# Supplementary material for: Emerging Resistance and Virulence Patterns in Salmonella enterica: Insights into Silver Nanoparticles as an Antimicrobial Strategy
Source: Antibiotics (Basel). 2025 Jan 7;14(1):46. doi: 10.3390/antibiotics14010046 (PMC11762817; doi:10.3390/antibiotics14010046)
Supplement: Supplementary file 1 [file antibiotics-14-00046-s001.zip]

Archive with 2 entries (2 files):
- Suppl. File S1.xlsx
- Supplementary Materials_Salmonella paper-02.01.2025.pdf
