# Supplementary material for: Emerging Resistance and Virulence Patterns in Salmonella enterica: Insights into Silver Nanoparticles as an Antimicrobial Strategy
Source: Antibiotics (Basel). 2025 Jan 7;14(1):46. doi: 10.3390/antibiotics14010046 (PMC11762817; doi:10.3390/antibiotics14010046)
Supplement: Supplementary file 1 [file antibiotics-14-00046-s001.zip › Suppl. File S1.xlsx]

## Sheet: S.enterica_clusters
TotalLength (bp)	GeneCount	AnnotationCount	Q_START	Q_END	ConsensusTags	Genes	Sample	Contig	Sample_contig																				Sample	Contigs_per_sample	Elements_per_sample		UNIQ	AR	BR	VF	RI	PAI	GI	PAIMGE	MGE	IS	TN	IN	ICE	PLS	PHG	TOX	ATOX
5722	4	4	76611	82333	VF@VF@VF@VF	ssrB@ssrA@spiC/ssaB@ssaC	S106	1	S106_1														Bin	Frequency					S106	37	379		S106_1	1	3	26	0	0	0	0	0	0	0	0	0	0	0	0	0
12603	13	16	83536	96139	VF@VF@VF@VF@VF@VF@VF@VF@VF@VF@VF@VF@VF	ssaE@sseA@sseB&sscA@sseC@sseD@sseE@sscB@sseF&sseG@ssaH@ssaI&ssaJ@ssaX@ssaL@ssaV	S106	1	S106_1			Bin	Frequency						Dictionary			1	1	1493					S107	35	469		S106_2	2	2	29	0	1	0	0	0	0	0	0	0	0	1	3	1
4491	4	6	97436	101927	VF@VF@VF@VF	ssaO@ssaQ@ssaR&ssaS@ssaT&ssaU	S106	1	S106_1		2000	2000	1459						AR	antibiotic resistance genes		2	2	259					S118	35	444		S106_3	1	1	11	0	0	0	0	0	0	0	0	0	0	1	2	1
4530	3	4	254209	258739	BR@BR@BR	yddg/emrE@opmD/nmpC&nmpC@smvA/emrB	S106	1	S106_1		4000	4000	433						BR	biocide resistance genes		3	3	200					S129	40	515		S106_4	0	1	16	0	0	0	0	0	0	0	0	0	0	0	1	1
629	1	1	269950	270579	VF	steA	S106	1	S106_1		6000	6000	303						VF	virulence factors		4	4	215					S135	21	422		S106_5	2	1	3	0	0	0	0	0	0	0	0	0	0	0	0	0
947	1	1	292624	293571	VF	sifB	S106	1	S106_1		8000	8000	106						RI	resistance islands		5	5	104					S136	20	424		S106_6	0	2	9	0	0	0	0	0	0	0	0	0	0	0	0	0
437	1	2	307801	308238	AR	ARO:3002571&aac(6')-Iaa	S106	1	S106_1		10000	10000	69						PAI	pathogenicity islands		6	6	14					S146	39	495		S106_7	0	1	5	0	9	0	0	0	0	0	0	0	0	0	1	1
398	1	1	320064	320462	VF	steB	S106	1	S106_1		12000	12000	90						GI	genomic islands		7	7	34					S147	34	467		S106_8	2	0	0	0	7	0	0	0	0	0	0	0	0	0	1	0
1223	1	1	321736	322959	VF	sseJ	S106	1	S106_1		14000	14000	66						PAIMGE	MGEs linked to PAI		8	8	53					S148	36	494		S106_9	1	0	14	0	0	0	0	1	0	0	0	0	0	2	0	0
1370	1	1	390601	391971	VF	steC	S106	1	S106_1		16000	16000	7						MGE	mobile genetic elements		9	9	55					S149	38	463		S106_10	0	4	6	0	0	0	0	0	0	0	0	0	0	0	0	0
212	1	1	40066	40278	PHG	PHAGEST147	S106	2	S106_2		18000	18000	5						IS	insertion sequences		10	10	23					S152	36	379		S106_11	0	0	21	0	0	0	0	0	0	0	0	0	0	0	0	0
1889	1	1	68480	70369	AR	ARO:3003317	S106	2	S106_2		20000	20000	16						TN	transposons		11	11	39					S18	39	494		S106_12	0	1	0	0	0	0	0	0	0	0	0	0	0	0	0	0
2255	1	1	75129	77384	AR	ARO:3003939	S106	2	S106_2		22000	22000	25						IN	integrons		12	12	12					S21	37	494		S106_13	0	3	7	0	1	0	0	0	1	0	0	0	0	0	0	0
704	1	1	138298	139002	PAI	putative	S106	2	S106_2		24000	24000	0						ICE	integrative conjugative elements		13	13	38					S29	20	424		S106_14	0	0	1	0	0	0	0	0	0	0	0	0	0	0	0	0
622	2	2	218546	219168	ATOX@TOX	AT439@T439	S106	2	S106_2		26000	26000	24						PLS	plasmid replicons		14	14	12					S34	34	465		S106_15	0	1	8	0	0	0	0	1	1	0	0	0	0	3	0	0
5173	3	4	221786	226959	VF@VF@VF	stdA@stdB@stdC&STM3026	S106	2	S106_2		28000	28000	1						PHG	phages		15	15	1					S58	34	464		S106_16	0	0	2	0	0	0	0	0	0	0	0	0	0	4	2	1
950	1	1	325493	326443	VF	sopD	S106	2	S106_2		30000	30000	0						TOX	toxin systems		16	16	16					S61	42	651		S106_17	1	0	16	0	0	0	0	0	0	0	0	0	0	0	0	0
989	1	2	347227	348216	BR	rpoS&rpoS	S106	2	S106_2		32000	32000	0						ATOX	antitoxin systems		17	17	28					S93	26	369		S106_19	0	0	7	0	0	0	0	1	1	0	0	0	2	0	0	0
802	1	2	365570	366372	TOX	T10052&AT10052	S106	2	S106_2		34000	34000	5						UKN	unknown		18	18	1					S96	33	471		S106_20	0	1	0	0	0	0	0	0	0	0	0	0	0	0	0	0
24973	17	20	368884	393857	VF@VF@VF@VF@VF@VF@VF@VF@VF@VF@VF@VF@VF@VF@VF@VF@VF	invH@invF&invG&invE@invA@invB&invC/sctN@invJ@spaO/sctQ@spaQ@spaS@sicA@sipB/sspB@sipC/sspC@sipD@sipA/sspA@iacP@sptP@iagB@hilA	S106	2	S106_2		36000	36000	0									19	19	1									S106_21	0	1	0	0	0	0	0	0	0	0	0	0	0	0	0	0
12394	9	13	394951	407345	VF@VF@VF@VF@VF@VF@VF@VF@BR	hilD@prgH@prgI@prgJ&prgK@orgB/SctL&orgC@hilC@sprB@avrA@sitC&sitB&sitA	S106	2	S106_2		38000	38000	0									20	20	5									S106_22	0	0	2	0	3	0	0	1	0	0	0	0	0	2	0	0
449	1	1	73711	74160	VF	fur	S106	3	S106_3		40000	40000	15									21	21	0									S106_23	1	1	0	0	3	0	1	2	0	0	0	1	0	0	0	0
875	1	1	97949	98824	BR	corC	S106	3	S106_3			More	0									22	22	5									S106_24	1	0	1	0	3	2	3	4	0	0	0	2	0	0	0	0
578	1	1	191830	192408	AR	ARO:3003379	S106	3	S106_3													23	23	0									S106_25	0	0	1	0	0	0	0	0	1	0	0	0	0	2	0	0
1967	1	1	201397	203364	VF	apeE	S106	3	S106_3													24	24	0									S106_26	2	0	0	0	0	0	0	0	0	0	0	0	0	0	0	0
359	1	1	212835	213194	PHG	PHAGESPN9CC	S106	3	S106_3													25	25	0									S106_27	0	0	0	0	0	0	0	0	0	0	0	0	0	1	3	2
9187	9	9	217255	226442	VF@VF@VF@VF@VF@VF@VF@VF@VF	fimW@fimY@fimZ@fimF@fimH@fimD@fimC@fimI@fimA	S106	3	S106_3													26	26	1									S106_29	2	1	1	0	0	0	0	0	0	0	0	0	0	0	0	0
617	2	2	286831	287448	ATOX@TOX	AT10074@T10074	S106	3	S106_3													27	27	0									S106_30	0	0	0	0	0	0	0	0	0	0	0	0	0	25	0	0
7647	7	7	32099	39746	VF@VF@VF@VF@VF@VF@VF	bcfH@bcfG@bcfE@bcfD@bcfC@bcfB@bcfA	S106	4	S106_4													28	28	0									S106_31	0	0	0	0	0	0	0	0	0	0	0	0	0	31	0	0
5580	5	5	68253	73833	VF@VF@VF@VF@VF	sthA@sthB@sthC@sthD@sthE	S106	4	S106_4													29	29	0									S106_32	0	1	0	0	0	0	0	0	0	0	0	0	0	0	0	0
5223	4	5	90547	95770	VF@VF@VF@VF	STM4575@STM4574@stjC@stjB&STM4571	S106	4	S106_4													30	30	0									S106_33	0	0	0	0	0	0	0	0	0	0	0	0	0	1	0	0
573	1	2	135449	136022	ATOX	AT6086&T6086	S106	4	S106_4													31	31	0									S106_36	0	0	0	0	0	0	0	0	0	0	0	0	0	2	0	0
2705	1	1	219285	221990	BR	mgtA	S106	4	S106_4													32	32	0									S106_37	0	0	1	0	0	0	0	0	0	0	0	0	0	0	0	0
647	1	1	16444	17091	VF	rcsB	S106	5	S106_5													33	33	0									S106_44	0	0	0	0	0	0	0	0	1	0	0	0	0	0	0	0
2594	1	1	20203	22797	AR	ARO:3003926	S106	5	S106_5													34	34	0									S106_47	0	0	0	0	0	0	0	0	0	0	0	0	0	1	0	0
1262	1	1	35151	36413	AR	ARO:3003889	S106	5	S106_5													35	35	0									S106_70	0	0	0	0	0	0	0	0	0	0	0	0	0	1	0	0
950	1	1	41245	42195	VF	sseL	S106	5	S106_5													36	36	0									S106_82	0	0	0	0	0	0	0	0	0	0	0	0	0	1	0	0
602	1	1	49520	50122	BR	pmrG	S106	5	S106_5													37	37	0									S107_1	1	3	47	0	0	0	0	0	0	0	0	0	0	0	0	0
998	1	1	130044	131042	VF	flk	S106	5	S106_5													38	38	0									S107_2	2	2	29	0	1	0	0	0	0	0	0	0	0	1	3	1
5604	5	6	53450	59054	VF@VF@VF@VF@VF	stfG@stfF&stfE@stfD@stfC@stfA	S106	6	S106_6													39	39	0									S107_3	0	2	5	0	9	0	0	0	0	0	0	0	0	0	1	0
4928	4	4	80789	85717	VF@VF@VF@VF	stiA@stiB@stiC@stiH	S106	6	S106_6													40	40	7									S107_4	1	1	11	0	0	0	0	0	0	0	0	0	0	1	2	1
1607	1	1	91572	93179	BR	cuiD	S106	6	S106_6													41	41	0									S107_5	0	1	16	0	0	0	0	0	0	0	0	0	0	0	1	1
374	1	1	187052	187426	BR	corD	S106	6	S106_6													42	42	0									S107_6	1	4	7	0	0	0	0	0	0	0	0	0	0	18	0	0
11114	8	11	47878	58992	PAI@PAI@PAI@PAI@PAI@PAI@PAI@PAI	MgtC&mgtC@mgtB&Mg2+@CigR@SlsA@putative@FidL@misL&MisL@RmbA	S106	7	S106_7													43	43	0									S107_7	0	3	15	0	13	0	0	0	0	0	0	0	0	1	3	1
644	1	1	60294	60938	PAI	RhuM	S106	7	S106_7													44	44	2									S107_8	3	4	0	0	7	0	0	2	0	0	0	0	0	15	1	1
1671	2	3	174565	176236	ATOX@BR	AT443&T443@cueP	S106	7	S106_7													45	45	6									S107_9	0	2	9	0	0	0	0	0	0	0	0	0	0	0	0	0
5497	5	5	185076	190573	VF@VF@VF@VF@VF	lpfA@lpfB@lpfC@lpfD@lpfE	S106	7	S106_7														More	0									S107_10	1	0	14	0	0	0	0	1	0	0	0	0	0	2	0	0
778	1	2	33328	34106	TOX	T10051&AT10051	S106	8	S106_8																								S107_11	0	1	2	0	0	0	0	0	0	0	0	0	0	4	2	1
1959	3	3	91117	93076	AR@AR@PAI	ARO:3003382@ARO:3003383@unknown	S106	8	S106_8																								S107_12	0	1	0	0	0	0	0	0	0	0	0	0	0	1	3	2
20578	4	5	94194	114772	PAI@PAI@PAI@PAI	unknown@putative@large&STM4261@HLYD	S106	8	S106_8																								S107_13	2	1	3	0	0	0	0	0	0	0	0	0	0	0	0	0
2014	1	2	116081	118095	PAI	putative&putative	S106	8	S106_8																								S107_15	0	1	0	0	0	0	0	0	0	0	0	0	0	0	0	0
311	1	1	119914	120225	PAI	excision	S106	8	S106_8																								S107_16	0	0	2	0	3	0	0	1	0	0	0	0	0	2	0	0
719	1	1	98617	99336	VF	sopE2	S106	9	S106_9																								S107_17	0	0	1	0	0	0	0	0	1	0	0	0	0	7	0	0
1003	1	2	103309	104312	MGE	tnpA&tnpA	S106	9	S106_9																								S107_18	1	1	0	0	3	0	1	2	0	0	0	1	0	0	0	0
827	1	1	110080	110907	PHG	PHAGELT2-gi	S106	9	S106_9																								S107_19	0	0	0	0	0	0	0	0	0	0	0	0	0	10	0	0
530	1	1	112111	112641	PHG	PHAGELT2-gi	S106	9	S106_9																								S107_21	0	1	0	0	0	0	0	0	0	0	0	0	0	2	0	0
2467	2	2	154424	156891	VF@VF	flhE@flhA	S106	9	S106_9																								S107_22	2	0	0	0	0	0	0	0	0	0	0	0	0	0	0	0
10436	8	11	158232	168668	VF@VF@VF@VF@VF@VF@VF@VF	cheZ@cheY@cheB&cheR@cheM@cheW@cheA@motB&motA@flhC&flhD	S106	9	S106_9																								S107_23	0	0	15	0	0	0	0	0	0	0	0	0	0	16	0	0
719	1	1	186262	186981	AR	ARO:3000826	S106	9	S106_9																								S107_24	0	0	6	0	0	0	0	0	0	0	0	0	0	0	0	0
2273	3	3	189794	192067	VF@VF@VF	fliY@fliZ@fliA	S106	9	S106_9																								S107_27	0	0	1	0	0	0	0	0	0	0	0	0	0	0	0	0
7441	3	3	55056	62497	BR@BR@BR	mdtA@mdtB@mdtC	S106	10	S106_10																								S107_28	2	1	1	0	0	0	0	0	0	0	0	0	0	0	0	0
2119	1	2	63909	66028	BR	baeS&baeR	S106	10	S106_10																								S107_29	0	0	0	0	0	0	0	0	0	0	0	0	0	27	0	0
1043	1	1	72268	73311	VF	sseK2	S106	10	S106_10																								S107_30	0	0	0	0	0	0	0	0	0	0	0	0	0	8	0	0
4792	4	4	83607	88399	VF@VF@VF@VF	stcD@stcC@stcB@stcA	S106	10	S106_10																								S107_31	0	0	0	0	0	0	0	0	0	0	0	0	0	12	0	0
2363	1	1	181661	184024	VF	sspH2	S106	10	S106_10																								S107_32	0	0	0	0	6	0	6	6	0	0	0	0	0	0	0	0
2134	2	2	77836	79970	VF@VF	phoP@phoQ	S106	11	S106_11																								S107_33	0	0	0	0	2	0	2	2	0	0	0	0	0	0	0	0
1007	1	1	86345	87352	VF	sifA	S106	11	S106_11																								S107_34	0	0	0	0	2	0	2	3	0	0	0	1	0	0	0	0
11472	13	13	129105	140577	VF@VF@VF@VF@VF@VF@VF@VF@VF@VF@VF@VF@VF	flgL@flgK@flgJ@flgI@flgH@flgG@flgF@flgE@flgC@flgB@flgA@flgM@flgN	S106	11	S106_11																								S107_36	0	0	0	0	0	0	0	0	0	0	0	0	0	4	0	0
323	1	1	164730	165053	VF	csgC	S106	11	S106_11																								S107_37	0	0	0	0	1	0	1	3	0	0	0	0	0	0	0	0
2350	4	4	166822	169172	VF@VF@VF@VF	csgD@csgE@csgF@csgG	S106	11	S106_11																								S107_39	0	0	0	0	0	0	0	0	0	0	0	0	0	1	0	0
398	1	1	115470	115868	BR	nikR	S106	12	S106_12																								S107_45	0	0	0	0	0	1	0	0	0	0	0	0	0	0	0	0
68	1	1	34867	34935	PAI	hypothetical	S106	13	S106_13																								S107_47	0	0	0	0	0	0	0	0	1	0	0	0	0	0	0	0
3763	3	3	45250	49013	VF@VF@VF	safB@safC@safD	S106	13	S106_13																								S118_1	1	3	26	0	0	0	0	0	0	0	0	0	0	0	0	0
716	1	1	52348	53064	VF	STM0306	S106	13	S106_13																								S118_2	2	0	3	0	1	0	0	0	0	0	0	0	0	1	2	1
296	1	1	72105	72401	IS	IS1230B	S106	13	S106_13																								S118_3	0	2	5	0	9	0	0	0	0	0	0	0	0	0	1	1
5231	3	3	81990	87221	VF@VF@VF	stbD@stbC@stbA	S106	13	S106_13																								S118_4	1	1	11	0	0	0	0	0	0	0	0	0	0	1	2	1
7428	3	10	96179	103607	BR@BR@BR	mdsB&gesB&ARO:3000790&gesA&ARO:3000789@golT&golT@golS&golS&ARO:3000504	S106	13	S106_13																								S118_5	0	1	16	0	0	0	0	0	0	0	0	0	0	0	1	0
2294	1	1	35488	37782	VF	slrP	S106	14	S106_14																								S118_6	1	4	6	0	0	0	0	0	0	0	0	0	0	18	0	0
893	1	1	39782	40675	VF	mig-14	S106	15	S106_15																								S118_7	0	3	15	0	13	0	0	0	0	0	0	0	0	1	3	1
9392	5	5	44501	53893	VF@VF@VF@VF@VF	iroN@iroE@iroD@iroC@iroB	S106	15	S106_15																								S118_8	0	1	2	0	0	0	0	0	0	0	0	0	0	33	2	1
3824	3	4	55520	59344	VF@VF@IS	fljB@fljA@ISSty2&ISSty2	S106	15	S106_15																								S118_9	3	4	0	0	7	0	0	2	0	0	0	0	0	14	1	0
263	1	2	62938	63201	MGE	tnpA&PHAGELT2-gi	S106	15	S106_15																								S118_10	1	0	14	0	0	0	0	1	0	0	0	0	0	2	0	0
872	1	1	68959	69831	PHG	PHAGELT2-gi	S106	15	S106_15																								S118_11	0	1	9	0	0	0	0	0	0	0	0	0	0	0	0	0
1061	1	1	91040	92101	PHG	PHAGEFels-2-gi	S106	15	S106_15																								S118_12	0	1	0	0	0	0	0	0	0	0	0	0	0	1	3	1
680	1	1	115755	116435	BR	corB	S106	15	S106_15																								S118_13	0	2	26	0	0	0	0	0	0	0	0	0	0	0	1	0
962	1	1	118015	118977	PHG	PHAGE500465	S106	15	S106_15																								S118_14	2	1	3	0	0	0	0	0	0	0	0	0	0	0	0	0
7304	1	1	27747	35051	VF	ratB	S106	16	S106_16																								S118_15	0	0	21	0	0	0	0	0	0	0	0	0	0	0	0	0
2192	1	2	41951	44143	VF	sinH&sinH	S106	16	S106_16																								S118_17	0	0	3	0	3	0	0	1	0	0	0	0	0	15	0	0
433	2	2	68101	68534	ATOX@TOX	AT10086@T10086	S106	16	S106_16																								S118_18	0	1	0	0	0	0	0	0	0	0	0	0	0	0	0	0
2892	2	3	122319	125211	PHG@PHG	PHAGEGifsy&gogB@PHAGEGifsy	S106	16	S106_16																								S118_19	1	1	0	0	3	0	1	2	0	0	0	1	0	0	0	0
1716	2	2	126326	128042	PHG@PHG	PHAGEGifsy@PHAGEGifsy	S106	16	S106_16																								S118_20	0	0	1	0	0	0	0	0	1	0	0	0	0	2	0	0
2768	2	2	126	2894	VF@VF	fliB@fliC	S106	17	S106_17																								S118_21	0	1	0	0	0	0	0	0	0	0	0	0	0	0	0	0
772	2	2	4569	5341	VF@VF	fliS@fliT	S106	17	S106_17																								S118_22	0	1	0	0	0	0	0	0	0	0	0	0	0	2	0	0
11131	11	13	9760	20891	VF@VF@VF@VF@VF@VF@VF@VF@VF@VF@VF	fliE@fliF@fliH@fliI@fliJ&fliK@fliL@fliM&fliN@fliO@fliP@fliQ@fliR	S106	17	S106_17																								S118_23	2	0	0	0	0	0	0	0	0	0	0	0	0	0	0	0
1421	1	1	48130	49551	AR	ARO:3001327	S106	17	S106_17																								S118_24	0	0	0	0	0	0	0	0	0	0	0	0	0	10	0	0
2345	1	1	95320	97665	VF	sopA	S106	17	S106_17																								S118_25	0	0	6	0	0	0	0	0	0	0	0	0	0	0	0	0
3728	3	3	5106	8834	VF@VF@VF	pefC@pefA@pefB	S106	19	S106_19																								S118_26	0	0	15	0	0	0	0	0	0	0	0	0	0	15	0	0
641	1	3	11182	11823	PLS	IncFIB(S)&IncFIB(S)&IncFIB(S)	S106	19	S106_19																								S118_30	0	0	1	0	0	0	0	0	0	0	0	0	0	0	0	0
3689	3	3	20440	24129	VF@VF@VF	spvD@spvC@spvB	S106	19	S106_19																								S118_32	2	1	1	0	0	0	0	0	0	0	0	0	0	0	0	0
452	1	1	27676	28128	MGE	tnpA	S106	19	S106_19																								S118_36	0	0	0	0	0	0	0	0	0	0	0	0	0	8	0	0
737	1	1	31693	32430	VF	mig-5	S106	19	S106_19																								S118_40	0	0	0	0	0	0	0	0	0	0	0	0	0	5	0	0
938	1	2	36627	37565	IS	ISSen7&ISSen7	S106	19	S106_19																								S118_42	0	0	0	0	2	0	2	3	0	0	0	1	0	0	0	0
260	1	3	89753	90013	PLS	IncFII(S)&IncFII(S)&IncFII(S)	S106	19	S106_19																								S118_43	0	0	0	0	0	0	0	0	0	0	0	0	0	2	0	0
947	1	1	53025	53972	BR	corA	S106	20	S106_20																								S118_45	0	0	0	0	1	0	1	3	0	0	0	0	0	0	0	0
914	1	1	6985	7899	BR	oxyRkp	S106	21	S106_21																								S118_47	0	0	0	0	1	0	1	1	0	0	0	0	0	0	0	0
743	1	1	39895	40638	PAI	regulatory	S106	22	S106_22																								S118_51	0	0	0	0	0	1	0	0	0	0	0	0	0	0	0	0
3962	4	4	43863	47825	PAI@VF@PAI@VF	unknown@sopB/sigD@PipC@pipB	S106	22	S106_22																								S118_53	0	0	0	0	0	0	0	0	1	0	0	0	0	0	0	0
2541	3	4	82823	85364	MGE@PHG@PHG	tnpA@PHAGEGifsy&sseI/srfH@PHAGEGifsy	S106	22	S106_22																								S129_1	1	4	25	0	13	0	0	0	0	0	0	0	0	47	5	3
2411	1	1	20381	22792	AR	ARO:3003307	S106	23	S106_23																								S129_2	1	4	22	0	0	0	0	0	0	0	0	0	0	40	0	0
5842	5	8	30384	36226	ICE@MGE@PAI@PAI@PAIMGE	SGI2&ICEberg|235_IME_gi|5227589538|ref|AIK22102.1|_TrmE___Salmonella_enterica_subsp._enterica___@int3@hypothetical@reverse@SGI2&ICEberg|235_IME_gi|5227589580|ref|AIK22123.1|_YidY___Salmonella_enterica_subsp._enterica___&putative	S106	23	S106_23																								S129_3	0	1	16	0	0	0	0	0	0	0	0	0	0	0	1	1
770	1	1	42266	43036	BR	pstB	S106	23	S106_23																								S129_4	0	0	21	0	0	0	0	0	0	0	0	0	0	0	0	0
818	1	2	10766	11584	ICE	ICESe4&ICEberg|464_gi|2518219742|ref|CBW53054.1|_putative_TraE_protein___Salmonella_enterica_subsp._enterica_serovar_Hadar___	S106	24	S106_24																								S129_5	1	3	5	0	0	0	0	0	0	0	0	0	0	0	0	0
713	1	1	25234	25947	VF	traT	S106	24	S106_24																								S129_6	2	0	0	0	1	0	0	0	0	0	0	0	0	1	2	1
8853	8	49	71117	79970	PAIMGE@PAIMGE@GI@PAIMGE@MGE@ICE@AR@GI	ICEberg|1010_gi|1224956907|ref|ATB17874.1|_Orf5_acetyltransferase___Pseudomonas_aeruginosa___&ICE6440&putative@sul1&sul1&ICEberg|254_IME_gi|9873341261|ref|AJS16031.1|_dihydropteroate_synthase___Proteus_mirabilis___&SGI1-B2&ARO:3000410&sul1delta&qacEdelta&qacEdelta1&ICEberg|205_IME_gi|9872597240|ref|AAL13156.1|_quaternary_ammonium_and_disinfectant_resistance_protein___Salmonella_enterica___@JF2621…	S106	24	S106_24																								S129_7	0	2	9	0	0	0	0	0	0	0	0	0	0	0	0	0
917	1	2	446	1363	IS	ISSen1&ISSen1	S106	25	S106_25																								S129_8	1	0	14	0	0	0	0	1	0	0	0	0	0	2	0	0
956	1	1	28417	29373	VF	sopD2	S106	25	S106_25																								S129_9	0	1	4	0	0	0	0	0	0	0	0	0	0	0	0	0
1582	2	2	72586	74168	PHG@PHG	PHAGEGifsy@PHAGEGifsy	S106	25	S106_25																								S129_10	0	1	1	0	9	0	0	0	0	0	0	0	0	0	1	0
629	1	1	18870	19499	AR	ARO:3000518	S106	26	S106_26																								S129_11	2	1	3	0	0	0	0	0	0	0	0	0	0	0	0	0
1226	1	1	35614	36840	AR	ARO:3003369	S106	26	S106_26																								S129_12	2	0	0	0	7	0	0	0	0	0	0	0	0	0	0	0
386	1	1	32480	32866	PHG	PHAGESA1	S106	27	S106_27																								S129_13	0	1	0	0	0	0	0	0	0	0	0	0	0	1	3	2
751	1	2	38317	39068	ATOX	AT6087&T6087	S106	27	S106_27																								S129_14	0	0	1	0	0	0	0	0	0	0	0	0	0	0	0	0
599	2	2	40301	40900	TOX@ATOX	T6088@AT6088	S106	27	S106_27																								S129_15	0	1	8	0	0	0	0	1	1	0	0	0	0	3	0	0
1181	1	1	4189	5370	AR	ARO:3003368	S106	29	S106_29																								S129_16	0	1	2	0	0	0	0	0	0	0	0	0	0	0	2	1
4025	1	1	9494	13519	AR	ARO:3003288	S106	29	S106_29																								S129_17	0	2	26	0	0	0	0	0	0	0	0	0	0	0	1	0
1025	1	1	18918	19943	VF	sseK1	S106	29	S106_29																								S129_18	0	0	2	0	3	0	0	1	0	0	0	0	0	18	0	0
452	1	1	31316	31768	BR	zraP	S106	29	S106_29																								S129_19	0	0	21	0	0	0	0	0	0	0	0	0	0	0	0	0
13837	12	13	1693	15530	PHG@PHG@PHG@PHG@PHG@PHG@PHG@PHG@PHG@PHG@PHG@PHG	PHAGEGifsy@PHAGEGifsy@PHAGEGifsy@PHAGEGifsy@PHAGEGifsy@PHAGEGifsy@PHAGEGifsy@PHAGEGifsy@PHAGEGifsy&PHAGEGifsy@PHAGEGifsy@PHAGEGifsy@PHAGEGifsy	S106	30	S106_30																								S129_20	0	0	3	0	0	0	0	0	0	0	0	0	0	0	0	0
4893	4	4	17032	21925	PHG@PHG@PHG@PHG	PHAGEGifsy@PHAGEGifsy@PHAGEGifsy@PHAGEGifsy	S106	30	S106_30																								S129_21	0	1	0	0	0	0	0	0	0	0	0	0	0	0	0	0
1617	2	2	27888	29505	PHG@PHG	PHAGEST64B@PHAGEST64B	S106	30	S106_30																								S129_22	1	1	0	0	3	0	1	2	0	0	0	1	0	0	0	0
1661	2	2	30803	32464	PHG@PHG	PHAGEST64B@PHAGE118970	S106	30	S106_30																								S129_23	0	0	1	0	0	0	0	0	1	0	0	0	0	2	0	0
2478	5	5	33603	36081	PHG@PHG@PHG@PHG@PHG	PHAGE118970@PHAGEST64B@PHAGEST64B@PHAGESPN3UB@PHAGESPN3UB	S106	30	S106_30																								S129_25	2	0	0	0	0	0	0	0	0	0	0	0	0	0	0	0
14561	11	14	295	14856	PHG@PHG@PHG@PHG@PHG@PHG@PHG@PHG@PHG@PHG@PHG	PHAGEGifsy@PHAGEGifsy@PHAGEGifsy@PHAGEGifsy&sodCI@PHAGEGifsy@PHAGEGifsy&PHAGEGifsy@PHAGEGifsy@PHAGEGifsy@PHAGEGifsy&PHAGEGifsy@PHAGEGifsy@PHAGEGifsy	S106	31	S106_31																								S129_26	2	0	1	0	3	1	3	4	0	0	0	1	0	0	4	2
14452	20	22	16318	30770	PHG@PHG@PHG@PHG@PHG@PHG@PHG@PHG@PHG@PHG@PHG@PHG@PHG@PHG@PHG@PHG@PHG@PHG@PHG@PHG	PHAGEGifsy&PHAGEGifsy@PHAGEGifsy@PHAGEGifsy@PHAGEGifsy@PHAGEGifsy@PHAGEGifsy@PHAGEGifsy@PHAGEGifsy@PHAGEGifsy@PHAGESEN34@PHAGEGifsy@PHAGEGifsy@PHAGEGifsy@PHAGEGifsy@PHAGEGifsy&PHAGEGifsy@PHAGEGifsy@PHAGEGifsy@PHAGEGifsy@PHAGEGifsy@PHAGEGifsy	S106	31	S106_31																								S129_28	0	0	0	0	0	0	0	0	0	0	0	0	0	24	0	0
3110	1	1	13800	16910	BR	acrD	S106	32	S106_32																								S129_31	0	0	0	0	1	0	1	1	0	0	0	0	0	0	0	0
1226	1	1	349	1575	PHG	PHAGEGifsy	S106	33	S106_33																								S129_32	2	1	1	0	0	0	0	0	0	0	0	0	0	0	0	0
1388	2	2	1166	2554	PHG@PHG	PHAGESPN3UB@PHAGEGifsy	S106	36	S106_36																								S129_33	0	0	0	0	0	0	0	0	0	0	0	0	0	0	1	0
554	1	1	76	630	VF	rck	S106	37	S106_37																								S129_34	0	0	0	1	0	0	0	1	1	0	0	0	0	2	0	0
455	1	3	146	601	IS	IS200F&tnpA&PHAGETy2-gi	S106	44	S106_44																								S129_35	1	2	0	0	3	0	3	6	1	0	0	0	1	0	0	0
239	1	1	56	295	PHG	PHAGEGifsy	S106	47	S106_47																								S129_36	0	0	0	0	0	0	0	0	0	0	0	0	0	2	0	0
212	1	1	3	215	PHG	PHAGEGifsy	S106	70	S106_70																								S129_39	0	0	0	0	0	0	0	0	0	0	0	0	0	10	0	0
152	1	1	2	154	PHG	PHAGEGifsy	S106	82	S106_82																								S129_40	0	0	0	0	0	0	0	0	0	0	0	0	0	16	0	0
1370	1	1	61768	63138	VF	steC	S107	1	S107_1																								S129_41	0	0	0	0	1	0	0	0	0	0	0	0	0	2	0	0
1223	1	1	130781	132004	VF	sseJ	S107	1	S107_1																								S129_42	0	0	0	0	0	0	0	2	0	0	0	0	0	0	0	0
398	1	1	133278	133676	VF	steB	S107	1	S107_1																								S129_52	0	0	0	0	0	1	0	0	0	0	0	0	0	0	0	0
437	1	2	145502	145939	AR	aac(6')-Iaa&ARO:3002571	S107	1	S107_1																								S129_53	0	0	0	0	0	0	0	0	1	0	0	0	0	0	0	0
947	1	1	160169	161116	VF	sifB	S107	1	S107_1																								S129_60	0	0	0	0	0	0	0	0	0	0	0	0	0	1	0	0
629	1	1	183161	183790	VF	steA	S107	1	S107_1																								S129_63	0	0	0	0	0	0	0	0	0	0	0	0	0	1	0	0
4530	3	4	195001	199531	BR@BR@BR	smvA/emrB@opmD/nmpC&nmpC@yddg/emrE	S107	1	S107_1																								S135_1	1	4	51	0	16	0	0	0	1	0	0	0	0	32	2	1
4491	4	6	351811	356302	VF@VF@VF@VF	ssaU&ssaT@ssaS&ssaR@ssaQ@ssaO	S107	1	S107_1																								S135_2	0	3	31	0	0	0	0	0	0	0	0	0	0	0	0	0
12603	13	16	357599	370202	VF@VF@VF@VF@VF@VF@VF@VF@VF@VF@VF@VF@VF	ssaV@ssaL@ssaX@ssaJ&ssaI@ssaH@sseG&sseF@sscB@sseE@sseD@sseC@sscA&sseB@sseA@ssaE	S107	1	S107_1																								S135_3	2	2	34	0	1	0	0	1	0	0	0	8	0	1	1	0
5722	4	4	371405	377127	VF@VF@VF@VF	ssaC@spiC/ssaB@ssrA@ssrB	S107	1	S107_1																								S135_4	1	4	26	0	0	0	0	0	0	0	0	0	0	0	0	0
2134	2	2	533935	536069	VF@VF	phoP@phoQ	S107	1	S107_1																								S135_5	2	2	4	0	0	0	0	0	0	0	0	0	0	35	1	1
1007	1	1	542444	543451	VF	sifA	S107	1	S107_1																								S135_6	2	0	29	0	0	0	0	0	0	0	0	0	0	0	0	0
11472	13	13	585204	596676	VF@VF@VF@VF@VF@VF@VF@VF@VF@VF@VF@VF@VF	flgL@flgK@flgJ@flgI@flgH@flgG@flgF@flgE@flgC@flgB@flgA@flgM@flgN	S107	1	S107_1																								S135_7	0	2	5	0	0	0	0	0	0	0	0	0	0	0	1	1
323	1	1	620829	621152	VF	csgC	S107	1	S107_1																								S135_8	0	1	0	0	0	0	0	1	0	0	0	0	0	29	3	2
2350	4	4	622921	625271	VF@VF@VF@VF	csgD@csgE@csgF@csgG	S107	1	S107_1																								S135_9	0	0	0	0	7	0	0	0	0	0	0	0	0	0	0	0
212	1	1	178007	178219	PHG	PHAGEST147	S107	2	S107_2																								S135_11	1	0	0	0	8	0	0	1	0	0	0	0	0	0	0	0
1889	1	1	206421	208310	AR	ARO:3003317	S107	2	S107_2																								S135_12	0	1	5	0	0	0	0	0	0	0	0	0	0	1	0	0
2255	1	1	213070	215325	AR	ARO:3003939	S107	2	S107_2																								S135_13	0	1	0	0	0	0	0	0	0	0	0	0	0	0	0	0
704	1	1	276241	276945	PAI	putative	S107	2	S107_2																								S135_14	0	4	5	0	0	0	0	0	0	0	0	0	0	0	0	0
622	2	2	356489	357111	ATOX@TOX	AT439@T439	S107	2	S107_2																								S135_15	1	1	0	0	1	0	1	1	0	0	0	1	0	0	0	0
5173	3	4	359728	364901	VF@VF@VF	stdA@stdB@stdC&STM3026	S107	2	S107_2																								S135_16	2	0	0	0	0	0	0	0	0	0	0	0	0	0	0	0
950	1	1	462959	463909	VF	sopD	S107	2	S107_2																								S135_19	2	0	1	0	0	0	0	0	0	0	0	0	0	0	0	0
989	1	2	484936	485925	BR	rpoS&rpoS	S107	2	S107_2																								S135_20	0	0	0	0	5	0	5	7	0	0	0	3	0	0	0	0
802	1	2	503279	504081	TOX	T10052&AT10052	S107	2	S107_2																								S135_22	0	0	0	0	3	0	3	3	0	0	0	0	0	0	0	0
24973	17	20	506593	531566	VF@VF@VF@VF@VF@VF@VF@VF@VF@VF@VF@VF@VF@VF@VF@VF@VF	invH@invF&invG&invE@invA@invB&invC/sctN@invJ@spaO/sctQ@spaQ@spaS@sicA@sipB/sspB@sipC/sspC@sipD@sipA/sspA@iacP@sptP@iagB@hilA	S107	2	S107_2																								S135_24	1	0	0	0	0	0	0	0	0	0	0	0	1	0	0	0
12394	9	13	532660	545054	VF@VF@VF@VF@VF@VF@VF@VF@BR	hilD@prgH@prgI@prgJ&prgK@orgB/SctL&orgC@hilC@sprB@avrA@sitC&sitB&sitA	S107	2	S107_2																								S135_27	0	0	0	0	0	0	0	0	1	0	0	0	0	0	0	0
398	1	1	115474	115872	BR	nikR	S107	3	S107_3																								S135_28	0	0	0	0	0	1	0	0	0	0	0	0	0	0	0	0
5497	5	5	186622	192119	VF@VF@VF@VF@VF	lpfE@lpfD@lpfC@lpfB@lpfA	S107	3	S107_3																								S136_1	1	4	51	0	16	0	0	0	1	0	0	0	0	32	2	1
1671	2	3	200959	202630	BR@TOX	cueP@T443&AT443	S107	3	S107_3																								S136_2	2	2	34	0	1	0	0	1	0	0	0	8	0	1	1	0
644	1	1	316257	316901	PAI	RhuM	S107	3	S107_3																								S136_3	0	3	31	0	0	0	0	0	0	0	0	0	0	0	0	0
11114	8	11	318203	329317	PAI@PAI@PAI@PAI@PAI@PAI@PAI@PAI	RmbA@MisL&misL@FidL@putative@SlsA@CigR@Mg2+&mgtB@MgtC&mgtC	S107	3	S107_3																								S136_4	1	4	26	0	0	0	0	0	0	0	0	0	0	0	0	0
449	1	1	73648	74097	VF	fur	S107	4	S107_4																								S136_5	2	2	4	0	0	0	0	0	0	0	0	0	0	35	1	1
875	1	1	97886	98761	BR	corC	S107	4	S107_4																								S136_6	2	0	29	0	0	0	0	0	0	0	0	0	0	0	0	0
578	1	1	191767	192345	AR	ARO:3003379	S107	4	S107_4																								S136_7	0	2	5	0	0	0	0	0	0	0	0	0	0	0	1	1
1967	1	1	201334	203301	VF	apeE	S107	4	S107_4																								S136_8	2	0	0	0	7	0	0	0	0	0	0	0	0	0	0	0
359	1	1	212774	213133	PHG	PHAGESPN9CC	S107	4	S107_4																								S136_9	0	1	0	0	0	0	0	1	0	0	0	0	0	29	3	1
9187	9	9	217194	226381	VF@VF@VF@VF@VF@VF@VF@VF@VF	fimW@fimY@fimZ@fimF@fimH@fimD@fimC@fimI@fimA	S107	4	S107_4																								S136_10	1	0	0	0	8	0	0	1	0	0	0	0	0	0	0	0
617	2	2	301745	302362	ATOX@TOX	AT10074@T10074	S107	4	S107_4																								S136_11	0	1	5	0	0	0	0	0	0	0	0	0	0	1	0	0
7647	7	7	32009	39656	VF@VF@VF@VF@VF@VF@VF	bcfH@bcfG@bcfE@bcfD@bcfC@bcfB@bcfA	S107	5	S107_5																								S136_12	0	1	0	0	0	0	0	0	0	0	0	0	0	0	0	0
5580	5	5	68145	73725	VF@VF@VF@VF@VF	sthA@sthB@sthC@sthD@sthE	S107	5	S107_5																								S136_13	1	1	0	0	1	0	1	1	0	0	0	1	0	0	0	0
5199	4	5	90439	95638	VF@VF@VF@VF	STM4575@STM4574@stjC@stjB&STM4571	S107	5	S107_5																								S136_14	2	0	0	0	0	0	0	0	0	0	0	0	0	0	0	0
573	1	2	135317	135890	ATOX	AT6086&T6086	S107	5	S107_5																								S136_18	2	0	1	0	0	0	0	0	0	0	0	0	0	0	0	0
2705	1	1	219146	221851	BR	mgtA	S107	5	S107_5																								S136_19	0	4	5	0	0	0	0	0	0	0	0	0	0	0	0	0
3144	4	4	319	3463	PHG@PHG@PHG@PHG	PHAGE118970@PHAGE118970@PHAGE118970@PHAGE118970	S107	6	S107_6																								S136_20	0	0	0	0	8	0	8	10	0	0	0	4	0	0	0	0
9443	14	16	4904	14347	PHG@PHG@PHG@PHG@PHG@PHG@PHG@PHG@PHG@PHG@PHG@PHG@PHG@PHG	PHAGE118970&PHAGE118970&PHAGE118970@PHAGEST64B@PHAGEST64B@PHAGE118970@PHAGE118970@PHAGE118970@PHAGE118970@PHAGEST64B@PHAGE118970@PHAGE118970@PHAGE118970@PHAGEST64B@PHAGEST64B@PHAGEST64B	S107	6	S107_6																								S136_24	1	0	0	0	0	0	0	0	0	0	0	0	1	0	0	0
1421	1	1	26671	28092	AR	ARO:3001327	S107	6	S107_6																								S136_26	0	0	0	0	0	0	0	0	1	0	0	0	0	0	0	0
2345	1	1	73861	76206	VF	sopA	S107	6	S107_6																								S136_27	0	0	0	0	0	1	0	0	0	0	0	0	0	0	0	0
7441	3	3	146576	154017	BR@BR@BR	mdtA@mdtB@mdtC	S107	6	S107_6																								S146_1	1	3	24	0	13	0	0	0	0	0	0	0	0	47	5	3
2119	1	2	155429	157548	BR	baeS&baeR	S107	6	S107_6																								S146_2	1	4	22	0	0	0	0	0	0	0	0	0	0	40	0	0
1043	1	1	163788	164831	VF	sseK2	S107	6	S107_6																								S146_3	0	1	16	0	0	0	0	0	0	0	0	0	0	0	1	0
4792	4	4	175127	179919	VF@VF@VF@VF	stcD@stcC@stcB@stcA	S107	6	S107_6																								S146_4	0	0	21	0	0	0	0	0	0	0	0	0	0	0	0	0
2363	1	1	273181	275544	VF	sspH2	S107	6	S107_6																								S146_5	1	3	5	0	0	0	0	0	0	0	0	0	0	0	0	0
33140	22	40	10281	43421	PAI@PAI@PAI@PAI@PAI@PAI@VF@VF@PAI@VF@VF@PAI@PAI@VF@VF@VF@PAI@PAI@PAI@PAI@TOX@ATOX	STM0266&hypothetical@STM0267&hypothetical&hypothetical&STM0268@conserved&STM0269@STM0271&hypothetical@STM0272&ClpB-like@STM0273&conserved@STM0274@STM0275@STM0276&Hcp-like@tae4@STM0279@STM0280&putative@conserved&STM0281&putative&STM0282@STM0283@STM0284@STM0285@hypothetical&STM0286&STM0287@tlde1&hypothetical@Rhs-family&STM0289@hypothetical&STM0290@T10105@AT10105	S107	7	S107_7																								S146_6	2	0	0	0	1	0	0	0	0	0	0	0	0	1	2	1
1618	2	3	44920	46538	TOX@PHG	T10103&AT10103@PHAGELT2-gi	S107	7	S107_7																								S146_7	0	2	9	0	0	0	0	0	0	0	0	0	0	0	0	0
4356	4	4	47798	52154	VF@VF@VF@VF	safA@safB@safC@safD	S107	7	S107_7																								S146_8	1	0	14	0	0	0	0	1	0	0	0	0	0	2	0	0
716	1	1	55485	56201	VF	STM0306	S107	7	S107_7																								S146_9	0	1	4	0	0	0	0	0	0	0	0	0	0	0	0	0
5231	3	3	103692	108923	VF@VF@VF	stbD@stbC@stbA	S107	7	S107_7																								S146_10	0	1	1	0	9	0	0	0	0	0	0	0	0	0	1	1
7428	3	10	117879	125307	BR@BR@BR	mdsB&gesB&ARO:3000790&gesA&ARO:3000789@golT&golT@golS&golS&ARO:3000504	S107	7	S107_7																								S146_11	2	1	3	0	0	0	0	0	0	0	0	0	0	0	0	0
16398	11	14	643	17041	PHG@PHG@PHG@PHG@PHG@PHG@PHG@PHG@PHG@PHG@PHG	PHAGESfIV@PHAGESfII&PHAGEST64B@PHAGESfI@PHAGESfIV@PHAGESfII&PHAGESfI@PHAGESfI@PHAGESfII@PHAGESfII@PHAGESfII@PHAGESfV&PHAGESfV@PHAGESfV	S107	8	S107_8																								S146_12	2	0	0	0	7	0	0	0	0	0	0	0	0	0	0	0
998	2	2	19155	20153	PHG@PHG	PHAGESJ46@PHAGESJ46	S107	8	S107_8																								S146_13	0	0	1	0	0	0	0	0	0	0	0	0	0	0	0	0
1404	2	2	21919	23323	PHG@PHG	PHAGEmEp460@PHAGEmEp460	S107	8	S107_8																								S146_14	0	1	0	0	0	0	0	0	0	0	0	0	0	1	3	1
311	1	1	35218	35529	PAI	excision	S107	8	S107_8																								S146_15	0	1	1	0	0	0	0	0	0	0	0	0	0	0	0	0
2014	1	2	37348	39362	PAI	putative&putative	S107	8	S107_8																								S146_16	0	1	8	0	0	0	0	1	1	0	0	0	0	3	0	0
20578	4	5	40671	61249	PAI@PAI@PAI@PAI	HLYD@large&STM4261@putative@unknown	S107	8	S107_8																								S146_17	0	1	2	0	0	0	0	0	0	0	0	0	0	0	2	1
1959	3	3	62367	64326	PAI@AR@AR	unknown@ARO:3003383@ARO:3003382	S107	8	S107_8																								S146_18	0	2	26	0	0	0	0	0	0	0	0	0	0	0	1	0
778	1	2	121339	122117	ATOX	AT10051&T10051	S107	8	S107_8																								S146_19	0	0	3	0	3	0	0	1	0	0	0	0	0	17	0	0
1286	1	2	149227	150513	BR	arsB_pKW301&arsB	S107	8	S107_8																								S146_20	0	0	21	0	0	0	0	0	0	0	0	0	0	0	0	0
1763	2	3	183346	185109	AR@MGE	silC&Tn6024@Tn6024	S107	8	S107_8																								S146_21	0	0	3	0	0	0	0	0	0	0	0	0	0	0	0	0
437	1	1	189761	190198	MGE	Tn6024	S107	8	S107_8																								S146_22	0	1	0	0	0	0	0	0	0	0	0	0	0	0	0	0
2046	3	8	197501	199547	BR@BR@BR	pcoC&pcoC@pcoD&pcoD&Tn6024@pcoR&pcoR&Tn6024	S107	8	S107_8																								S146_23	1	1	0	0	3	0	1	2	0	0	0	1	0	0	0	0
5604	5	6	53253	58857	VF@VF@VF@VF@VF	stfG@stfF&stfE@stfD@stfC@stfA	S107	9	S107_9																								S146_24	0	0	1	0	0	0	0	0	1	0	0	0	0	3	0	0
4928	4	4	80592	85520	VF@VF@VF@VF	stiA@stiB@stiC@stiH	S107	9	S107_9																								S146_25	0	0	0	0	1	0	1	1	0	0	0	0	0	0	0	0
1607	1	1	91375	92982	BR	cuiD	S107	9	S107_9																								S146_26	2	0	0	0	0	0	0	0	0	0	0	0	0	0	0	0
374	1	1	186855	187229	BR	corD	S107	9	S107_9																								S146_27	0	0	0	0	7	2	7	9	0	0	0	1	0	0	0	0
2273	3	3	251	2524	VF@VF@VF	fliA@fliZ@fliY	S107	10	S107_10																								S146_29	0	0	0	0	0	0	0	0	0	0	0	0	0	24	0	0
719	1	1	5337	6056	AR	ARO:3000826	S107	10	S107_10																								S146_32	2	1	1	0	0	0	0	0	0	0	0	0	0	0	0	0
10436	8	11	23650	34086	VF@VF@VF@VF@VF@VF@VF@VF	flhD&flhC@motA&motB@cheA@cheW@cheM@cheR&cheB@cheY@cheZ	S107	10	S107_10																								S146_33	0	0	0	0	0	0	0	0	0	0	0	0	0	0	1	1
2467	2	2	35427	37894	VF@VF	flhA@flhE	S107	10	S107_10																								S146_35	0	0	0	0	0	0	0	0	0	0	0	0	0	1	0	0
530	1	1	79677	80207	PHG	PHAGELT2-gi	S107	10	S107_10																								S146_37	0	0	0	0	0	0	0	0	0	0	0	0	0	10	0	0
827	1	1	81411	82238	PHG	PHAGELT2-gi	S107	10	S107_10																								S146_38	0	0	0	0	0	0	0	0	0	0	0	0	0	16	0	0
1003	1	2	88015	89018	MGE	tnpA&tnpA	S107	10	S107_10																								S146_39	0	0	1	0	0	0	0	0	0	0	0	0	0	0	0	0
719	1	1	92991	93710	VF	sopE2	S107	10	S107_10																								S146_47	0	0	0	0	0	0	0	0	1	0	0	0	0	0	0	0
1716	2	2	1262	2978	PHG@PHG	PHAGEGifsy@PHAGEGifsy	S107	11	S107_11																								S146_48	0	0	0	0	0	0	0	1	0	0	0	0	0	0	0	0
2904	2	3	4093	6997	PHG@PHG	PHAGEGifsy@PHAGEGifsy&gogB	S107	11	S107_11																								S146_50	0	0	0	0	0	0	0	0	1	0	0	0	0	0	0	0
433	2	2	60782	61215	TOX@ATOX	T10086@AT10086	S107	11	S107_11																								S146_58	0	0	0	0	0	0	0	0	0	0	0	0	0	1	0	0
2189	1	2	85174	87363	VF	sinH&sinH	S107	11	S107_11																								S146_63	0	0	0	0	0	0	0	0	0	0	0	0	0	1	0	0
7304	1	1	94266	101570	VF	ratB	S107	11	S107_11																								S147_1	1	3	47	0	0	0	0	0	0	0	0	0	0	0	0	0
3110	1	1	139030	142140	BR	acrD	S107	11	S107_11																								S147_2	2	2	29	0	1	0	0	0	0	0	0	0	0	1	3	1
386	1	1	32480	32866	PHG	PHAGESA1	S107	12	S107_12																								S147_3	0	2	5	0	9	0	0	0	0	0	0	0	0	0	1	0
751	1	2	38317	39068	ATOX	AT6087&T6087	S107	12	S107_12																								S147_4	1	1	11	0	0	0	0	0	0	0	0	0	0	1	2	1
599	2	2	40301	40900	TOX@ATOX	T6088@AT6088	S107	12	S107_12																								S147_5	0	1	16	0	0	0	0	0	0	0	0	0	0	0	1	1
914	1	1	141753	142667	BR	oxyRkp	S107	12	S107_12																								S147_6	1	4	6	0	0	0	0	0	0	0	0	0	0	18	0	0
998	1	1	4059	5057	VF	flk	S107	13	S107_13																								S147_7	0	3	15	0	13	0	0	0	0	0	0	0	0	1	3	2
602	1	1	84980	85582	BR	pmrG	S107	13	S107_13																								S147_8	3	4	0	0	7	0	0	2	0	0	0	0	0	15	1	1
950	1	1	92907	93857	VF	sseL	S107	13	S107_13																								S147_9	0	2	9	0	0	0	0	0	0	0	0	0	0	0	0	0
1262	1	1	98689	99951	AR	ARO:3003889	S107	13	S107_13																								S147_10	0	1	2	0	0	0	0	0	0	0	0	0	0	33	2	1
2594	1	1	112305	114899	AR	ARO:3003926	S107	13	S107_13																								S147_11	1	0	14	0	0	0	0	1	0	0	0	0	0	2	0	0
647	1	1	118011	118658	VF	rcsB	S107	13	S107_13																								S147_12	0	1	0	0	0	0	0	0	0	0	0	0	0	1	3	2
947	1	1	52906	53853	BR	corA	S107	15	S107_15																								S147_13	2	1	3	0	0	0	0	0	0	0	0	0	0	0	0	0
743	1	1	39895	40638	PAI	regulatory	S107	16	S107_16																								S147_15	0	0	2	0	3	0	0	1	0	0	0	0	0	16	0	0
3962	4	4	43863	47825	PAI@VF@PAI@VF	unknown@sopB/sigD@PipC@pipB	S107	16	S107_16																								S147_16	0	1	0	0	0	0	0	0	0	0	0	0	0	0	0	0
2541	3	4	82823	85364	MGE@PHG@PHG	tnpA@PHAGEGifsy&sseI/srfH@PHAGEGifsy	S107	16	S107_16																								S147_17	1	1	0	0	3	0	1	2	0	0	0	1	0	0	0	0
917	1	2	447	1364	IS	ISSen1&ISSen1	S107	17	S107_17																								S147_18	0	0	0	0	0	0	0	0	0	0	0	0	0	10	0	0
956	1	1	28418	29374	VF	sopD2	S107	17	S107_17																								S147_19	0	0	1	0	0	0	0	0	1	0	0	0	0	3	0	0
3014	4	4	72588	75602	PHG@PHG@PHG@PHG	PHAGEGifsy@PHAGEGifsy@PHAGEGifsy@PHAGESPN3UB	S107	17	S107_17																								S147_21	0	1	0	0	0	0	0	0	0	0	0	0	0	2	0	0
1943	3	3	78943	80886	PHG@PHG@PHG	PHAGESPN3UB@PHAGEGifsy@PHAGEGifsy	S107	17	S107_17																								S147_22	2	0	0	0	0	0	0	0	0	0	0	0	0	0	0	0
770	1	1	38465	39235	BR	pstB	S107	18	S107_18																								S147_23	0	0	15	0	0	0	0	0	0	0	0	0	0	16	0	0
6397	5	8	44720	51117	PAIMGE@PAI@PAI@MGE@ICE	SGI2&ICEberg|235_IME_gi|5227589580|ref|AIK22123.1|_YidY___Salmonella_enterica_subsp._enterica___&putative@reverse@hypothetical@int3@ICEberg|235_IME_gi|5227589538|ref|AIK22102.1|_TrmE___Salmonella_enterica_subsp._enterica___&SGI2	S107	18	S107_18																								S147_24	0	0	6	0	0	0	0	0	0	0	0	0	0	0	0	0
2411	1	1	58709	61120	AR	ARO:3003307	S107	18	S107_18																								S147_28	0	0	1	0	0	0	0	0	0	0	0	0	0	0	0	0
9701	10	11	319	10020	PHG@PHG@PHG@PHG@PHG@PHG@PHG@PHG@PHG@PHG	PHAGEmEp460@PHAGEmEp460@PHAGESfII@PHAGEmEp460&PHAGEcdtI@PHAGESfII@PHAGEcdtI@PHAGESfIV@PHAGESfIV@PHAGESfIV@PHAGESfIV	S107	19	S107_19																								S147_29	2	1	1	0	0	0	0	0	0	0	0	0	0	0	0	0
1061	1	1	21100	22161	PHG	PHAGEFels-2-gi	S107	21	S107_21																								S147_30	0	0	0	0	0	0	0	0	0	0	0	0	0	1	0	0
680	1	1	45815	46495	BR	corB	S107	21	S107_21																								S147_31	0	0	0	0	8	0	8	8	0	0	0	0	0	0	0	0
962	1	1	48075	49037	PHG	PHAGE500465	S107	21	S107_21																								S147_32	0	0	1	0	0	0	0	0	0	0	0	0	0	0	0	0
629	1	1	18869	19498	AR	ARO:3000518	S107	22	S107_22																								S147_34	0	0	0	0	2	0	2	3	0	0	0	1	0	0	0	0
1226	1	1	35614	36840	AR	ARO:3003369	S107	22	S107_22																								S147_35	0	0	0	0	0	0	0	0	0	0	0	0	0	4	0	0
5754	4	6	144	5898	PHG@PHG@PHG@PHG	PHAGEST64B&PHAGEST64B@PHAGEST64B&PHAGEST64B@PHAGE118970@PHAGESfII	S107	23	S107_23																								S147_37	0	0	0	0	0	0	0	0	0	0	0	0	0	4	0	0
13048	12	15	7842	20890	PHG@PHG@PHG@PHG@PHG@PHG@PHG@PHG@PHG@PHG@PHG@PHG	PHAGEST64B@PHAGEST64B&PHAGE118970@PHAGE118970@PHAGE118970@PHAGE118970&PHAGE118970@PHAGEST64B@PHAGE118970@PHAGE118970@PHAGE118970@PHAGE118970@PHAGE118970@PHAGE118970&PHAGE118970	S107	23	S107_23																								S147_39	0	0	0	0	1	0	1	3	0	0	0	0	0	0	0	0
11131	11	13	36812	47943	VF@VF@VF@VF@VF@VF@VF@VF@VF@VF@VF	fliR@fliQ@fliP@fliO@fliN&fliM@fliL@fliK&fliJ@fliI@fliH@fliF@fliE	S107	23	S107_23																								S147_45	0	0	0	0	0	1	0	0	0	0	0	0	0	0	0	0
772	2	2	52362	53134	VF@VF	fliT@fliS	S107	23	S107_23																								S147_48	0	0	0	0	0	0	0	0	1	0	0	0	0	0	0	0
2768	2	2	54809	57577	VF@VF	fliC@fliB	S107	23	S107_23																								S147_61	0	0	0	0	0	0	0	0	0	0	0	0	0	1	0	0
893	1	1	39782	40675	VF	mig-14	S107	24	S107_24																								S148_1	1	4	25	0	13	0	0	0	1	0	0	0	0	47	5	2
9392	5	5	44501	53893	VF@VF@VF@VF@VF	iroN@iroE@iroD@iroC@iroB	S107	24	S107_24																								S148_2	1	4	22	0	0	0	0	0	0	0	0	0	0	40	0	0
2294	1	1	34395	36689	VF	slrP	S107	27	S107_27																								S148_3	2	0	0	0	1	0	0	0	0	0	0	0	0	1	2	1
1181	1	1	4189	5370	AR	ARO:3003368	S107	28	S107_28																								S148_4	0	1	16	0	0	0	0	0	0	0	0	0	0	0	1	0
4025	1	1	9494	13519	AR	ARO:3003288	S107	28	S107_28																								S148_5	0	0	21	0	0	0	0	0	0	0	0	0	0	0	0	0
1025	1	1	18918	19943	VF	sseK1	S107	28	S107_28																								S148_6	1	3	5	0	0	0	0	0	0	0	0	0	0	0	0	0
452	1	1	31316	31768	BR	zraP	S107	28	S107_28																								S148_7	0	3	34	0	0	0	0	1	1	0	0	0	0	3	1	0
859	1	2	319	1178	PHG	PHAGEGifsy&PHAGEvB	S107	29	S107_29																								S148_8	0	2	9	0	0	0	0	0	0	0	0	0	0	0	0	0
11883	14	16	2525	14408	PHG@PHG@PHG@PHG@PHG@PHG@PHG@PHG@PHG@PHG@PHG@PHG@PHG@PHG	PHAGESPN3UB@PHAGESPN3UB@PHAGEGifsy@PHAGEGifsy@PHAGEGifsy&PHAGEGifsy&PHAGEGifsy@PHAGEGifsy@PHAGEGifsy@PHAGEGifsy@PHAGEGifsy@PHAGEGifsy@PHAGEGifsy@PHAGEGifsy@PHAGEGifsy@PHAGEGifsy	S107	29	S107_29																								S148_9	1	0	14	0	0	0	0	1	0	0	0	0	0	2	0	0
6068	9	10	15910	21978	PHG@PHG@PHG@PHG@PHG@PHG@PHG@PHG@PHG	PHAGEGifsy@PHAGEGifsy@PHAGEGifsy@PHAGEGifsy@PHAGEGifsy@PHAGEGifsy@PHAGEGifsy@PHAGEGifsy@PHAGEGifsy&PHAGEGifsy	S107	29	S107_29																								S148_10	0	1	4	0	0	0	0	0	0	0	0	0	0	0	0	0
1778	3	3	25051	26829	PHG@PHG@PHG	PHAGEGifsy@PHAGEGifsy@PHAGEGifsy	S107	29	S107_29																								S148_11	0	1	1	0	9	0	0	0	0	0	0	0	0	0	1	0
7684	8	8	180	7864	PHG@PHG@PHG@PHG@PHG@PHG@PHG@PHG	PHAGESPN3UB@PHAGESPN3UB@PHAGEGifsy@PHAGEGifsy@PHAGESPN3UB@PHAGEGifsy@PHAGEGifsy@PHAGEGifsy	S107	30	S107_30																								S148_12	2	1	3	0	0	0	0	0	0	0	0	0	0	0	0	0
5235	6	7	4514	9749	PHG@PHG@PHG@PHG@PHG@PHG	PHAGESEN34@PHAGEGifsy&PHAGEGifsy@PHAGEGifsy@PHAGEGifsy@PHAGEGifsy@PHAGEGifsy	S107	31	S107_31																								S148_13	2	0	0	0	7	0	0	0	0	0	0	0	0	0	0	0
6226	6	7	12351	18577	PHG@PHG@PHG@PHG@PHG@PHG	PHAGEGifsy@PHAGEGifsy@PHAGEGifsy&sodCI@PHAGEGifsy@PHAGEGifsy@PHAGEGifsy	S107	31	S107_31																								S148_14	0	0	1	0	0	0	0	0	0	0	0	0	0	0	0	0
6504	6	26	516	7020	PAIMGE@PAIMGE@PAIMGE@PAIMGE@PAIMGE@PAIMGE	tet(B)&tet(B)&ICEApl1&ARO:3000166&ICEberg|60_gi|51507283|emb|CAF29033.1|_putative_tetracycline_resistance_protein___Haemophilus_influenzae___&tetracycline@ARO:3003479&ICEKkKWG1&ICEberg|976_gi|1253680805|ref|CRZ20113.1|_Tetracycline_repressor_protein_class_B_from_transposon_Tn10___Kingella_kingae___&ICEHpaT3T1&hypothetical&ICEberg|350_gi|301155800|emb|CBW15268.1|_putative_transcriptional_regulator…	S107	32	S107_32																								S148_15	0	1	0	0	0	0	0	0	0	0	0	0	0	1	3	2
6842	2	33	75	6917	PAIMGE@PAIMGE	Tn21&tniA&Tn6108&Tn21&hypothetical&mercuric&Tn21&Tn21&mercuric&Tn21&MerA&merC&MerC&ICEberg|213_IME_gi|7492389947|ref|ABQ57372.1|_MerC___Salmonella_enterica_subsp._enterica_serovar_Kentucky___&Tn2670&SGI1-K&MerP&ICEberg|213_IME_gi|7492389948|ref|ABQ57373.1|_MerP___Salmonella_enterica_subsp._enterica_serovar_Kentucky___&merT&MerT&merT&SGI1-K&ICEberg|213_IME_gi|7492389949|ref|ABQ57374.1|_MerT___Salm…	S107	33	S107_33																								S148_16	0	1	2	0	0	0	0	0	0	0	0	0	0	0	2	1
4300	4	21	166	4466	MGE@ICE@PAIMGE@PAIMGE	IncQ1@Tn6026&ICEberg|976_gi|1253680792|ref|CRZ20100.1|_RepC___Kingella_kingae___@ICEberg|1049_gi|8233234529|ref|ALP44375.1|_hypothetical_protein___Vibrio_cholerae___&Tn6208&sul2&ARO:3000412&sul2&dihydropteroate&ICEberg|12_gi|259156261|gb|ACV96208.1|_dihydropteroate_synthase___Vibrio_cholerae_Ban5___@ICEberg|976_gi|1253680800|ref|CRZ20108.1|_Streptomycin_3''-kinase___Kingella_kingae___&ICEKkKWG1&a…	S107	34	S107_34																								S148_17	0	0	2	0	3	0	0	1	0	0	0	0	0	18	0	0
2852	4	5	478	3330	PHG@PHG@PHG@PHG	PHAGE118970@PHAGE118970&PHAGE118970@PHAGE118970@PHAGE118970	S107	36	S107_36																								S148_18	0	0	21	0	0	0	0	0	0	0	0	0	0	0	0	0
1836	3	8	73	1909	MGE@PAIMGE@MGE	IS91@blaTEM-1&blaTEM-1A&ARO:3000873&ICEberg|60_gi|51507314|emb|CAF29065.1|_beta-lactamase_TEM_precursor___Haemophilus_influenzae___&ICEHin1056&beta-lactamase@Tn6222	S107	37	S107_37																								S148_19	0	0	3	0	0	0	0	0	0	0	0	0	0	0	0	0
239	1	1	745	984	PHG	PHAGEGifsy	S107	39	S107_39																								S148_20	0	1	0	0	0	0	0	0	0	0	0	0	0	0	0	0
774	1	7	46	820	GI	Tn6090&Insertion&ICEberg|43_gi|20095164|gb|AAM08030.1|_transposase_tnpIS15___Providencia_rettgeri___&IS15DIV&PHAGERCS47&tnpA&KP966111	S107	45	S107_45																								S148_21	1	1	0	0	3	0	1	2	0	0	0	1	0	0	0	0
458	1	3	110	568	IS	tnpA&IS200F&PHAGETy2-gi	S107	47	S107_47																								S148_22	0	0	1	0	0	0	0	0	1	0	0	0	0	3	0	0
5722	4	4	138257	143979	VF@VF@VF@VF	ssrB@ssrA@spiC/ssaB@ssaC	S118	1	S118_1																								S148_23	0	0	0	0	1	0	1	1	0	0	0	0	0	0	0	0
12603	13	16	145182	157785	VF@VF@VF@VF@VF@VF@VF@VF@VF@VF@VF@VF@VF	ssaE@sseA@sseB&sscA@sseC@sseD@sseE@sscB@sseF&sseG@ssaH@ssaI&ssaJ@ssaX@ssaL@ssaV	S118	1	S118_1																								S148_24	2	0	0	0	0	0	0	0	0	0	0	0	0	0	0	0
4491	4	6	159082	163573	VF@VF@VF@VF	ssaO@ssaQ@ssaR&ssaS@ssaT&ssaU	S118	1	S118_1																								S148_25	0	0	0	0	7	2	7	9	0	0	0	1	0	0	0	0
4530	3	4	315852	320382	BR@BR@BR	yddg/emrE@opmD/nmpC&nmpC@smvA/emrB	S118	1	S118_1																								S148_26	0	0	0	0	0	0	0	0	0	0	0	0	0	24	0	0
629	1	1	331593	332222	VF	steA	S118	1	S118_1																								S148_29	2	1	1	0	0	0	0	0	0	0	0	0	0	0	0	0
947	1	1	354267	355214	VF	sifB	S118	1	S118_1																								S148_30	0	0	0	0	0	0	0	0	0	0	0	0	0	0	1	1
437	1	2	369444	369881	AR	ARO:3002571&aac(6')-Iaa	S118	1	S118_1																								S148_32	0	0	0	0	0	0	0	0	0	0	0	0	0	1	0	0
398	1	1	381707	382105	VF	steB	S118	1	S118_1																								S148_34	0	0	0	0	0	0	0	0	0	0	0	0	0	10	0	0
1223	1	1	383379	384602	VF	sseJ	S118	1	S118_1																								S148_35	0	0	0	0	0	0	0	0	0	0	0	0	0	16	0	0
1370	1	1	452245	453615	VF	steC	S118	1	S118_1																								S148_36	0	0	1	0	0	0	0	0	0	0	0	0	0	0	0	0
212	1	1	159653	159865	PHG	PHAGEST147	S118	2	S118_2																								S148_43	0	0	0	0	0	0	0	1	0	0	0	0	0	0	0	0
1889	1	1	188067	189956	AR	ARO:3003317	S118	2	S118_2																								S148_45	0	0	0	0	0	0	0	0	1	0	0	0	0	0	0	0
2255	1	1	194716	196971	AR	ARO:3003939	S118	2	S118_2																								S148_51	0	0	0	0	0	0	0	0	0	0	0	0	0	1	0	0
704	1	1	257887	258591	PAI	putative	S118	2	S118_2																								S148_56	0	0	0	0	0	0	0	0	0	0	0	0	0	1	0	0
622	2	2	338135	338757	ATOX@TOX	AT439@T439	S118	2	S118_2																								S149_1	1	3	47	0	0	0	0	0	0	0	0	0	0	0	0	0
5173	3	4	341374	346547	VF@VF@VF	stdA@stdB@stdC&STM3026	S118	2	S118_2																								S149_2	2	2	29	0	1	0	0	0	0	0	0	0	0	1	3	1
11114	8	11	47413	58527	PAI@PAI@PAI@PAI@PAI@PAI@PAI@PAI	MgtC&mgtC@mgtB&Mg2+@CigR@SlsA@putative@FidL@misL&MisL@RmbA	S118	3	S118_3																								S149_3	0	2	5	0	9	0	0	0	0	0	0	0	0	0	1	0
644	1	1	59829	60473	PAI	RhuM	S118	3	S118_3																								S149_4	1	1	11	0	0	0	0	0	0	0	0	0	0	1	2	1
1671	2	3	174100	175771	ATOX@BR	AT443&T443@cueP	S118	3	S118_3																								S149_5	0	1	16	0	0	0	0	0	0	0	0	0	0	0	1	0
5497	5	5	184611	190108	VF@VF@VF@VF@VF	lpfA@lpfB@lpfC@lpfD@lpfE	S118	3	S118_3																								S149_6	1	4	7	0	0	0	0	0	0	0	0	0	0	18	0	0
398	1	1	260858	261256	BR	nikR	S118	3	S118_3																								S149_7	0	3	15	0	13	0	0	0	0	0	0	0	0	1	3	1
617	2	2	13134	13751	TOX@ATOX	T10074@AT10074	S118	4	S118_4																								S149_8	3	4	0	0	7	0	0	2	0	0	0	0	0	15	1	0
9187	9	9	89115	98302	VF@VF@VF@VF@VF@VF@VF@VF@VF	fimA@fimI@fimC@fimD@fimH@fimF@fimZ@fimY@fimW	S118	4	S118_4																								S149_9	1	0	14	0	0	0	0	1	0	0	0	0	0	2	0	0
359	1	1	102363	102722	PHG	PHAGESPN9CC	S118	4	S118_4																								S149_10	0	1	2	0	0	0	0	0	0	0	0	0	0	4	2	1
1967	1	1	112193	114160	VF	apeE	S118	4	S118_4																								S149_11	0	1	9	0	0	0	0	0	0	0	0	0	0	0	0	0
578	1	1	123149	123727	AR	ARO:3003379	S118	4	S118_4																								S149_12	0	1	0	0	0	0	0	0	0	0	0	0	0	1	3	1
875	1	1	216733	217608	BR	corC	S118	4	S118_4																								S149_13	2	1	3	0	0	0	0	0	0	0	0	0	0	0	0	0
449	1	1	241397	241846	VF	fur	S118	4	S118_4																								S149_16	0	1	0	0	0	0	0	0	0	0	0	0	0	0	0	0
2705	1	1	60859	63564	BR	mgtA	S118	5	S118_5																								S149_17	0	0	2	0	3	0	0	1	0	0	0	0	0	2	0	0
573	1	2	146820	147393	TOX	T6086&AT6086	S118	5	S118_5																								S149_18	1	1	0	0	3	0	1	2	0	0	0	1	0	0	0	0
5199	4	5	187072	192271	VF@VF@VF@VF	STM4571&stjB@stjC@STM4574@STM4575	S118	5	S118_5																								S149_19	0	0	0	0	0	0	0	0	0	0	0	0	0	10	0	0
5580	5	5	208985	214565	VF@VF@VF@VF@VF	sthE@sthD@sthC@sthB@sthA	S118	5	S118_5																								S149_20	0	0	1	0	0	0	0	0	1	0	0	0	0	2	0	0
7647	7	7	243054	250701	VF@VF@VF@VF@VF@VF@VF	bcfA@bcfB@bcfC@bcfD@bcfE@bcfG@bcfH	S118	5	S118_5																								S149_21	0	1	0	0	0	0	0	0	0	0	0	0	0	0	0	0
3144	4	4	319	3463	PHG@PHG@PHG@PHG	PHAGE118970@PHAGE118970@PHAGE118970@PHAGE118970	S118	6	S118_6																								S149_23	0	1	0	0	0	0	0	0	0	0	0	0	0	2	0	0
9443	14	16	4904	14347	PHG@PHG@PHG@PHG@PHG@PHG@PHG@PHG@PHG@PHG@PHG@PHG@PHG@PHG	PHAGE118970&PHAGE118970&PHAGE118970@PHAGEST64B@PHAGEST64B@PHAGE118970@PHAGE118970@PHAGE118970@PHAGE118970@PHAGEST64B@PHAGE118970@PHAGE118970@PHAGE118970@PHAGEST64B@PHAGEST64B@PHAGEST64B	S118	6	S118_6																								S149_24	2	0	0	0	0	0	0	0	0	0	0	0	0	0	0	0
1421	1	1	26671	28092	AR	ARO:3001327	S118	6	S118_6																								S149_25	0	0	15	0	0	0	0	0	0	0	0	0	0	16	0	0
2345	1	1	73861	76206	VF	sopA	S118	6	S118_6																								S149_26	0	0	6	0	0	0	0	0	0	0	0	0	0	0	0	0
7441	3	3	146576	154017	BR@BR@BR	mdtA@mdtB@mdtC	S118	6	S118_6																								S149_30	0	0	1	0	0	0	0	0	0	0	0	0	0	0	0	0
2119	1	2	155429	157548	BR	baeS&baeR	S118	6	S118_6																								S149_31	2	1	1	0	0	0	0	0	0	0	0	0	0	0	0	0
1043	1	1	163788	164831	VF	sseK2	S118	6	S118_6																								S149_32	0	0	0	0	0	0	0	0	0	0	0	0	0	27	0	0
4792	4	4	175127	179919	VF@VF@VF@VF	stcD@stcC@stcB@stcA	S118	6	S118_6																								S149_33	0	0	0	0	0	0	0	0	0	0	0	0	0	3	0	0
33140	22	40	10281	43421	PAI@PAI@PAI@PAI@PAI@PAI@VF@VF@PAI@VF@VF@PAI@PAI@VF@VF@VF@PAI@PAI@PAI@PAI@TOX@ATOX	STM0266&hypothetical@STM0267&hypothetical&hypothetical&STM0268@conserved&STM0269@STM0271&hypothetical@STM0272&ClpB-like@STM0273&conserved@STM0274@STM0275@STM0276&Hcp-like@tae4@STM0279@STM0280&putative@conserved&STM0281&putative&STM0282@STM0283@STM0284@STM0285@hypothetical&STM0286&STM0287@tlde1&hypothetical@Rhs-family&STM0289@hypothetical&STM0290@T10105@AT10105	S118	7	S118_7																								S149_34	0	0	0	0	0	0	0	0	0	0	0	0	0	12	0	0
1618	2	3	44920	46538	TOX@PHG	T10103&AT10103@PHAGELT2-gi	S118	7	S118_7																								S149_35	0	0	0	0	7	0	7	7	0	0	0	0	0	0	0	0
4356	4	4	47798	52154	VF@VF@VF@VF	safA@safB@safC@safD	S118	7	S118_7																								S149_36	0	0	0	0	0	0	0	0	0	0	0	0	0	3	0	0
716	1	1	55485	56201	VF	STM0306	S118	7	S118_7																								S149_38	0	0	0	0	2	0	2	3	0	0	0	1	0	0	0	0
5231	3	3	103692	108923	VF@VF@VF	stbD@stbC@stbA	S118	7	S118_7																								S149_40	0	0	0	0	0	0	0	0	0	0	0	0	0	4	0	0
7428	3	10	117879	125307	BR@BR@BR	mdsB&gesB&ARO:3000790&gesA&ARO:3000789@golT&golT@golS&golS&ARO:3000504	S118	7	S118_7																								S149_41	0	0	0	0	0	0	0	0	0	0	0	0	0	4	0	0
470	1	1	3	473	PHG	PHAGEvB	S118	8	S118_8																								S149_42	0	0	0	0	1	0	1	3	0	0	0	0	0	0	0	0
11883	14	16	1820	13703	PHG@PHG@PHG@PHG@PHG@PHG@PHG@PHG@PHG@PHG@PHG@PHG@PHG@PHG	PHAGESPN3UB@PHAGESPN3UB@PHAGEGifsy@PHAGEGifsy@PHAGEGifsy&PHAGEGifsy&PHAGEGifsy@PHAGEGifsy@PHAGEGifsy@PHAGEGifsy@PHAGEGifsy@PHAGEGifsy@PHAGEGifsy@PHAGEGifsy@PHAGEGifsy@PHAGEGifsy	S118	8	S118_8																								S149_44	0	0	0	0	0	0	0	0	0	0	0	0	0	1	0	0
6068	9	10	15205	21273	PHG@PHG@PHG@PHG@PHG@PHG@PHG@PHG@PHG	PHAGEGifsy@PHAGEGifsy@PHAGEGifsy@PHAGEGifsy@PHAGEGifsy@PHAGEGifsy@PHAGEGifsy@PHAGEGifsy@PHAGEGifsy&PHAGEGifsy	S118	8	S118_8																								S149_46	0	0	0	0	1	0	1	1	0	0	0	0	0	0	0	0
10170	7	8	24346	34516	PHG@PHG@PHG@PHG@PHG@PHG@PHG	PHAGEGifsy@PHAGEGifsy@PHAGEGifsy@PHAGEGifsy@PHAGEGifsy@PHAGEGifsy&PHAGEGifsy@PHAGEGifsy	S118	8	S118_8																								S149_50	0	0	0	0	0	1	0	0	0	0	0	0	0	0	0	0
2904	2	3	35631	38535	PHG@PHG	PHAGEGifsy@PHAGEGifsy&gogB	S118	8	S118_8																								S149_52	0	0	0	0	0	0	0	0	1	0	0	0	0	0	0	0
433	2	2	92320	92753	TOX@ATOX	T10086@AT10086	S118	8	S118_8																								S152_1	1	3	26	0	0	0	0	0	0	0	0	0	0	0	0	0
2189	1	2	116711	118900	VF	sinH&sinH	S118	8	S118_8																								S152_2	2	2	29	0	1	0	0	0	0	0	0	0	0	1	3	2
7304	1	1	125803	133107	VF	ratB	S118	8	S118_8																								S152_3	1	1	11	0	0	0	0	0	0	0	0	0	0	1	2	1
3110	1	1	170567	173677	BR	acrD	S118	8	S118_8																								S152_4	0	1	16	0	0	0	0	0	0	0	0	0	0	0	1	0
2049	3	8	4161	6210	BR@BR@BR	pcoR&pcoR&Tn6024@pcoD&Tn6024&pcoD@pcoC&pcoC	S118	9	S118_9																								S152_5	2	1	3	0	0	0	0	0	0	0	0	0	0	0	0	0
437	1	1	13513	13950	MGE	Tn6024	S118	9	S118_9																								S152_6	0	2	9	0	0	0	0	0	0	0	0	0	0	0	0	0
1763	2	3	18602	20365	MGE@AR	Tn6024@silC&Tn6024	S118	9	S118_9																								S152_7	0	1	5	0	9	0	0	0	0	0	0	0	0	0	1	1
1289	1	2	53195	54484	BR	arsB_pKW301&arsB	S118	9	S118_9																								S152_8	2	0	0	0	7	0	0	0	0	0	0	0	0	0	1	1
778	1	2	81594	82372	TOX	T10051&AT10051	S118	9	S118_9																								S152_9	1	0	14	0	0	0	0	1	0	0	0	0	0	2	0	0
1959	3	3	139385	141344	AR@AR@PAI	ARO:3003382@ARO:3003383@unknown	S118	9	S118_9																								S152_10	0	4	6	0	0	0	0	0	0	0	0	0	0	0	0	0
20578	4	5	142462	163040	PAI@PAI@PAI@PAI	unknown@putative@large&STM4261@HLYD	S118	9	S118_9																								S152_11	0	0	21	0	0	0	0	0	0	0	0	0	0	0	0	0
2014	1	2	164349	166363	PAI	putative&putative	S118	9	S118_9																								S152_12	0	1	0	0	0	0	0	0	0	0	0	0	0	0	0	0
311	1	1	168182	168493	PAI	excision	S118	9	S118_9																								S152_13	0	3	7	0	1	0	0	0	1	0	0	0	0	0	0	0
1404	2	2	180388	181792	PHG@PHG	PHAGEmEp460@PHAGEmEp460	S118	9	S118_9																								S152_14	0	0	1	0	0	0	0	0	0	0	0	0	0	0	0	0
998	2	2	183558	184556	PHG@PHG	PHAGESJ46@PHAGESJ46	S118	9	S118_9																								S152_15	0	1	8	0	0	0	0	1	1	0	0	0	0	3	0	0
14474	10	12	186670	201144	PHG@PHG@PHG@PHG@PHG@PHG@PHG@PHG@PHG@PHG	PHAGESfV@PHAGESfV&PHAGESfV@PHAGESfII@PHAGESfII@PHAGESfII@PHAGESfI@PHAGESfI&PHAGESfII@PHAGESfIV@PHAGESfI@PHAGEST64B	S118	9	S118_9																								S152_16	0	0	2	0	0	0	0	0	0	0	0	0	0	4	2	1
2273	3	3	251	2524	VF@VF@VF	fliA@fliZ@fliY	S118	10	S118_10																								S152_17	1	0	16	0	0	0	0	0	0	0	0	0	0	0	0	0
719	1	1	5337	6056	AR	ARO:3000826	S118	10	S118_10																								S152_19	1	0	1	0	3	2	3	4	0	0	0	2	0	0	0	0
10436	8	11	23650	34086	VF@VF@VF@VF@VF@VF@VF@VF	flhD&flhC@motA&motB@cheA@cheW@cheM@cheR&cheB@cheY@cheZ	S118	10	S118_10																								S152_20	0	0	7	0	0	0	0	1	1	0	0	0	2	0	0	0
2467	2	2	35427	37894	VF@VF	flhA@flhE	S118	10	S118_10																								S152_21	0	1	0	0	0	0	0	0	0	0	0	0	0	0	0	0
530	1	1	79677	80207	PHG	PHAGELT2-gi	S118	10	S118_10																								S152_22	0	1	0	0	0	0	0	0	0	0	0	0	0	0	0	0
827	1	1	81411	82238	PHG	PHAGELT2-gi	S118	10	S118_10																								S152_23	0	0	2	0	3	0	0	1	0	0	0	0	0	2	0	0
1003	1	2	88015	89018	MGE	tnpA&tnpA	S118	10	S118_10																								S152_24	1	1	0	0	3	0	1	2	0	0	0	1	0	0	0	0
719	1	1	92991	93710	VF	sopE2	S118	10	S118_10																								S152_25	0	0	1	0	0	0	0	0	1	0	0	0	0	4	0	0
1607	1	1	62073	63680	BR	cuiD	S118	11	S118_11																								S152_26	2	0	0	0	0	0	0	0	0	0	0	0	0	0	0	0
4928	4	4	69535	74463	VF@VF@VF@VF	stiH@stiC@stiB@stiA	S118	11	S118_11																								S152_27	0	0	0	0	0	0	0	0	0	0	0	0	0	1	3	1
5604	5	6	96198	101802	VF@VF@VF@VF@VF	stfA@stfC@stfD@stfE&stfF@stfG	S118	11	S118_11																								S152_29	2	1	1	0	0	0	0	0	0	0	0	0	0	0	0	0
914	1	1	7477	8391	BR	oxyRkp	S118	12	S118_12																								S152_30	0	0	0	0	0	0	0	0	0	0	0	0	0	25	0	0
599	2	2	109236	109835	ATOX@TOX	AT6088@T6088	S118	12	S118_12																								S152_31	0	0	0	0	0	0	0	0	0	0	0	0	0	31	0	0
751	1	2	111068	111819	TOX	T6087&AT6087	S118	12	S118_12																								S152_32	0	1	0	0	0	0	0	0	0	0	0	0	0	0	0	0
386	1	1	117270	117656	PHG	PHAGESA1	S118	12	S118_12																								S152_33	0	0	0	0	0	0	0	0	0	0	0	0	0	1	0	0
950	1	1	28703	29653	VF	sopD	S118	13	S118_13																								S152_36	0	0	1	0	0	0	0	0	0	0	0	0	0	0	0	0
989	1	2	50680	51669	BR	rpoS&rpoS	S118	13	S118_13																								S152_41	0	0	0	0	0	0	0	0	1	0	0	0	0	0	0	0
802	1	2	69023	69825	TOX	T10052&AT10052	S118	13	S118_13																								S152_43	0	0	0	0	0	0	0	0	0	0	0	0	0	1	0	0
24973	17	20	72337	97310	VF@VF@VF@VF@VF@VF@VF@VF@VF@VF@VF@VF@VF@VF@VF@VF@VF	invH@invF&invG&invE@invA@invB&invC/sctN@invJ@spaO/sctQ@spaQ@spaS@sicA@sipB/sspB@sipC/sspC@sipD@sipA/sspA@iacP@sptP@iagB@hilA	S118	13	S118_13																								S152_64	0	0	0	0	0	0	0	0	0	0	0	0	0	1	0	0
12394	9	13	98404	110798	VF@VF@VF@VF@VF@VF@VF@VF@BR	hilD@prgH@prgI@prgJ&prgK@orgB/SctL&orgC@hilC@sprB@avrA@sitC&sitB&sitA	S118	13	S118_13																								S152_78	0	0	0	0	0	0	0	0	0	0	0	0	0	1	0	0
998	1	1	4059	5057	VF	flk	S118	14	S118_14																								S18_1	1	3	24	0	13	0	0	0	0	0	0	0	0	47	5	2
602	1	1	84980	85582	BR	pmrG	S118	14	S118_14																								S18_2	1	4	22	0	0	0	0	0	0	0	0	0	0	40	0	0
950	1	1	92907	93857	VF	sseL	S118	14	S118_14																								S18_3	2	0	0	0	1	0	0	0	0	0	0	0	0	1	2	1
1262	1	1	98689	99951	AR	ARO:3003889	S118	14	S118_14																								S18_4	0	1	16	0	0	0	0	0	0	0	0	0	0	0	1	1
2594	1	1	112305	114899	AR	ARO:3003926	S118	14	S118_14																								S18_5	1	3	5	0	0	0	0	0	0	0	0	0	0	0	0	0
647	1	1	118011	118658	VF	rcsB	S118	14	S118_14																								S18_6	0	2	9	0	0	0	0	0	0	0	0	0	0	0	0	0
2350	4	4	3624	5974	VF@VF@VF@VF	csgG@csgF@csgE@csgD	S118	15	S118_15																								S18_7	1	0	14	0	0	0	0	1	0	0	0	0	0	2	0	0
323	1	1	7743	8066	VF	csgC	S118	15	S118_15																								S18_8	0	1	4	0	0	0	0	0	0	0	0	0	0	0	0	0
11472	13	13	32219	43691	VF@VF@VF@VF@VF@VF@VF@VF@VF@VF@VF@VF@VF	flgN@flgM@flgA@flgB@flgC@flgE@flgF@flgG@flgH@flgI@flgJ@flgK@flgL	S118	15	S118_15																								S18_9	0	1	1	0	9	0	0	0	0	0	0	0	0	0	1	1
1007	1	1	85444	86451	VF	sifA	S118	15	S118_15																								S18_10	0	0	21	0	0	0	0	0	0	0	0	0	0	0	0	0
2134	2	2	92826	94960	VF@VF	phoQ@phoP	S118	15	S118_15																								S18_11	2	1	3	0	0	0	0	0	0	0	0	0	0	0	0	0
5235	6	7	5219	10454	PHG@PHG@PHG@PHG@PHG@PHG	PHAGESEN34@PHAGEGifsy&PHAGEGifsy@PHAGEGifsy@PHAGEGifsy@PHAGEGifsy@PHAGEGifsy	S118	17	S118_17																								S18_12	2	0	0	0	7	0	0	0	0	0	0	0	0	0	0	0
12449	11	13	13056	25505	PHG@PHG@PHG@PHG@PHG@PHG@PHG@PHG@PHG@VF@MGE	PHAGEGifsy@PHAGEGifsy@PHAGEGifsy&sodCI@PHAGEGifsy@PHAGEGifsy@PHAGEGifsy@PHAGEGifsy@PHAGEGifsy@PHAGEGifsy@sseI/srfH&PHAGEGifsy@tnpA	S118	17	S118_17																								S18_13	0	0	1	0	0	0	0	0	0	0	0	0	0	0	0	0
3962	4	4	60503	64465	VF@PAI@VF@PAI	pipB@PipC@sopB/sigD@unknown	S118	17	S118_17																								S18_14	0	1	0	0	0	0	0	0	0	0	0	0	0	1	3	1
743	1	1	67690	68433	PAI	regulatory	S118	17	S118_17																								S18_15	0	1	1	0	0	0	0	0	0	0	0	0	0	0	0	0
947	1	1	36786	37733	BR	corA	S118	18	S118_18																								S18_16	0	1	8	0	0	0	0	1	1	0	0	0	0	3	0	0
770	1	1	38465	39235	BR	pstB	S118	19	S118_19																								S18_17	0	1	2	0	0	0	0	0	0	0	0	0	0	0	2	1
6397	5	8	44720	51117	PAIMGE@PAI@PAI@MGE@ICE	SGI2&ICEberg|235_IME_gi|5227589580|ref|AIK22123.1|_YidY___Salmonella_enterica_subsp._enterica___&putative@reverse@hypothetical@int3@ICEberg|235_IME_gi|5227589538|ref|AIK22102.1|_TrmE___Salmonella_enterica_subsp._enterica___&SGI2	S118	19	S118_19																								S18_18	0	2	26	0	0	0	0	0	0	0	0	0	0	0	1	0
2411	1	1	58709	61120	AR	ARO:3003307	S118	19	S118_19																								S18_19	0	0	3	0	3	0	0	1	0	0	0	0	0	17	0	0
917	1	2	447	1364	IS	ISSen1&ISSen1	S118	20	S118_20																								S18_20	0	0	21	0	0	0	0	0	0	0	0	0	0	0	0	0
956	1	1	28418	29374	VF	sopD2	S118	20	S118_20																								S18_21	0	0	3	0	0	0	0	0	0	0	0	0	0	0	0	0
1582	2	2	72588	74170	PHG@PHG	PHAGEGifsy@PHAGEGifsy	S118	20	S118_20																								S18_22	0	1	0	0	0	0	0	0	0	0	0	0	0	0	0	0
374	1	1	31983	32357	BR	corD	S118	21	S118_21																								S18_24	1	1	0	0	3	0	1	2	0	0	0	1	0	0	0	0
962	1	1	15974	16936	PHG	PHAGE500465	S118	22	S118_22																								S18_25	0	0	1	0	0	0	0	0	1	0	0	0	0	2	0	0
680	1	1	18516	19196	BR	corB	S118	22	S118_22																								S18_26	0	0	0	0	1	0	1	1	0	0	0	0	0	0	0	0
1061	1	1	42850	43911	PHG	PHAGEFels-2-gi	S118	22	S118_22																								S18_27	2	0	0	0	0	0	0	0	0	0	0	0	0	0	0	0
1226	1	1	26186	27412	AR	ARO:3003369	S118	23	S118_23																								S18_28	0	0	0	0	7	2	7	9	0	0	0	1	0	0	0	0
629	1	1	43528	44157	AR	ARO:3000518	S118	23	S118_23																								S18_29	0	0	0	0	0	0	0	0	0	0	0	0	0	24	0	0
9701	10	11	52802	62503	PHG@PHG@PHG@PHG@PHG@PHG@PHG@PHG@PHG@PHG	PHAGESfIV@PHAGESfIV@PHAGESfIV@PHAGESfIV@PHAGEcdtI@PHAGESfII@PHAGEcdtI&PHAGEmEp460@PHAGESfII@PHAGEmEp460@PHAGEmEp460	S118	24	S118_24																								S18_32	2	1	1	0	0	0	0	0	0	0	0	0	0	0	0	0
893	1	1	39512	40405	VF	mig-14	S118	25	S118_25																								S18_33	0	0	0	0	0	0	0	0	0	0	0	0	0	0	1	0
9392	5	5	44231	53623	VF@VF@VF@VF@VF	iroN@iroE@iroD@iroC@iroB	S118	25	S118_25																								S18_35	0	0	0	0	0	0	0	0	0	0	0	0	0	2	0	0
15941	15	19	178	16119	PHG@PHG@PHG@PHG@PHG@PHG@PHG@PHG@PHG@PHG@PHG@PHG@PHG@PHG@PHG	PHAGE118970@PHAGE118970@PHAGEST64B@PHAGE118970&PHAGE118970@PHAGE118970@PHAGEST64B&PHAGE118970@PHAGE118970@PHAGE118970&PHAGE118970@PHAGE118970@PHAGE118970@PHAGE118970@PHAGE118970@PHAGE118970@PHAGE118970@PHAGE118970&PHAGE118970	S118	26	S118_26																								S18_37	0	0	0	0	0	0	0	0	0	0	0	0	0	10	0	0
11131	11	13	32041	43172	VF@VF@VF@VF@VF@VF@VF@VF@VF@VF@VF	fliR@fliQ@fliP@fliO@fliN&fliM@fliL@fliK&fliJ@fliI@fliH@fliF@fliE	S118	26	S118_26																								S18_38	0	0	0	0	0	0	0	0	0	0	0	0	0	16	0	0
772	2	2	47591	48363	VF@VF	fliT@fliS	S118	26	S118_26																								S18_39	0	0	1	0	0	0	0	0	0	0	0	0	0	0	0	0
2768	2	2	50038	52806	VF@VF	fliC@fliB	S118	26	S118_26																								S18_47	0	0	0	0	0	0	0	0	1	0	0	0	0	0	0	0
2294	1	1	34404	36698	VF	slrP	S118	30	S118_30																								S18_48	0	0	0	0	0	0	0	1	0	0	0	0	0	0	0	0
1181	1	1	4189	5370	AR	ARO:3003368	S118	32	S118_32																								S18_50	0	0	0	0	0	0	0	0	1	0	0	0	0	0	0	0
4025	1	1	9494	13519	AR	ARO:3003288	S118	32	S118_32																								S18_58	0	0	0	0	0	0	0	0	0	0	0	0	0	1	0	0
1025	1	1	18918	19943	VF	sseK1	S118	32	S118_32																								S18_64	0	0	0	0	0	0	0	0	0	0	0	0	0	1	0	0
452	1	1	31316	31768	BR	zraP	S118	32	S118_32																								S21_1	1	4	25	0	13	0	0	0	1	0	0	0	0	47	5	3
8024	8	8	923	8947	PHG@PHG@PHG@PHG@PHG@PHG@PHG@PHG	PHAGEGifsy@PHAGESPN3UB@PHAGEGifsy@PHAGEGifsy@PHAGESPN3UB@PHAGEGifsy@PHAGEGifsy@PHAGEGifsy	S118	36	S118_36																								S21_2	1	4	22	0	0	0	0	0	0	0	0	0	0	40	0	0
1730	1	1	129	1859	PHG	PHAGESfIV	S118	40	S118_40																								S21_3	2	0	0	0	1	0	0	0	0	0	0	0	0	1	2	1
2852	4	5	2888	5740	PHG@PHG@PHG@PHG	PHAGE118970@PHAGE118970&PHAGE118970@PHAGE118970@PHAGE118970	S118	40	S118_40																								S21_4	0	1	16	0	0	0	0	0	0	0	0	0	0	0	1	0
4300	4	21	166	4466	MGE@ICE@PAIMGE@PAIMGE	IncQ1@Tn6026&ICEberg|976_gi|1253680792|ref|CRZ20100.1|_RepC___Kingella_kingae___@ICEberg|1049_gi|8233234529|ref|ALP44375.1|_hypothetical_protein___Vibrio_cholerae___&Tn6208&sul2&ARO:3000412&sul2&dihydropteroate&ICEberg|12_gi|259156261|gb|ACV96208.1|_dihydropteroate_synthase___Vibrio_cholerae_Ban5___@ICEberg|976_gi|1253680800|ref|CRZ20108.1|_Streptomycin_3''-kinase___Kingella_kingae___&ICEKkKWG1&a…	S118	42	S118_42																								S21_5	0	0	21	0	0	0	0	0	0	0	0	0	0	0	0	0
636	2	2	1751	2387	PHG@PHG	PHAGESPN3UB@PHAGEGifsy	S118	43	S118_43																								S21_6	1	3	5	0	0	0	0	0	0	0	0	0	0	0	0	0
1836	3	8	73	1909	MGE@PAIMGE@MGE	IS91@blaTEM-1&blaTEM-1A&ARO:3000873&ICEberg|60_gi|51507314|emb|CAF29065.1|_beta-lactamase_TEM_precursor___Haemophilus_influenzae___&ICEHin1056&beta-lactamase@Tn6222	S118	45	S118_45																								S21_7	0	2	9	0	0	0	0	0	0	0	0	0	0	0	0	0
1208	1	5	14	1222	PAIMGE	tnpA10&ICEApl1&ICEberg|350_gi|301155795|emb|CBW15263.1|_tn10_transposase_for_is10_left___Haemophilus_parainfluenzae_T3T1___&IS10R&IS10	S118	47	S118_47																								S21_8	1	0	14	0	0	0	0	1	0	0	0	0	0	2	0	0
774	1	7	46	820	GI	Tn6090&Insertion&ICEberg|43_gi|20095164|gb|AAM08030.1|_transposase_tnpIS15___Providencia_rettgeri___&IS15DIV&PHAGERCS47&tnpA&KP966111	S118	51	S118_51																								S21_9	0	1	4	0	0	0	0	0	0	0	0	0	0	0	0	0
455	1	3	146	601	IS	IS200F&tnpA&PHAGETy2-gi	S118	53	S118_53																								S21_10	0	1	1	0	9	0	0	0	0	0	0	0	0	0	1	0
449	1	1	75007	75456	VF	fur	S129	1	S129_1																								S21_11	0	2	32	0	0	0	0	0	0	0	0	0	0	0	1	0
875	1	1	99245	100120	BR	corC	S129	1	S129_1																								S21_12	2	1	3	0	0	0	0	0	0	0	0	0	0	0	0	0
578	1	1	193126	193704	AR	ARO:3003379	S129	1	S129_1																								S21_13	2	0	0	0	7	0	0	0	0	0	0	0	0	0	0	0
1967	1	1	202693	204660	VF	apeE	S129	1	S129_1																								S21_14	0	0	1	0	0	0	0	0	0	0	0	0	0	0	0	0
359	1	1	214131	214490	PHG	PHAGESPN9CC	S129	1	S129_1																								S21_15	0	1	0	0	0	0	0	0	0	0	0	0	0	1	3	2
9187	9	9	218551	227738	VF@VF@VF@VF@VF@VF@VF@VF@VF	fimW@fimY@fimZ@fimF@fimH@fimD@fimC@fimI@fimA	S129	1	S129_1																								S21_16	0	1	2	0	0	0	0	0	0	0	0	0	0	0	2	1
617	2	2	303101	303718	ATOX@TOX	AT10074@T10074	S129	1	S129_1																								S21_17	0	0	3	0	3	0	0	1	0	0	0	0	0	17	0	0
7428	3	10	430450	437878	BR@BR@BR	golS&golS&ARO:3000504@golT&golT@gesA&ARO:3000789&mdsB&ARO:3000790&gesB	S129	1	S129_1																								S21_18	0	0	21	0	0	0	0	0	0	0	0	0	0	0	0	0
5231	3	3	446837	452068	VF@VF@VF	stbA@stbC@stbD	S129	1	S129_1																								S21_19	0	0	3	0	0	0	0	0	0	0	0	0	0	0	0	0
38495	45	52	464520	503015	PHG@PHG@PHG@PHG@PHG@PHG@PHG@PHG@PHG@PHG@PHG@PHG@PHG@PHG@PHG@PHG@PHG@PHG@PHG@PHG@PHG@PHG@PHG@PHG@PHG@PHG@PHG@PHG@PHG@PHG@PHG@PHG@PHG@PHG@PHG@PHG@PHG@PHG@PHG@PHG@PHG@PHG@PHG@PHG@PHG	PHAGESPN9CC@PHAGESPN9CC@PHAGEST104@PHAGEST104@PHAGESPN9CC@PHAGESPN9CC@PHAGESPN9CC@PHAGESPN9CC@PHAGESPN9CC@PHAGESPN9CC@PHAGESPN9CC@PHAGESE1@PHAGESPN9CC@PHAGEIME10@PHAGESPN9CC@PHAGE103203@PHAGESPN9CC@PHAGEUPF@PHAGESPN9CC&PHAGESPN9CC@PHAGESPN9CC@PHAGESPN9CC&PHAGESPN9CC&PHAGESPN9CC&PHAGESPN9CC@PHAGESPN9CC@PHAGE103203@PHAGESE1&PHAGESPN9CC@PHAGESPN9CC@PHAGE103203&PHAGESPN9CC@PHAGESPN9CC@PHAGESPN9CC&PHA…	S129	1	S129_1																								S21_20	0	1	0	0	0	0	0	0	0	0	0	0	0	0	0	0
716	1	1	521292	522008	VF	STM0306	S129	1	S129_1																								S21_21	1	1	0	0	3	0	1	2	0	0	0	1	0	0	0	0
4332	4	4	525339	529671	VF@VF@VF@VF	safD@safC@safB@safA	S129	1	S129_1																								S21_22	0	1	1	0	0	0	0	1	1	0	0	0	0	3	0	0
1618	2	3	530954	532572	PHG@ATOX	PHAGELT2-gi@AT10103&T10103	S129	1	S129_1																								S21_23	0	0	1	0	0	0	0	0	1	0	0	0	0	3	0	0
18601	11	20	534071	552672	ATOX@TOX@PAI@PAI@PAI@PAI@VF@VF@VF@PAI@PAI	AT10105@T10105@hypothetical&STM0290@STM0289&Rhs-family@tlde1&hypothetical@STM0287&STM0286&hypothetical@STM0285@STM0284@STM0283@STM0282&putative&conserved&STM0281@putative&STM0280	S129	1	S129_1																								S21_24	0	0	0	0	1	0	1	1	0	0	0	0	0	0	0	0
13497	10	19	553726	567223	VF@PAI@VF@VF@PAI@PAI@PAI@PAI@PAI@PAI	tae4@Hcp-like&STM0276@STM0275@STM0274@conserved&STM0273@STM0272&ClpB-like@hypothetical&STM0271@conserved&STM0269@hypothetical&STM0268&STM0267&hypothetical@hypothetical&STM0266	S129	1	S129_1																								S21_25	2	0	0	0	0	0	0	0	0	0	0	0	0	0	0	0
2363	1	1	5715	8078	VF	sspH2	S129	2	S129_2																								S21_26	0	0	0	0	7	2	7	9	0	0	0	1	0	0	0	0
4792	4	4	101331	106123	VF@VF@VF@VF	stcA@stcB@stcC@stcD	S129	2	S129_2																								S21_27	0	0	0	0	0	0	0	0	0	0	0	0	0	24	0	0
1043	1	1	116419	117462	VF	sseK2	S129	2	S129_2																								S21_30	2	1	1	0	0	0	0	0	0	0	0	0	0	0	0	0
2119	1	2	123702	125821	BR	baeR&baeS	S129	2	S129_2																								S21_31	0	0	0	0	0	0	0	0	0	0	0	0	0	0	1	1
7441	3	3	127233	134674	BR@BR@BR	mdtC@mdtB@mdtA	S129	2	S129_2																								S21_33	0	0	0	0	0	0	0	0	0	0	0	0	0	1	0	0
2345	1	1	205044	207389	VF	sopA	S129	2	S129_2																								S21_35	0	0	0	0	0	0	0	0	0	0	0	0	0	10	0	0
1421	1	1	253158	254579	AR	ARO:3001327	S129	2	S129_2																								S21_36	0	0	0	0	0	0	0	0	0	0	0	0	0	16	0	0
38455	40	51	266903	305358	PHG@PHG@PHG@PHG@PHG@PHG@PHG@PHG@PHG@PHG@PHG@PHG@PHG@PHG@PHG@PHG@PHG@PHG@PHG@PHG@PHG@PHG@PHG@PHG@PHG@PHG@PHG@PHG@PHG@PHG@PHG@PHG@PHG@PHG@PHG@PHG@PHG@PHG@PHG@PHG	PHAGEST64B@PHAGEST64B@PHAGEST64B@PHAGE118970@PHAGE118970@PHAGE118970@PHAGEST64B@PHAGE118970@PHAGE118970@PHAGE118970@PHAGE118970@PHAGEST64B@PHAGEST64B@PHAGE118970&PHAGEST64B&PHAGE118970&PHAGEST64B@PHAGE118970@PHAGEST64B&PHAGEST64B@PHAGEST64B@PHAGE118970@PHAGE118970@PHAGE118970@PHAGE118970@PHAGE118970&PHAGE118970@PHAGE118970@PHAGESfII&PHAGESfIV@PHAGEST64B&PHAGEST64B@PHAGE118970@PHAGE118970@PHAGEST6…	S129	2	S129_2																								S21_37	0	0	1	0	0	0	0	0	0	0	0	0	0	0	0	0
11131	11	13	321280	332411	VF@VF@VF@VF@VF@VF@VF@VF@VF@VF@VF	fliR@fliQ@fliP@fliO@fliN&fliM@fliL@fliK&fliJ@fliI@fliH@fliF@fliE	S129	2	S129_2																								S21_44	0	0	0	0	0	0	0	1	0	0	0	0	0	0	0	0
772	2	2	336830	337602	VF@VF	fliT@fliS	S129	2	S129_2																								S21_47	0	0	0	0	0	0	0	0	1	0	0	0	0	0	0	0
2768	2	2	339277	342045	VF@VF	fliC@fliB	S129	2	S129_2																								S21_53	0	0	0	0	0	0	0	0	0	0	0	0	0	1	0	0
7647	7	7	31869	39516	VF@VF@VF@VF@VF@VF@VF	bcfH@bcfG@bcfE@bcfD@bcfC@bcfB@bcfA	S129	3	S129_3																								S21_59	0	0	0	0	0	0	0	0	0	0	0	0	0	1	0	0
5580	5	5	68023	73603	VF@VF@VF@VF@VF	sthA@sthB@sthC@sthD@sthE	S129	3	S129_3																								S29_1	1	4	51	0	16	0	0	0	1	0	0	0	0	32	2	1
5199	4	5	90317	95516	VF@VF@VF@VF	STM4575@STM4574@stjC@stjB&STM4571	S129	3	S129_3																								S29_2	2	2	34	0	1	0	0	1	0	0	0	8	0	1	1	0
573	1	2	133367	133940	ATOX	AT6086&T6086	S129	3	S129_3																								S29_3	0	3	31	0	0	0	0	0	0	0	0	0	0	0	0	0
2705	1	1	217195	219900	BR	mgtA	S129	3	S129_3																								S29_4	1	4	26	0	0	0	0	0	0	0	0	0	0	0	0	0
4491	4	6	90934	95425	VF@VF@VF@VF	ssaU&ssaT@ssaS&ssaR@ssaQ@ssaO	S129	4	S129_4																								S29_5	2	2	4	0	0	0	0	0	0	0	0	0	0	35	1	1
12603	13	16	96722	109325	VF@VF@VF@VF@VF@VF@VF@VF@VF@VF@VF@VF@VF	ssaV@ssaL@ssaX@ssaJ&ssaI@ssaH@sseG&sseF@sscB@sseE@sseD@sseC@sscA&sseB@sseA@ssaE	S129	4	S129_4																								S29_6	2	0	29	0	0	0	0	0	0	0	0	0	0	0	0	0
5722	4	4	110528	116250	VF@VF@VF@VF	ssaC@spiC/ssaB@ssrA@ssrB	S129	4	S129_4																								S29_7	0	2	5	0	0	0	0	0	0	0	0	0	0	0	1	0
4530	3	4	60465	64995	BR@BR@BR	yddg/emrE@opmD/nmpC&nmpC@smvA/emrB	S129	5	S129_5																								S29_8	2	0	0	0	7	0	0	0	0	0	0	0	0	0	0	0
629	1	1	76205	76834	VF	steA	S129	5	S129_5																								S29_9	0	1	0	0	0	0	0	1	0	0	0	0	0	29	3	2
947	1	1	98879	99826	VF	sifB	S129	5	S129_5																								S29_10	1	0	0	0	8	0	0	1	0	0	0	0	0	0	0	0
437	1	2	114056	114493	AR	ARO:3002571&aac(6')-Iaa	S129	5	S129_5																								S29_11	0	1	5	0	0	0	0	0	0	0	0	0	0	1	0	0
398	1	1	126319	126717	VF	steB	S129	5	S129_5																								S29_12	0	1	0	0	0	0	0	0	0	0	0	0	0	0	0	0
1223	1	1	127991	129214	VF	sseJ	S129	5	S129_5																								S29_13	0	4	5	0	0	0	0	0	0	0	0	0	0	0	0	0
1370	1	1	196857	198227	VF	steC	S129	5	S129_5																								S29_14	1	1	0	0	1	0	1	1	0	0	0	1	0	0	0	0
212	1	1	72314	72526	PHG	PHAGEST147	S129	6	S129_6																								S29_15	2	0	0	0	0	0	0	0	0	0	0	0	0	0	0	0
1889	1	1	100728	102617	AR	ARO:3003317	S129	6	S129_6																								S29_18	2	0	1	0	0	0	0	0	0	0	0	0	0	0	0	0
2255	1	1	107377	109632	AR	ARO:3003939	S129	6	S129_6																								S29_19	0	0	0	0	8	0	8	10	0	0	0	4	0	0	0	0
704	1	1	170545	171249	PAI	putative	S129	6	S129_6																								S29_23	1	0	0	0	0	0	0	0	0	0	0	0	1	0	0	0
622	2	2	250793	251415	ATOX@TOX	AT439@T439	S129	6	S129_6																								S29_26	0	0	0	0	0	0	0	0	1	0	0	0	0	0	0	0
374	1	1	35779	36153	BR	corD	S129	7	S129_7																								S29_27	0	0	0	0	0	1	0	0	0	0	0	0	0	0	0	0
1607	1	1	130025	131632	BR	cuiD	S129	7	S129_7																								S34_1	1	4	25	0	13	0	0	0	0	0	0	0	0	46	5	3
4928	4	4	137487	142415	VF@VF@VF@VF	stiH@stiC@stiB@stiA	S129	7	S129_7																								S34_2	1	4	22	0	0	0	0	0	0	0	0	0	0	40	0	0
5604	5	6	164150	169754	VF@VF@VF@VF@VF	stfA@stfC@stfD@stfE&stfF@stfG	S129	7	S129_7																								S34_3	0	1	16	0	0	0	0	0	0	0	0	0	0	0	1	1
719	1	1	98469	99188	VF	sopE2	S129	8	S129_8																								S34_4	2	0	0	0	1	0	0	0	0	0	0	0	0	1	2	1
1003	1	2	103162	104165	MGE	tnpA&tnpA	S129	8	S129_8																								S34_5	0	0	21	0	0	0	0	0	0	0	0	0	0	0	0	0
827	1	1	109933	110760	PHG	PHAGELT2-gi	S129	8	S129_8																								S34_6	1	3	5	0	0	0	0	0	0	0	0	0	0	0	0	0
530	1	1	111964	112494	PHG	PHAGELT2-gi	S129	8	S129_8																								S34_7	0	2	9	0	0	0	0	0	0	0	0	0	0	0	0	0
2467	2	2	154277	156744	VF@VF	flhE@flhA	S129	8	S129_8																								S34_8	1	0	14	0	0	0	0	1	0	0	0	0	0	2	0	0
10436	8	11	158085	168521	VF@VF@VF@VF@VF@VF@VF@VF	cheZ@cheY@cheB&cheR@cheM@cheW@cheA@motB&motA@flhC&flhD	S129	8	S129_8																								S34_9	0	1	4	0	0	0	0	0	0	0	0	0	0	0	0	0
719	1	1	186115	186834	AR	ARO:3000826	S129	8	S129_8																								S34_10	0	1	1	0	9	0	0	0	0	0	0	0	0	0	1	0
2273	3	3	189647	191920	VF@VF@VF	fliY@fliZ@fliA	S129	8	S129_8																								S34_11	2	1	3	0	0	0	0	0	0	0	0	0	0	0	0	0
398	1	1	115471	115869	BR	nikR	S129	9	S129_9																								S34_12	2	0	0	0	7	0	0	0	0	0	0	0	0	0	0	0
4876	4	4	186619	191495	VF@VF@VF@VF	lpfE@lpfD@lpfC@lpfB	S129	9	S129_9																								S34_13	0	1	0	0	0	0	0	0	0	0	0	0	0	1	3	1
533	1	1	148	681	VF	lpfA	S129	10	S129_10																								S34_14	0	0	1	0	0	0	0	0	0	0	0	0	0	0	0	0
1671	2	3	9521	11192	BR@TOX	cueP@T443&AT443	S129	10	S129_10																								S34_15	0	1	8	0	0	0	0	1	1	0	0	0	0	3	0	0
644	1	1	124819	125463	PAI	RhuM	S129	10	S129_10																								S34_16	0	1	2	0	0	0	0	0	0	0	0	0	0	0	2	1
11114	8	11	126765	137879	PAI@PAI@PAI@PAI@PAI@PAI@PAI@PAI	RmbA@MisL&misL@FidL@putative@SlsA@CigR@Mg2+&mgtB@MgtC&mgtC	S129	10	S129_10																								S34_17	0	2	26	0	0	0	0	0	0	0	0	0	0	0	1	1
647	1	1	16423	17070	VF	rcsB	S129	11	S129_11																								S34_18	0	0	3	0	3	0	0	1	0	0	0	0	0	17	0	0
2594	1	1	20182	22776	AR	ARO:3003926	S129	11	S129_11																								S34_19	0	0	21	0	0	0	0	0	0	0	0	0	0	0	0	0
1262	1	1	35130	36392	AR	ARO:3003889	S129	11	S129_11																								S34_20	0	0	3	0	0	0	0	0	0	0	0	0	0	0	0	0
950	1	1	41224	42174	VF	sseL	S129	11	S129_11																								S34_21	0	1	0	0	0	0	0	0	0	0	0	0	0	0	0	0
602	1	1	49499	50101	BR	pmrG	S129	11	S129_11																								S34_22	1	1	0	0	3	0	1	2	0	0	0	1	0	0	0	0
998	1	1	130024	131022	VF	flk	S129	11	S129_11																								S34_23	0	0	1	0	0	0	0	0	1	0	0	0	0	3	0	0
311	1	1	76195	76506	PAI	excision	S129	12	S129_12																								S34_25	2	0	0	0	0	0	0	0	0	0	0	0	0	0	0	0
2014	1	2	78325	80339	PAI	putative&putative	S129	12	S129_12																								S34_26	0	0	0	0	0	0	0	0	0	0	0	0	0	24	0	0
20578	4	5	81648	102226	PAI@PAI@PAI@PAI	HLYD@large&STM4261@putative@unknown	S129	12	S129_12																								S34_28	0	0	0	0	1	0	1	1	0	0	0	0	0	0	0	0
1959	3	3	103344	105303	PAI@AR@AR	unknown@ARO:3003383@ARO:3003382	S129	12	S129_12																								S34_30	2	1	1	0	0	0	0	0	0	0	0	0	0	0	0	0
386	1	1	32415	32801	PHG	PHAGESA1	S129	13	S129_13																								S34_31	0	0	0	0	0	0	0	0	0	0	0	0	0	0	1	0
751	1	2	38252	39003	ATOX	AT6087&T6087	S129	13	S129_13																								S34_32	0	0	0	0	0	0	0	0	0	0	0	0	0	1	0	0
599	2	2	40236	40835	TOX@ATOX	T6088@AT6088	S129	13	S129_13																								S34_34	0	0	0	0	0	0	0	0	0	0	0	0	0	10	0	0
914	1	1	141680	142594	BR	oxyRkp	S129	13	S129_13																								S34_35	0	0	0	0	0	0	0	0	0	0	0	0	0	16	0	0
2294	1	1	34393	36687	VF	slrP	S129	14	S129_14																								S34_45	0	0	0	0	0	0	0	0	1	0	0	0	0	0	0	0
893	1	1	39782	40675	VF	mig-14	S129	15	S129_15																								S34_48	0	0	0	0	0	0	0	0	0	0	0	0	0	1	0	0
9392	5	5	44501	53893	VF@VF@VF@VF@VF	iroN@iroE@iroD@iroC@iroB	S129	15	S129_15																								S34_55	0	0	0	0	0	0	0	0	0	0	0	0	0	1	0	0
3824	3	4	55520	59344	VF@VF@IS	fljB@fljA@ISSty2&ISSty2	S129	15	S129_15																								S58_1	1	4	25	0	13	0	0	0	0	0	0	0	0	46	5	2
263	1	2	62938	63201	MGE	tnpA&PHAGELT2-gi	S129	15	S129_15																								S58_2	1	4	22	0	0	0	0	0	0	0	0	0	0	40	0	0
872	1	1	68959	69831	PHG	PHAGELT2-gi	S129	15	S129_15																								S58_3	0	1	16	0	0	0	0	0	0	0	0	0	0	0	1	1
1061	1	1	91041	92102	PHG	PHAGEFels-2-gi	S129	15	S129_15																								S58_4	2	0	0	0	1	0	0	0	0	0	0	0	0	1	2	1
680	1	1	115756	116436	BR	corB	S129	15	S129_15																								S58_5	0	0	21	0	0	0	0	0	0	0	0	0	0	0	0	0
962	1	1	118016	118978	PHG	PHAGE500465	S129	15	S129_15																								S58_6	1	3	5	0	0	0	0	0	0	0	0	0	0	0	0	0
433	2	2	33109	33542	TOX@ATOX	T10086@AT10086	S129	16	S129_16																								S58_7	0	2	9	0	0	0	0	0	0	0	0	0	0	0	0	0
2189	1	2	57470	59659	VF	sinH&sinH	S129	16	S129_16																								S58_8	1	0	14	0	0	0	0	1	0	0	0	0	0	2	0	0
7304	1	1	66562	73866	VF	ratB	S129	16	S129_16																								S58_9	0	1	4	0	0	0	0	0	0	0	0	0	0	0	0	0
3110	1	1	111326	114436	BR	acrD	S129	16	S129_16																								S58_10	0	1	1	0	9	0	0	0	0	0	0	0	0	0	1	0
950	1	1	6637	7587	VF	sopD	S129	17	S129_17																								S58_11	2	1	3	0	0	0	0	0	0	0	0	0	0	0	0	0
989	1	2	27516	28505	BR	rpoS&rpoS	S129	17	S129_17																								S58_12	2	0	0	0	7	0	0	0	0	0	0	0	0	0	0	0
802	1	2	45859	46661	TOX	T10052&AT10052	S129	17	S129_17																								S58_13	0	1	0	0	0	0	0	0	0	0	0	0	0	1	3	1
24973	17	20	49173	74146	VF@VF@VF@VF@VF@VF@VF@VF@VF@VF@VF@VF@VF@VF@VF@VF@VF	invH@invF&invG&invE@invA@invB&invC/sctN@invJ@spaO/sctQ@spaQ@spaS@sicA@sipB/sspB@sipC/sspC@sipD@sipA/sspA@iacP@sptP@iagB@hilA	S129	17	S129_17																								S58_14	0	0	1	0	0	0	0	0	0	0	0	0	0	0	0	0
12392	9	13	75240	87632	VF@VF@VF@VF@VF@VF@VF@VF@BR	hilD@prgH@prgI@prgJ&prgK@orgB/SctL&orgC@hilC@sprB@avrA@sitC&sitB&sitA	S129	17	S129_17																								S58_15	0	1	8	0	0	0	0	1	1	0	0	0	0	3	0	0
3985	3	4	31	4016	PHG@PHG@PHG	PHAGEGifsy@PHAGEGifsy@PHAGEGifsy&PHAGEGifsy	S129	18	S129_18																								S58_16	0	1	2	0	0	0	0	0	0	0	0	0	0	0	2	1
20783	16	20	5478	26261	PHG@PHG@PHG@PHG@PHG@PHG@PHG@PHG@PHG@PHG@PHG@PHG@PHG@PHG@PHG@MGE	PHAGEGifsy@PHAGEGifsy@PHAGEGifsy&PHAGEGifsy@PHAGEGifsy@PHAGEGifsy@PHAGEGifsy&PHAGEGifsy@PHAGEGifsy@PHAGEGifsy&sodCI@PHAGEGifsy@PHAGEGifsy@PHAGEGifsy@PHAGEGifsy@PHAGEGifsy@PHAGEGifsy@PHAGEGifsy&sseI/srfH@tnpA	S129	18	S129_18																								S58_17	0	2	26	0	0	0	0	0	0	0	0	0	0	0	1	1
3962	4	4	61259	65221	VF@PAI@VF@PAI	pipB@PipC@sopB/sigD@unknown	S129	18	S129_18																								S58_18	0	0	3	0	3	0	0	1	0	0	0	0	0	17	0	0
743	1	1	68446	69189	PAI	regulatory	S129	18	S129_18																								S58_19	0	0	21	0	0	0	0	0	0	0	0	0	0	0	0	0
2350	4	4	3624	5974	VF@VF@VF@VF	csgG@csgF@csgE@csgD	S129	19	S129_19																								S58_20	0	0	3	0	0	0	0	0	0	0	0	0	0	0	0	0
323	1	1	7743	8066	VF	csgC	S129	19	S129_19																								S58_21	0	1	0	0	0	0	0	0	0	0	0	0	0	0	0	0
11472	13	13	32218	43690	VF@VF@VF@VF@VF@VF@VF@VF@VF@VF@VF@VF@VF	flgN@flgM@flgA@flgB@flgC@flgE@flgF@flgG@flgH@flgI@flgJ@flgK@flgL	S129	19	S129_19																								S58_22	1	1	0	0	3	0	1	2	0	0	0	1	0	0	0	0
1007	1	1	85443	86450	VF	sifA	S129	19	S129_19																								S58_23	0	0	1	0	0	0	0	0	1	0	0	0	0	3	0	0
2134	2	2	92825	94959	VF@VF	phoQ@phoP	S129	19	S129_19																								S58_25	2	0	0	0	0	0	0	0	0	0	0	0	0	0	0	0
5173	3	4	2468	7641	VF@VF@VF	stdA@stdB@stdC&STM3026	S129	20	S129_20																								S58_26	0	0	0	0	0	0	0	0	0	0	0	0	0	24	0	0
947	1	1	53031	53978	BR	corA	S129	21	S129_21																								S58_28	0	0	0	0	1	0	1	1	0	0	0	0	0	0	0	0
770	1	1	38465	39235	BR	pstB	S129	22	S129_22																								S58_30	2	1	1	0	0	0	0	0	0	0	0	0	0	0	0	0
6397	5	8	44720	51117	PAIMGE@PAI@PAI@MGE@ICE	SGI2&ICEberg|235_IME_gi|5227589580|ref|AIK22123.1|_YidY___Salmonella_enterica_subsp._enterica___&putative@reverse@hypothetical@int3@ICEberg|235_IME_gi|5227589538|ref|AIK22102.1|_TrmE___Salmonella_enterica_subsp._enterica___&SGI2	S129	22	S129_22																								S58_31	0	0	0	0	0	0	0	0	0	0	0	0	0	0	1	0
2411	1	1	58709	61120	AR	ARO:3003307	S129	22	S129_22																								S58_32	0	0	0	0	0	0	0	0	0	0	0	0	0	1	0	0
917	1	2	447	1364	IS	ISSen1&ISSen1	S129	23	S129_23																								S58_34	0	0	0	0	0	0	0	0	0	0	0	0	0	10	0	0
956	1	1	28418	29374	VF	sopD2	S129	23	S129_23																								S58_35	0	0	0	0	0	0	0	0	0	0	0	0	0	16	0	0
1582	2	2	72588	74170	PHG@PHG	PHAGEGifsy@PHAGEGifsy	S129	23	S129_23																								S58_44	0	0	0	0	0	0	0	0	1	0	0	0	0	0	0	0
629	1	1	18897	19526	AR	ARO:3000518	S129	25	S129_25																								S58_51	0	0	0	0	0	0	0	0	0	0	0	0	0	1	0	0
1226	1	1	35641	36867	AR	ARO:3003369	S129	25	S129_25																								S58_56	0	0	0	0	0	0	0	0	0	0	0	0	0	1	0	0
266	2	2	4416	4682	ATOX@TOX	AT6363@T6363	S129	26	S129_26																								S61_1	1	3	24	0	13	0	0	0	0	0	0	0	0	47	5	2
830	1	1	29128	29958	VF	traT	S129	26	S129_26																								S61_2	1	4	22	0	0	0	0	0	0	0	0	0	0	40	0	0
252	2	2	39727	39979	ATOX@TOX	AT6369@T6369	S129	26	S129_26																								S61_3	2	0	0	0	1	0	0	0	0	0	0	0	0	1	2	1
11991	8	54	43461	55452	PAIMGE@ICE@GI@PAIMGE@PAIMGE@AR@MGE@AR	tnpA&Tn2610&transposase&ICEberg|198_IME_gi|7191581157|ref|AJD76992.1|_TnpA_transposition_transposase___Proteus_mirabilis___&PHAGESJ46@ICEberg|196_IME_gi|4144747434|ref|AIG56576.1|_resolvase___Proteus_mirabilis___&Tn1721&PHAGESJ46&PHAGESJ46@Tn21&ICEberg|199_IME_gi|7466545183|ref|AVE17479.1|_TnpM___Proteus_mirabilis___&Tn6108&In511&GQ281659&intI1&MGIVchHai6&integrase&ICEberg|172_IME_gi|7459628419|r…	S129	26	S129_26																								S61_4	0	1	16	0	0	0	0	0	0	0	0	0	0	0	1	0
2910	2	3	20850	23760	PHG@PHG	PHAGEGifsy&gogB@PHAGEGifsy	S129	28	S129_28																								S61_5	0	0	21	0	0	0	0	0	0	0	0	0	0	0	0	0
19311	17	18	24875	44186	PHG@PHG@PHG@PHG@PHG@PHG@PHG@PHG@PHG@PHG@PHG@PHG@PHG@PHG@PHG@PHG@PHG	PHAGEGifsy@PHAGEGifsy&PHAGEGifsy@PHAGEGifsy@PHAGEGifsy@PHAGEGifsy@PHAGEGifsy@PHAGEGifsy@PHAGEGifsy@PHAGEGifsy@PHAGEGifsy@PHAGEGifsy@PHAGEGifsy@PHAGEGifsy@PHAGEGifsy@PHAGEGifsy@PHAGEGifsy@PHAGEGifsy	S129	28	S129_28																								S61_6	0	0	0	0	0	0	0	0	0	0	0	0	0	157	0	0
5585	5	5	45688	51273	PHG@PHG@PHG@PHG@PHG	PHAGEGifsy@PHAGEGifsy@PHAGEGifsy@PHAGEGifsy@PHAGEGifsy	S129	28	S129_28																								S61_7	0	2	9	0	0	0	0	0	0	0	0	0	0	0	0	0
4799	1	15	30663	35462	PAIMGE	Tn2&tnpA&ICEberg|346_gi|301168716|emb|CBW28307.1|_transposase___Haemophilus_influenzae_10810___&ICEHinB&Insertion&resolvase&ICEberg|60_gi|51507315|emb|CAF29066.1|_transposon_Tn3_resolvase___Haemophilus_influenzae___&ICEHin1056&tnpA&ICEHin1056&blaTEM-1&ARO:3000873&blaTEM-1A&ICEberg|60_gi|51507314|emb|CAF29065.1|_beta-lactamase_TEM_precursor___Haemophilus_influenzae___&beta-lactamase	S129	31	S129_31																								S61_8	1	2	5	0	0	0	0	0	0	0	0	0	0	0	0	0
452	1	1	6283	6735	BR	zraP	S129	32	S129_32																								S61_9	1	0	14	0	0	0	0	1	0	0	0	0	0	2	0	0
1025	1	1	18108	19133	VF	sseK1	S129	32	S129_32																								S61_10	0	1	4	0	0	0	0	0	0	0	0	0	0	0	0	0
4025	1	1	24532	28557	AR	ARO:3003288	S129	32	S129_32																								S61_11	2	1	3	0	0	0	0	0	0	0	0	0	0	0	0	0
1181	1	1	32681	33862	AR	ARO:3003368	S129	32	S129_32																								S61_12	2	0	0	0	7	0	0	0	0	0	0	0	0	0	0	0
778	1	2	33328	34106	TOX	T10051&AT10051	S129	33	S129_33																								S61_13	0	0	1	0	0	0	0	0	0	0	0	0	0	0	0	0
4137	1	6	1	4138	RI	CP047406&ICEEcoUMN026-1&ICEberg|132_gi|218432586|emb|CAR13479.1|_IS5_transposase_and_trans-activator	S129	34	S129_34																								S61_14	0	1	0	0	0	0	0	0	0	0	0	0	0	1	3	1
521	1	4	12777	13298	IS	IS1A&Tn6011&tnpA&PHAGEMG1655-gi	S129	34	S129_34																								S61_15	0	1	1	0	0	0	0	0	0	0	0	0	0	0	0	0
1503	3	3	30024	31527	PHG@PHG@MGE	PHAGEP1@PHAGERCS47@IS91	S129	34	S129_34																								S61_16	0	1	8	0	0	0	0	1	1	0	0	0	0	3	0	0
251	1	3	1242	1493	PLS	IncR&IncR&IncR	S129	35	S129_35																								S61_17	0	1	2	0	0	0	0	0	0	0	0	0	0	0	2	1
4101	3	6	9399	13500	AR@BR@MGE	silS&Tn6024@silC&silC&Tn6024@Tn6024	S129	35	S129_35																								S61_18	0	2	26	0	0	0	0	0	0	0	0	0	0	0	1	0
437	1	1	18153	18590	MGE	Tn6024	S129	35	S129_35																								S61_19	0	0	3	0	3	0	0	1	0	0	0	0	0	17	0	0
2501	2	8	23135	25636	BR@IS	pcoA&pcoA&Tn6024@tnpA&Tn6011&IS1A&PHAGEMG1655-gi&Tn6011	S129	35	S129_35																								S61_20	0	0	21	0	0	0	0	0	0	0	0	0	0	0	0	0
1597	3	15	29053	30650	PAIMGE@PAIMGE@PAIMGE	ICEberg|196_IME_gi|4144747409|ref|AIG56552.1|_Tn21_MerR___Proteus_mirabilis___&PGI1-PmCHA&MerR@merT&SGI1-K&MerT&ICEberg|213_IME_gi|7492389949|ref|ABQ57374.1|_MerT___Salmonella_enterica_subsp._enterica_serovar_Kentucky___&merT@MerP&ICEberg|213_IME_gi|7492389948|ref|ABQ57373.1|_MerP___Salmonella_enterica_subsp._enterica_serovar_Kentucky___&SGI1-K&Tn2670&merC&ICEberg|213_IME_gi|7492389947|ref|ABQ573…	S129	35	S129_35																								S61_21	0	0	3	0	0	0	0	0	0	0	0	0	0	0	0	0
2966	1	1	31943	34909	MGE	tnpA	S129	35	S129_35																								S61_22	0	0	0	0	9	0	0	0	0	0	0	0	0	0	0	0
1771	2	2	813	2584	PHG@PHG	PHAGEGifsy@PHAGEGifsy	S129	36	S129_36																								S61_23	0	1	0	0	0	0	0	0	0	0	0	0	0	0	0	0
5298	8	10	187	5485	PHG@PHG@PHG@PHG@PHG@PHG@PHG@PHG	PHAGEGifsy@PHAGEGifsy@PHAGEGifsy@PHAGEGifsy&PHAGEGifsy&PHAGEGifsy@PHAGEGifsy@PHAGEGifsy@PHAGESEN34@PHAGESPN3UB	S129	39	S129_39																								S61_24	0	1	1	0	0	0	0	0	0	0	0	0	0	0	1	1
371	1	1	8851	9222	PHG	PHAGEGifsy	S129	39	S129_39																								S61_25	1	1	0	0	3	0	1	2	0	0	0	1	0	0	0	0
155	1	1	12315	12470	PHG	PHAGEGifsy	S129	39	S129_39																								S61_26	0	0	1	0	0	0	0	0	1	0	0	0	0	3	0	0
8831	16	17	726	9557	PHG@PHG@PHG@PHG@PHG@PHG@PHG@PHG@PHG@PHG@PHG@PHG@PHG@PHG@PHG@PHG	PHAGEGifsy@PHAGEGifsy@PHAGEGifsy@PHAGEGifsy@PHAGEGifsy@PHAGESEN34@PHAGEGifsy@PHAGEGifsy@PHAGEGifsy@PHAGEGifsy@PHAGEGifsy&PHAGEGifsy@PHAGEGifsy@PHAGEGifsy@PHAGEGifsy@PHAGEGifsy@PHAGEGifsy	S129	40	S129_40																								S61_27	2	0	0	0	0	0	0	0	0	0	0	0	0	0	0	0
1260	2	2	617	1877	PHG@PHG	PHAGECFT073-gi@PHAGEEDL933-gi	S129	41	S129_41																								S61_28	0	1	0	0	0	0	0	0	0	0	0	0	0	0	0	0
389	1	1	3176	3565	PAI	unknown	S129	41	S129_41																								S61_29	0	0	0	0	7	2	7	9	0	0	0	1	0	0	0	0
1555	2	3	1414	2969	MGE@MGE	Tn6109@Tn6109&IS679	S129	42	S129_42																								S61_31	0	0	0	0	0	0	0	0	0	0	0	0	0	24	0	0
732	1	7	1	733	GI	KP966111&tnpA&ICEberg|1023_gi|1664667638|ref|ASF20244.1|_transposase___Proteus_mirabilis___&ICEPmiChn3&IS15DIV&Insertion&PHAGERCS47	S129	52	S129_52																								S61_34	2	1	1	0	0	0	0	0	0	0	0	0	0	0	0	0
455	1	3	146	601	IS	IS200F&tnpA&PHAGETy2-gi	S129	53	S129_53																								S61_35	0	0	0	0	0	0	0	0	0	0	0	0	0	0	1	1
332	1	1	175	507	PHG	PHAGESEN34	S129	60	S129_60																								S61_37	0	0	0	0	0	0	0	0	0	0	0	0	0	1	0	0
155	1	1	30	185	PHG	PHAGEGifsy	S129	63	S129_63																								S61_39	0	0	0	0	0	0	0	0	0	0	0	0	0	10	0	0
25793	20	35	10541	36334	PAI@PAI@PAI@PAI@PAI@PAI@PAI@VF@VF@PAI@VF@VF@PAI@PAI@VF@VF@PAI@PAI@VF@PAI	STM0266&hypothetical@STM0267&hypothetical&hypothetical&STM0268@STM0269&conserved@hypothetical&STM0271@hypothetical@STM0272&ClpB-like@STM0273&conserved@STM0274@STM0275@STM0276&Hcp-like@tae4@STM0279@putative&STM0280@STM0281&conserved&putative&STM0282@STM0284@STM0285@hypothetical&STM0286@putative@STM0287@tlde1&hypothetical	S135	1	S135_1																								S61_41	0	0	0	0	0	0	0	0	0	0	0	0	0	16	0	0
3760	3	3	53827	57587	VF@VF@VF	safB@safC@safD	S135	1	S135_1																								S61_42	0	0	1	0	0	0	0	0	0	0	0	0	0	0	0	0
716	1	1	60925	61641	VF	STM0306	S135	1	S135_1																								S61_49	0	0	0	0	1	0	1	1	0	0	0	0	0	0	0	0
296	1	1	80682	80978	IS	IS1230B	S135	1	S135_1																								S61_52	0	0	0	0	0	0	0	0	1	0	0	0	0	0	0	0
5231	3	3	90574	95805	VF@VF@VF	stbD@stbC@stbA	S135	1	S135_1																								S61_53	0	0	0	0	0	0	0	1	0	0	0	0	0	0	0	0
7428	3	10	104760	112188	BR@BR@BR	mdsB&gesB&ARO:3000790&gesA&ARO:3000789@golT&golT@golS&golS&ARO:3000504	S135	1	S135_1																								S61_55	0	0	0	0	0	0	0	0	1	0	0	0	0	0	0	0
617	2	2	238995	239612	TOX@ATOX	T10074@AT10074	S135	1	S135_1																								S61_62	0	0	0	0	0	0	0	0	0	0	0	0	0	1	0	0
9186	9	9	314938	324124	VF@VF@VF@VF@VF@VF@VF@VF@VF	fimA@fimI@fimC@fimD@fimH@fimF@fimZ@fimY@fimW	S135	1	S135_1																								S61_66	0	0	0	0	0	0	0	0	0	0	0	0	0	1	0	0
359	1	1	328214	328573	PHG	PHAGESPN9CC	S135	1	S135_1																								S93_1	0	3	26	0	0	0	0	1	0	0	0	1	0	30	0	0
1967	1	1	338046	340013	VF	apeE	S135	1	S135_1																								S93_2	2	2	4	0	0	0	0	0	0	0	0	0	0	23	2	1
578	1	1	349002	349580	AR	ARO:3003379	S135	1	S135_1																								S93_3	2	2	29	0	1	0	0	0	0	0	0	0	0	0	1	0
875	1	1	442575	443450	BR	corC	S135	1	S135_1																								S93_4	0	1	5	0	2	0	0	0	1	0	0	0	0	0	0	0
449	1	1	466808	467257	VF	fur	S135	1	S135_1																								S93_5	2	4	18	0	0	0	0	0	0	0	0	0	0	0	0	0
2264	1	1	564339	566603	VF	slrP	S135	1	S135_1																								S93_6	0	2	15	0	0	0	0	0	0	0	0	0	0	0	0	0
956	1	1	707878	708834	VF	sopD2	S135	1	S135_1																								S93_7	1	1	3	0	0	0	0	0	0	0	0	0	0	1	0	0
3014	4	4	752059	755073	PHG@PHG@PHG@PHG	PHAGEGifsy@PHAGEGifsy@PHAGEGifsy@PHAGESPN3UB	S135	1	S135_1																								S93_8	0	0	0	0	0	0	0	0	0	0	0	0	0	1	0	0
3763	5	5	758414	762177	PHG@PHG@PHG@PHG@PHG	PHAGESPN3UB@PHAGEGifsy@PHAGEGifsy@PHAGEGifsy@PHAGEGifsy	S135	1	S135_1																								S93_9	2	1	0	0	0	0	0	0	0	0	0	0	0	0	0	0
5235	7	8	767091	772326	PHG@PHG@PHG@PHG@PHG@PHG@PHG	PHAGESEN34@PHAGESEN34@PHAGEGifsy&PHAGEGifsy@PHAGEGifsy@PHAGEGifsy@PHAGEGifsy@PHAGEGifsy	S135	1	S135_1																								S93_10	0	3	17	0	14	0	0	0	0	0	0	0	0	0	0	0
4893	4	4	773888	778781	PHG@PHG@PHG@PHG	PHAGEGifsy@PHAGEGifsy@PHAGEGifsy@PHAGEGifsy	S135	1	S135_1																								S93_11	0	0	20	0	3	0	0	0	0	0	0	0	0	0	0	0
13401	11	12	780283	793684	PHG@PHG@PHG@PHG@PHG@PHG@PHG@PHG@PHG@PHG@PHG	PHAGEGifsy@PHAGEGifsy@PHAGEGifsy@PHAGEGifsy&PHAGEGifsy@PHAGEGifsy@PHAGEGifsy@PHAGEGifsy@PHAGEGifsy@PHAGEGifsy@PHAGEGifsy@PHAGEGifsy	S135	1	S135_1																								S93_12	0	0	0	0	0	0	0	1	0	0	0	0	0	24	3	1
719	1	1	797390	798109	VF	sopE	S135	1	S135_1																								S93_13	0	0	1	0	0	0	0	0	0	0	0	0	0	0	0	0
3962	4	4	832810	836772	VF@PAI@VF@PAI	pipB@PipC@sopB/sigD@unknown	S135	1	S135_1																								S93_14	0	0	9	0	0	0	0	0	0	0	0	0	0	0	2	1
743	1	1	839997	840740	PAI	regulatory	S135	1	S135_1																								S93_15	1	0	0	0	8	0	0	1	0	0	0	0	0	0	0	0
2350	4	4	884007	886357	VF@VF@VF@VF	csgG@csgF@csgE@csgD	S135	1	S135_1																								S93_16	0	1	4	0	0	0	0	0	0	0	0	0	0	1	0	0
323	1	1	888126	888449	VF	csgC	S135	1	S135_1																								S93_17	0	0	1	0	3	2	3	5	1	0	0	1	1	0	2	0
11472	13	13	912600	924072	VF@VF@VF@VF@VF@VF@VF@VF@VF@VF@VF@VF@VF	flgN@flgM@flgA@flgB@flgC@flgE@flgF@flgG@flgH@flgI@flgJ@flgK@flgL	S135	1	S135_1																								S93_18	2	0	0	0	5	0	0	1	0	0	0	0	0	0	0	0
1007	1	1	965821	966828	VF	sifA	S135	1	S135_1																								S93_19	0	1	5	0	0	0	0	0	0	0	0	0	0	0	1	0
2134	2	2	973203	975337	VF@VF	phoQ@phoP	S135	1	S135_1																								S93_20	0	1	0	0	0	0	0	0	0	0	0	0	0	0	0	0
2705	1	1	103108	105813	BR	mgtA	S135	2	S135_2																								S93_21	1	1	0	0	1	0	1	1	0	0	0	1	0	0	0	0
4462	3	4	215520	219982	VF@VF@VF	STM4571&stjB@stjC@STM4574	S135	2	S135_2																								S93_22	0	0	10	0	0	0	0	0	0	0	0	0	0	7	0	0
5580	5	5	237433	243013	VF@VF@VF@VF@VF	sthE@sthD@sthC@sthB@sthA	S135	2	S135_2																								S93_23	2	0	1	0	0	0	0	0	0	0	0	0	0	0	0	0
7646	7	7	271521	279167	VF@VF@VF@VF@VF@VF@VF	bcfA@bcfB@bcfC@bcfD@bcfE@bcfG@bcfH	S135	2	S135_2																								S93_25	0	1	0	0	0	0	0	0	0	0	0	0	0	0	0	0
374	1	1	349477	349851	BR	corD	S135	2	S135_2																								S93_29	0	0	0	0	0	0	0	0	1	0	0	0	0	0	0	0
1607	1	1	443894	445501	BR	cuiD	S135	2	S135_2																								S93_30	0	0	0	0	0	0	0	0	1	0	0	0	0	0	0	0
4928	4	4	451359	456287	VF@VF@VF@VF	stiH@stiC@stiB@stiA	S135	2	S135_2																								S96_1	3	6	35	0	1	0	0	2	0	0	0	0	0	1	3	1
6988	7	7	458393	465381	VF@VF@VF@VF@VF@VF@VF	stkG@stkF@stkE@stkD@stkC@stkB@stkA	S135	2	S135_2																								S96_2	1	3	47	0	0	0	0	0	0	0	0	0	0	0	0	0
5604	5	6	485286	490890	VF@VF@VF@VF@VF	stfA@stfC@stfD@stfE&stfF@stfG	S135	2	S135_2																								S96_3	0	2	5	0	9	0	0	0	0	0	0	0	0	0	1	1
12394	9	13	36049	48443	BR@VF@VF@VF@VF@VF@VF@VF@VF	sitA&sitB&sitC@avrA@sprB@hilC@orgC&orgB/SctL@prgK&prgJ@prgI@prgH@hilD	S135	3	S135_3																								S96_4	1	1	11	0	0	0	0	0	0	0	0	0	0	1	2	1
24974	17	20	49537	74511	VF@VF@VF@VF@VF@VF@VF@VF@VF@VF@VF@VF@VF@VF@VF@VF@VF	hilA@iagB@sptP@iacP@sipA/sspA@sipD@sipC/sspC@sipB/sspB@sicA@spaS@spaQ@spaO/sctQ@invJ@invC/sctN&invB@invA@invE&invG&invF@invH	S135	3	S135_3																								S96_5	0	1	16	0	0	0	0	0	0	0	0	0	0	0	1	0
524	1	1	77302	77826	TOX	T10052	S135	3	S135_3																								S96_6	1	4	7	0	0	0	0	0	0	0	0	0	0	18	0	0
137	1	1	81057	81194	MGE	tnpA	S135	3	S135_3																								S96_7	0	3	15	0	13	0	0	0	0	0	0	0	0	1	3	2
989	1	2	96996	97985	BR	rpoS&rpoS	S135	3	S135_3																								S96_8	0	2	9	0	0	0	0	0	0	0	0	0	0	0	0	0
950	1	1	119261	120211	VF	sopD	S135	3	S135_3																								S96_9	0	1	2	0	0	0	0	0	0	0	0	0	0	33	2	1
5693	5	6	134147	139840	VF@VF@VF@VF@VF	steA@steB@steC@steD@steE&steF	S135	3	S135_3																								S96_10	1	0	14	0	0	0	0	1	0	0	0	0	0	2	0	0
3977	3	3	226123	230100	VF@VF@VF	stdC@stdB@stdA	S135	3	S135_3																								S96_11	2	0	0	0	7	0	0	0	0	0	0	0	0	15	1	1
12516	9	15	312033	324549	PAI@ICE@ICE@ICE@ICE@ICE@ICE@ICE@ICE	putative@ICEberg|464_gi|2518219819|ref|CBW53131.1|_putative_integrase_(phage)___Salmonella_enterica_subsp._enterica_serovar_Hadar___@ICEberg|464_gi|2518219820|ref|CBW53132.1|_putative_DNA-binding_protein_(phage)___Salmonella_enterica_subsp._enterica_serovar_Hadar___@ICEberg|464_gi|2518219821|ref|CBW53133.1|_hypothetical_protein___Salmonella_enterica_subsp._enterica_serovar_Hadar___@ICEberg|464_gi…	S135	3	S135_3																								S96_12	0	1	0	0	0	0	0	0	0	0	0	0	0	1	3	1
2255	1	1	385524	387779	AR	ARO:3003939	S135	3	S135_3																								S96_13	2	1	3	0	0	0	0	0	0	0	0	0	0	0	0	0
1889	1	1	392539	394428	AR	ARO:3003317	S135	3	S135_3																								S96_15	0	0	2	0	3	0	0	1	0	0	0	0	0	16	0	0
212	1	1	422626	422838	PHG	PHAGEST147	S135	3	S135_3																								S96_16	0	1	0	0	0	0	0	0	0	0	0	0	0	0	0	0
5722	4	4	17022	22744	VF@VF@VF@VF	ssrB@ssrA@spiC/ssaB@ssaC	S135	4	S135_4																								S96_17	1	1	0	0	3	0	1	2	0	0	0	1	0	0	0	0
12603	13	16	23947	36550	VF@VF@VF@VF@VF@VF@VF@VF@VF@VF@VF@VF@VF	ssaE@sseA@sseB&sscA@sseC@sseD@sseE@sscB@sseF&sseG@ssaH@ssaI&ssaJ@ssaX@ssaL@ssaV	S135	4	S135_4																								S96_18	0	0	0	0	0	0	0	0	0	0	0	0	0	10	0	0
4491	4	6	37847	42338	VF@VF@VF@VF	ssaO@ssaQ@ssaR&ssaS@ssaT&ssaU	S135	4	S135_4																								S96_19	0	0	1	0	0	0	0	0	1	0	0	0	0	2	0	0
4527	3	4	192888	197415	BR@BR@BR	yddg/emrE@opmD/nmpC&nmpC@smvA/emrB	S135	4	S135_4																								S96_21	0	1	0	0	0	0	0	0	0	0	0	0	0	2	0	0
629	1	1	208625	209254	VF	steA	S135	4	S135_4																								S96_22	2	0	0	0	0	0	0	0	0	0	0	0	0	0	0	0
947	1	1	231305	232252	VF	sifB	S135	4	S135_4																								S96_23	0	0	15	0	0	0	0	0	0	0	0	0	0	16	0	0
437	1	2	246484	246921	AR	ARO:3002569&aac(6')-Iaa	S135	4	S135_4																								S96_26	0	0	1	0	0	0	0	0	0	0	0	0	0	0	0	0
398	1	1	258747	259145	VF	steB	S135	4	S135_4																								S96_27	2	1	1	0	0	0	0	0	0	0	0	0	0	0	0	0
1223	1	1	260419	261642	VF	sseJ	S135	4	S135_4																								S96_28	0	0	0	0	0	0	0	0	0	0	0	0	0	8	0	0
2760	2	3	329285	332045	VF@BR	steC@fabI&ARO:3004045	S135	4	S135_4																								S96_29	0	0	0	0	8	0	8	8	0	0	0	0	0	0	0	0
92	1	1	33443	33535	ATOX	AT10086	S135	5	S135_5																								S96_31	0	0	0	0	1	0	1	1	0	0	0	0	0	0	0	0
2189	1	2	57492	59681	VF	sinH&sinH	S135	5	S135_5																								S96_32	0	0	0	0	0	0	0	0	0	0	0	0	0	4	0	0
3110	1	1	108070	111180	BR	acrD	S135	5	S135_5																								S96_33	0	0	0	0	0	0	0	0	0	0	0	0	0	2	0	0
260	1	1	196644	196904	PHG	PHAGEvB	S135	5	S135_5																								S96_35	0	0	0	0	2	0	2	2	0	0	0	0	0	0	0	0
254	1	1	198394	198648	PHG	PHAGE118970	S135	5	S135_5																								S96_36	0	0	0	0	1	0	1	3	0	0	0	0	0	0	0	0
2354	6	6	200124	202478	PHG@PHG@PHG@PHG@PHG@PHG	PHAGEvB@PHAGESPN9CC@PHAGESE1@PHAGEST64T@PHAGEST64T@PHAGEST64T	S135	5	S135_5																								S96_38	0	0	0	0	0	0	0	1	0	0	0	0	0	0	0	0
6895	9	9	204192	211087	PHG@PHG@PHG@PHG@PHG@PHG@PHG@PHG@PHG	PHAGEST64T@PHAGEST64T@PHAGEST104@PHAGESE1@PHAGEc@PHAGESf6@PHAGESE1@PHAGESE1@PHAGEepsilon34	S135	5	S135_5																								S96_41	0	0	0	0	0	1	0	0	0	0	0	0	0	0	0	0
9376	10	10	212444	221820	PHG@PHG@PHG@PHG@PHG@PHG@PHG@PHG@PHG@PHG	PHAGEP22@PHAGEmEpX2@PHAGEvB@PHAGESf101@PHAGEHK620@PHAGESf6@PHAGESf6@PHAGESf6@PHAGESf6@PHAGESf6	S135	5	S135_5																								S96_45	0	0	0	0	0	0	0	0	1	0	0	0	0	0	0	0
3145	3	3	223254	226399	PHG@PHG@PHG	PHAGESf101@PHAGEST104@PHAGEHK620	S135	5	S135_5																								Total	299	496	3526	1	781	26	150	277	61	0	0	70	9	2686	273	128
2101	4	6	229504	231605	PHG@PHG@PHG@PHG	PHAGEvB&PHAGEvB@PHAGEvB@PHAGEvB&PHAGEvB@PHAGEvB	S135	5	S135_5																									AR	BR	VF	RI	PAI	GI	PAIMGE	MGE	IS	TN	IN	ICE	PLS	PHG	TOX	ATOX
1166	1	1	233631	234797	PHG	PHAGEvB	S135	5	S135_5
998	1	1	256269	257267	VF	flk	S135	5	S135_5
602	1	1	334386	334988	BR	pmrG	S135	5	S135_5
1019	1	1	342313	343332	VF	sseL	S135	5	S135_5
1262	1	1	348095	349357	AR	ARO:3003889	S135	5	S135_5
2594	1	1	361711	364305	AR	ARO:3003926	S135	5	S135_5
647	1	1	367417	368064	VF	rcsB	S135	5	S135_5
719	1	1	98481	99200	VF	sopE2	S135	6	S135_6
2467	2	2	163686	166153	VF@VF	flhE@flhA	S135	6	S135_6
10436	8	11	167494	177930	VF@VF@VF@VF@VF@VF@VF@VF	cheZ@cheY@cheB&cheR@cheM@cheW@cheA@motB&motA@flhC&flhD	S135	6	S135_6
719	1	1	195409	196128	AR	ARO:3000826	S135	6	S135_6
3675	4	4	198941	202616	VF@VF@VF@VF	fliY@fliZ@fliA@fliB	S135	6	S135_6
772	2	2	205869	206641	VF@VF	fliS@fliT	S135	6	S135_6
11137	11	13	211048	222185	VF@VF@VF@VF@VF@VF@VF@VF@VF@VF@VF	fliE@fliF@fliH@fliI@fliJ&fliK@fliL@fliM&fliN@fliO@fliP@fliQ@fliR	S135	6	S135_6
1421	1	1	248728	250149	AR	ARO:3001327	S135	6	S135_6
2345	1	1	295924	298269	VF	sopA	S135	6	S135_6
1673	2	3	45460	47133	ATOX@BR	AT443&T443@cueP	S135	7	S135_7
5497	5	5	55971	61468	VF@VF@VF@VF@VF	lpfA@lpfB@lpfC@lpfD@lpfE	S135	7	S135_7
398	1	1	132384	132782	BR	nikR	S135	7	S135_7
386	1	1	28215	28601	PHG	PHAGESA1	S135	8	S135_8
751	1	2	34052	34803	ATOX	AT6087&T6087	S135	8	S135_8
599	2	2	36036	36635	TOX@ATOX	T6088@AT6088	S135	8	S135_8
3505	7	9	65670	69175	MGE@PHG@PHG@PHG@PHG@PHG@PHG	int2&PHAGESP@PHAGESP@PHAGEL@PHAGEfiAA91@PHAGEpro147@PHAGEvB@PHAGESP&PHAGEfiAA91	S135	8	S135_8
11133	12	13	74805	85938	PHG@PHG@PHG@PHG@PHG@PHG@PHG@PHG@PHG@PHG@PHG@PHG	PHAGEL@PHAGEP2@PHAGEpro483@PHAGEpro147@PHAGEP2@PHAGEfiAA91@PHAGEP2@PHAGEL@PHAGEpro147@PHAGEfiAA91@PHAGEfiAA91&PHAGEpro147@PHAGEpro147	S135	8	S135_8
9560	10	10	88352	97912	PHG@PHG@PHG@PHG@PHG@PHG@PHG@PHG@PHG@PHG	PHAGESJ46@PHAGESJ46@PHAGESJ46@PHAGEpro483@PHAGEpro147@PHAGEL@PHAGEP2@PHAGEP2@PHAGEP2@PHAGEpro483	S135	8	S135_8
914	1	1	169999	170913	BR	oxyRkp	S135	8	S135_8
311	1	1	76910	77221	PAI	excision	S135	9	S135_9
1385	1	1	79878	81263	PAI	putative	S135	9	S135_9
3351	2	2	82572	85923	PAI@PAI	HLYD@unknown	S135	9	S135_9
3068	3	3	87433	90501	PAI@PAI@PAI	unknown@unknown@unknown	S135	9	S135_9
587	1	1	22274	22861	AR	ARO:3003893	S135	11	S135_11
11980	9	12	48235	60215	PAI@PAI@PAI@PAI@PAI@PAI@PAI@PAI@MGE	MgtC&mgtC@mgtB&Mg2+@CigR@SlsA@putative@FidL@MisL&misL@RmbA@tnpA	S135	11	S135_11
962	1	1	15894	16856	PHG	PHAGE500465	S135	12	S135_12
680	1	1	18436	19116	BR	corB	S135	12	S135_12
536	1	1	43137	43673	VF	fljA	S135	12	S135_12
4849	2	2	46873	51722	VF@VF	iroB@iroC	S135	12	S135_12
2177	1	1	54091	56268	VF	iroN	S135	12	S135_12
893	1	1	60095	60988	VF	mig-14	S135	12	S135_12
947	1	1	51532	52479	BR	corA	S135	13	S135_13
4792	4	4	50990	55782	VF@VF@VF@VF	stcA@stcB@stcC@stcD	S135	14	S135_14
1043	1	1	66077	67120	VF	sseK2	S135	14	S135_14
2119	1	2	73361	75480	BR	baeR&baeS	S135	14	S135_14
7441	3	3	76892	84333	BR@BR@BR	mdtC@mdtB@mdtA	S135	14	S135_14
770	1	1	38372	39142	BR	pstB	S135	15	S135_15
2083	2	5	44624	46707	PAIMGE@ICE	SGI2&ICEberg|235_IME_gi|5227589580|ref|AIK22123.1|_YidY___Salmonella_enterica_subsp._enterica___&putative@SGI2&ICEberg|235_IME_gi|5227589538|ref|AIK22102.1|_TrmE___Salmonella_enterica_subsp._enterica___	S135	15	S135_15
2411	1	1	54299	56710	AR	ARO:3003307	S135	15	S135_15
629	1	1	32278	32907	AR	ARO:3000518	S135	16	S135_16
1226	1	1	48899	50125	AR	ARO:3003369	S135	16	S135_16
1025	1	1	17731	18756	VF	sseK1	S135	19	S135_19
4025	1	1	24153	28178	AR	ARO:3003288	S135	19	S135_19
1181	1	1	32302	33483	AR	ARO:3003368	S135	19	S135_19
736	2	4	92	828	PAIMGE@MGE	ISShes11&ICEberg|199_IME_gi|7466545182|ref|AVE17478.1|_resolvase_of_Tn21___Proteus_mirabilis___&resolvase@tnpA	S135	20	S135_20
8041	8	24	2899	10940	MGE@ICE@PAIMGE@PAIMGE@PAIMGE@PAIMGE@ICE@ICE	tnpA@ICEPmiCHN3335&tnpA&ICEberg|1027_gi|5513884299|ref|APO17805.1|_Relaxase_/helicase___Proteus_mirabilis___@ICEberg|16_gi|229371470|gb|ACQ61893.1|_tetracycline_repressor_protein___Vibrio_cholerae_MJ-1236___&Tetracycline&ICEPmiCHN3335@ICEberg|16_gi|229371471|gb|ACQ61894.1|_TetA___Vibrio_cholerae_MJ-1236___&Tetracycline&tet(A)&ARO:3000165&ICEVchBan9&tet(A)@ICEberg|196_IME_gi|4144747444|ref|AIG5658…	S135	20	S135_20
3554	3	21	506	4060	PAIMGE@PAIMGE@PAIMGE	aph(6)-Id&aph(6)-Id&ICEApl2&ARO:3002660&ICEberg|44_gi|21885283|gb|AAL59689.1|_streptomycin_phosphotransferase___Vibrio_cholerae___&streptomycin&aph(3'')-Ib&aph(3'')-Ib&ICEKkKWG1&ICEberg|976_gi|1253680800|ref|CRZ20108.1|_Streptomycin_3''-kinase___Kingella_kingae___&ARO:3002639@tnpA1133&IS1133&IS1133&ICEberg|196_IME_gi|4144747452|ref|AIG56594.1|_ORF_B___Proteus_mirabilis___&IS1133&ICEberg|196_IME_g…	S135	22	S135_22
1300	2	6	476	1776	AR@PLS	qnrB19&qnrB10&Tn2012&ARO:3002724@Col(pHAD28)&Col(pHAD28)	S135	24	S135_24
917	1	2	303	1220	IS	ISSen1&ISSen1	S135	27	S135_27
753	1	7	4	757	GI	KP966111&IS15DII&Tn6090&ICEberg|43_gi|20095164|gb|AAM08030.1|_transposase_tnpIS15___Providencia_rettgeri___&tnpA&Insertion&PHAGERCS47	S135	28	S135_28
25793	20	35	11724	37517	PAI@PAI@PAI@PAI@PAI@PAI@PAI@VF@VF@PAI@VF@VF@PAI@PAI@VF@VF@PAI@PAI@VF@PAI	STM0266&hypothetical@STM0267&hypothetical&hypothetical&STM0268@STM0269&conserved@hypothetical&STM0271@hypothetical@STM0272&ClpB-like@STM0273&conserved@STM0274@STM0275@STM0276&Hcp-like@tae4@STM0279@putative&STM0280@STM0281&conserved&putative&STM0282@STM0284@STM0285@hypothetical&STM0286@putative@STM0287@tlde1&hypothetical	S136	1	S136_1
3760	3	3	55010	58770	VF@VF@VF	safB@safC@safD	S136	1	S136_1
716	1	1	62108	62824	VF	STM0306	S136	1	S136_1
296	1	1	81865	82161	IS	IS1230B	S136	1	S136_1
5231	3	3	91757	96988	VF@VF@VF	stbD@stbC@stbA	S136	1	S136_1
7428	3	10	105943	113371	BR@BR@BR	mdsB&gesB&ARO:3000790&gesA&ARO:3000789@golT&golT@golS&golS&ARO:3000504	S136	1	S136_1
617	2	2	240159	240776	TOX@ATOX	T10074@AT10074	S136	1	S136_1
9186	9	9	316102	325288	VF@VF@VF@VF@VF@VF@VF@VF@VF	fimA@fimI@fimC@fimD@fimH@fimF@fimZ@fimY@fimW	S136	1	S136_1
359	1	1	329378	329737	PHG	PHAGESPN9CC	S136	1	S136_1
1967	1	1	339210	341177	VF	apeE	S136	1	S136_1
578	1	1	350166	350744	AR	ARO:3003379	S136	1	S136_1
875	1	1	443739	444614	BR	corC	S136	1	S136_1
449	1	1	467972	468421	VF	fur	S136	1	S136_1
2264	1	1	565503	567767	VF	slrP	S136	1	S136_1
956	1	1	709042	709998	VF	sopD2	S136	1	S136_1
3014	4	4	753223	756237	PHG@PHG@PHG@PHG	PHAGEGifsy@PHAGEGifsy@PHAGEGifsy@PHAGESPN3UB	S136	1	S136_1
3763	5	5	759578	763341	PHG@PHG@PHG@PHG@PHG	PHAGESPN3UB@PHAGEGifsy@PHAGEGifsy@PHAGEGifsy@PHAGEGifsy	S136	1	S136_1
5235	7	8	768255	773490	PHG@PHG@PHG@PHG@PHG@PHG@PHG	PHAGESEN34@PHAGESEN34@PHAGEGifsy&PHAGEGifsy@PHAGEGifsy@PHAGEGifsy@PHAGEGifsy@PHAGEGifsy	S136	1	S136_1
4893	4	4	775052	779945	PHG@PHG@PHG@PHG	PHAGEGifsy@PHAGEGifsy@PHAGEGifsy@PHAGEGifsy	S136	1	S136_1
13401	11	12	781447	794848	PHG@PHG@PHG@PHG@PHG@PHG@PHG@PHG@PHG@PHG@PHG	PHAGEGifsy@PHAGEGifsy@PHAGEGifsy@PHAGEGifsy&PHAGEGifsy@PHAGEGifsy@PHAGEGifsy@PHAGEGifsy@PHAGEGifsy@PHAGEGifsy@PHAGEGifsy@PHAGEGifsy	S136	1	S136_1
719	1	1	798554	799273	VF	sopE	S136	1	S136_1
3962	4	4	833974	837936	VF@PAI@VF@PAI	pipB@PipC@sopB/sigD@unknown	S136	1	S136_1
743	1	1	841161	841904	PAI	regulatory	S136	1	S136_1
2350	4	4	885171	887521	VF@VF@VF@VF	csgG@csgF@csgE@csgD	S136	1	S136_1
323	1	1	889290	889613	VF	csgC	S136	1	S136_1
11472	13	13	913764	925236	VF@VF@VF@VF@VF@VF@VF@VF@VF@VF@VF@VF@VF	flgN@flgM@flgA@flgB@flgC@flgE@flgF@flgG@flgH@flgI@flgJ@flgK@flgL	S136	1	S136_1
1007	1	1	966985	967992	VF	sifA	S136	1	S136_1
2134	2	2	974367	976501	VF@VF	phoQ@phoP	S136	1	S136_1
12394	9	13	36049	48443	BR@VF@VF@VF@VF@VF@VF@VF@VF	sitA&sitB&sitC@avrA@sprB@hilC@orgC&orgB/SctL@prgK&prgJ@prgI@prgH@hilD	S136	2	S136_2
24974	17	20	49537	74511	VF@VF@VF@VF@VF@VF@VF@VF@VF@VF@VF@VF@VF@VF@VF@VF@VF	hilA@iagB@sptP@iacP@sipA/sspA@sipD@sipC/sspC@sipB/sspB@sicA@spaS@spaQ@spaO/sctQ@invJ@invC/sctN&invB@invA@invE&invG&invF@invH	S136	2	S136_2
524	1	1	77302	77826	TOX	T10052	S136	2	S136_2
137	1	1	81057	81194	MGE	tnpA	S136	2	S136_2
989	1	2	96996	97985	BR	rpoS&rpoS	S136	2	S136_2
950	1	1	119261	120211	VF	sopD	S136	2	S136_2
5693	5	6	134147	139840	VF@VF@VF@VF@VF	steA@steB@steC@steD@steE&steF	S136	2	S136_2
3977	3	3	226033	230010	VF@VF@VF	stdC@stdB@stdA	S136	2	S136_2
12516	9	15	311943	324459	PAI@ICE@ICE@ICE@ICE@ICE@ICE@ICE@ICE	putative@ICEberg|464_gi|2518219819|ref|CBW53131.1|_putative_integrase_(phage)___Salmonella_enterica_subsp._enterica_serovar_Hadar___@ICEberg|464_gi|2518219820|ref|CBW53132.1|_putative_DNA-binding_protein_(phage)___Salmonella_enterica_subsp._enterica_serovar_Hadar___@ICEberg|464_gi|2518219821|ref|CBW53133.1|_hypothetical_protein___Salmonella_enterica_subsp._enterica_serovar_Hadar___@ICEberg|464_gi…	S136	2	S136_2
2255	1	1	385434	387689	AR	ARO:3003939	S136	2	S136_2
1889	1	1	392449	394338	AR	ARO:3003317	S136	2	S136_2
212	1	1	422536	422748	PHG	PHAGEST147	S136	2	S136_2
5604	5	6	46207	51811	VF@VF@VF@VF@VF	stfG@stfF&stfE@stfD@stfC@stfA	S136	3	S136_3
6988	7	7	71716	78704	VF@VF@VF@VF@VF@VF@VF	stkA@stkB@stkC@stkD@stkE@stkF@stkG	S136	3	S136_3
4928	4	4	80810	85738	VF@VF@VF@VF	stiA@stiB@stiC@stiH	S136	3	S136_3
1607	1	1	91596	93203	BR	cuiD	S136	3	S136_3
374	1	1	187246	187620	BR	corD	S136	3	S136_3
7646	7	7	257930	265576	VF@VF@VF@VF@VF@VF@VF	bcfH@bcfG@bcfE@bcfD@bcfC@bcfB@bcfA	S136	3	S136_3
5580	5	5	294084	299664	VF@VF@VF@VF@VF	sthA@sthB@sthC@sthD@sthE	S136	3	S136_3
4462	3	4	317115	321577	VF@VF@VF	STM4574@stjC@stjB&STM4571	S136	3	S136_3
2705	1	1	431284	433989	BR	mgtA	S136	3	S136_3
5722	4	4	17022	22744	VF@VF@VF@VF	ssrB@ssrA@spiC/ssaB@ssaC	S136	4	S136_4
12603	13	16	23947	36550	VF@VF@VF@VF@VF@VF@VF@VF@VF@VF@VF@VF@VF	ssaE@sseA@sseB&sscA@sseC@sseD@sseE@sscB@sseF&sseG@ssaH@ssaI&ssaJ@ssaX@ssaL@ssaV	S136	4	S136_4
4491	4	6	37847	42338	VF@VF@VF@VF	ssaO@ssaQ@ssaR&ssaS@ssaT&ssaU	S136	4	S136_4
4527	3	4	192888	197415	BR@BR@BR	yddg/emrE@opmD/nmpC&nmpC@smvA/emrB	S136	4	S136_4
629	1	1	208625	209254	VF	steA	S136	4	S136_4
947	1	1	231305	232252	VF	sifB	S136	4	S136_4
437	1	2	246484	246921	AR	ARO:3002569&aac(6')-Iaa	S136	4	S136_4
398	1	1	258747	259145	VF	steB	S136	4	S136_4
1223	1	1	260419	261642	VF	sseJ	S136	4	S136_4
2760	2	3	329285	332045	VF@BR	steC@fabI&ARO:3004045	S136	4	S136_4
647	1	1	17681	18328	VF	rcsB	S136	5	S136_5
2594	1	1	21440	24034	AR	ARO:3003926	S136	5	S136_5
1262	1	1	36388	37650	AR	ARO:3003889	S136	5	S136_5
1019	1	1	42413	43432	VF	sseL	S136	5	S136_5
602	1	1	50757	51359	BR	pmrG	S136	5	S136_5
998	1	1	128478	129476	VF	flk	S136	5	S136_5
1166	1	1	150948	152114	PHG	PHAGEvB	S136	5	S136_5
2101	4	6	154140	156241	PHG@PHG@PHG@PHG	PHAGEvB@PHAGEvB&PHAGEvB@PHAGEvB@PHAGEvB&PHAGEvB	S136	5	S136_5
3145	3	3	159346	162491	PHG@PHG@PHG	PHAGEHK620@PHAGEST104@PHAGESf101	S136	5	S136_5
9376	10	10	163925	173301	PHG@PHG@PHG@PHG@PHG@PHG@PHG@PHG@PHG@PHG	PHAGESf6@PHAGESf6@PHAGESf6@PHAGESf6@PHAGESf6@PHAGEHK620@PHAGESf101@PHAGEvB@PHAGEmEpX2@PHAGEP22	S136	5	S136_5
6895	9	9	174658	181553	PHG@PHG@PHG@PHG@PHG@PHG@PHG@PHG@PHG	PHAGEepsilon34@PHAGESE1@PHAGESE1@PHAGESf6@PHAGEc@PHAGESE1@PHAGEST104@PHAGEST64T@PHAGEST64T	S136	5	S136_5
2354	6	6	183267	185621	PHG@PHG@PHG@PHG@PHG@PHG	PHAGEST64T@PHAGEST64T@PHAGEST64T@PHAGESE1@PHAGESPN9CC@PHAGEvB	S136	5	S136_5
254	1	1	187097	187351	PHG	PHAGE118970	S136	5	S136_5
260	1	1	188841	189101	PHG	PHAGEvB	S136	5	S136_5
3110	1	1	274565	277675	BR	acrD	S136	5	S136_5
2192	1	2	326061	328253	VF	sinH&sinH	S136	5	S136_5
92	1	1	352210	352302	ATOX	AT10086	S136	5	S136_5
719	1	1	98481	99200	VF	sopE2	S136	6	S136_6
2467	2	2	163686	166153	VF@VF	flhE@flhA	S136	6	S136_6
10436	8	11	167494	177930	VF@VF@VF@VF@VF@VF@VF@VF	cheZ@cheY@cheB&cheR@cheM@cheW@cheA@motB&motA@flhC&flhD	S136	6	S136_6
719	1	1	195409	196128	AR	ARO:3000826	S136	6	S136_6
3675	4	4	198941	202616	VF@VF@VF@VF	fliY@fliZ@fliA@fliB	S136	6	S136_6
772	2	2	205869	206641	VF@VF	fliS@fliT	S136	6	S136_6
11137	11	13	211048	222185	VF@VF@VF@VF@VF@VF@VF@VF@VF@VF@VF	fliE@fliF@fliH@fliI@fliJ&fliK@fliL@fliM&fliN@fliO@fliP@fliQ@fliR	S136	6	S136_6
1421	1	1	248728	250149	AR	ARO:3001327	S136	6	S136_6
2345	1	1	295924	298269	VF	sopA	S136	6	S136_6
1673	2	3	45460	47133	ATOX@BR	AT443&T443@cueP	S136	7	S136_7
5497	5	5	55971	61468	VF@VF@VF@VF@VF	lpfA@lpfB@lpfC@lpfD@lpfE	S136	7	S136_7
398	1	1	132384	132782	BR	nikR	S136	7	S136_7
1959	3	3	92274	94233	AR@AR@PAI	ARO:3003382@ARO:3003383@unknown	S136	8	S136_8
20578	4	5	95351	115929	PAI@PAI@PAI@PAI	unknown@putative@large&STM4261@HLYD	S136	8	S136_8
1385	1	1	117238	118623	PAI	putative	S136	8	S136_8
311	1	1	121280	121591	PAI	excision	S136	8	S136_8
914	1	1	7607	8521	BR	oxyRkp	S136	9	S136_9
9560	10	10	80608	90168	PHG@PHG@PHG@PHG@PHG@PHG@PHG@PHG@PHG@PHG	PHAGEpro483@PHAGEP2@PHAGEP2@PHAGEP2@PHAGEL@PHAGEpro147@PHAGEpro483@PHAGESJ46@PHAGESJ46@PHAGESJ46	S136	9	S136_9
11133	12	13	92582	103715	PHG@PHG@PHG@PHG@PHG@PHG@PHG@PHG@PHG@PHG@PHG@PHG	PHAGEpro147@PHAGEpro147&PHAGEfiAA91@PHAGEfiAA91@PHAGEpro147@PHAGEL@PHAGEP2@PHAGEfiAA91@PHAGEP2@PHAGEpro147@PHAGEpro483@PHAGEP2@PHAGEL	S136	9	S136_9
3505	7	9	109345	112850	PHG@PHG@PHG@PHG@PHG@PHG@MGE	PHAGEfiAA91&PHAGESP@PHAGEvB@PHAGEpro147@PHAGEfiAA91@PHAGEL@PHAGESP@PHAGESP&int2	S136	9	S136_9
599	2	2	141885	142484	ATOX@TOX	AT6088@T6088	S136	9	S136_9
751	1	2	143717	144468	TOX	T6087&AT6087	S136	9	S136_9
386	1	1	149919	150305	PHG	PHAGESA1	S136	9	S136_9
587	1	1	22274	22861	AR	ARO:3003893	S136	10	S136_10
11980	9	12	48235	60215	PAI@PAI@PAI@PAI@PAI@PAI@PAI@PAI@MGE	MgtC&mgtC@mgtB&Mg2+@CigR@SlsA@putative@FidL@MisL&misL@RmbA@tnpA	S136	10	S136_10
962	1	1	15894	16856	PHG	PHAGE500465	S136	11	S136_11
680	1	1	18436	19116	BR	corB	S136	11	S136_11
536	1	1	43137	43673	VF	fljA	S136	11	S136_11
4849	2	2	46873	51722	VF@VF	iroB@iroC	S136	11	S136_11
2177	1	1	54091	56268	VF	iroN	S136	11	S136_11
893	1	1	60095	60988	VF	mig-14	S136	11	S136_11
947	1	1	51532	52479	BR	corA	S136	12	S136_12
2411	1	1	20359	22770	AR	ARO:3003307	S136	13	S136_13
1525	2	5	30362	31887	ICE@PAIMGE	SGI2&ICEberg|235_IME_gi|5227589538|ref|AIK22102.1|_TrmE___Salmonella_enterica_subsp._enterica___@SGI2&ICEberg|235_IME_gi|5227589580|ref|AIK22123.1|_YidY___Salmonella_enterica_subsp._enterica___&putative	S136	13	S136_13
770	1	1	37927	38697	BR	pstB	S136	13	S136_13
629	1	1	32278	32907	AR	ARO:3000518	S136	14	S136_14
1226	1	1	48899	50125	AR	ARO:3003369	S136	14	S136_14
1181	1	1	4202	5383	AR	ARO:3003368	S136	18	S136_18
4025	1	1	9507	13532	AR	ARO:3003288	S136	18	S136_18
1025	1	1	18929	19954	VF	sseK1	S136	18	S136_18
4792	4	4	227	5019	VF@VF@VF@VF	stcA@stcB@stcC@stcD	S136	19	S136_19
1043	1	1	15314	16357	VF	sseK2	S136	19	S136_19
2119	1	2	22598	24717	BR	baeR&baeS	S136	19	S136_19
7441	3	3	26129	33570	BR@BR@BR	mdtC@mdtB@mdtA	S136	19	S136_19
736	2	4	92	828	PAIMGE@MGE	ISShes11&ICEberg|199_IME_gi|7466545182|ref|AVE17478.1|_resolvase_of_Tn21___Proteus_mirabilis___&resolvase@tnpA	S136	20	S136_20
12208	12	47	2899	15107	MGE@ICE@PAIMGE@PAIMGE@PAIMGE@PAIMGE@ICE@ICE@ICE@PAIMGE@PAIMGE@PAIMGE	tnpA@ICEberg|1027_gi|5513884299|ref|APO17805.1|_Relaxase_/helicase___Proteus_mirabilis___&tnpA&ICEPmiCHN3335@ICEPmiCHN3335&Tetracycline&ICEberg|16_gi|229371470|gb|ACQ61893.1|_tetracycline_repressor_protein___Vibrio_cholerae_MJ-1236___@tet(A)&Tetracycline&ARO:3000165&ICEVchBan9&ICEberg|16_gi|229371471|gb|ACQ61894.1|_TetA___Vibrio_cholerae_MJ-1236___&tet(A)@PGI1-PmCHA&ICEberg|196_IME_gi|4144747444|…	S136	20	S136_20
1300	2	6	1127	2427	PLS@AR	Col(pHAD28)&Col(pHAD28)@ARO:3002724&qnrB19&Tn2012&qnrB10	S136	24	S136_24
917	1	2	303	1220	IS	ISSen1&ISSen1	S136	26	S136_26
774	1	7	46	820	GI	Tn6090&Insertion&ICEberg|43_gi|20095164|gb|AAM08030.1|_transposase_tnpIS15___Providencia_rettgeri___&IS15DII&PHAGERCS47&tnpA&KP966111	S136	27	S136_27
578	1	1	53138	53716	AR	ARO:3003379	S146	1	S146_1
1967	1	1	62705	64672	VF	apeE	S146	1	S146_1
359	1	1	74143	74502	PHG	PHAGESPN9CC	S146	1	S146_1
9187	9	9	78563	87750	VF@VF@VF@VF@VF@VF@VF@VF@VF	fimW@fimY@fimZ@fimF@fimH@fimD@fimC@fimI@fimA	S146	1	S146_1
617	2	2	163113	163730	ATOX@TOX	AT10074@T10074	S146	1	S146_1
7428	3	10	290462	297890	BR@BR@BR	golS&golS&ARO:3000504@golT&golT@gesA&ARO:3000789&mdsB&ARO:3000790&gesB	S146	1	S146_1
5231	3	3	306849	312080	VF@VF@VF	stbA@stbC@stbD	S146	1	S146_1
38495	45	53	324532	363027	PHG@PHG@PHG@PHG@PHG@PHG@PHG@PHG@PHG@PHG@PHG@PHG@PHG@PHG@PHG@PHG@PHG@PHG@PHG@PHG@PHG@PHG@PHG@PHG@PHG@PHG@PHG@PHG@PHG@PHG@PHG@PHG@PHG@PHG@PHG@PHG@PHG@PHG@PHG@PHG@PHG@PHG@PHG@PHG@PHG	PHAGESPN9CC@PHAGESPN9CC@PHAGEST104@PHAGEST104@PHAGESPN9CC@PHAGESPN9CC@PHAGESPN9CC@PHAGESPN9CC@PHAGESPN9CC@PHAGESPN9CC@PHAGESPN9CC@PHAGESE1@PHAGESPN9CC@PHAGEIME10@PHAGESPN9CC@PHAGE103203@PHAGESPN9CC@PHAGEUPF@PHAGESPN9CC&PHAGESPN9CC@PHAGESPN9CC@PHAGESPN9CC&PHAGESPN9CC&PHAGESPN9CC&PHAGESPN9CC@PHAGESPN9CC@PHAGE103203@PHAGESE1&PHAGESPN9CC@PHAGESPN9CC@PHAGE103203&PHAGESPN9CC@PHAGESPN9CC@PHAGEmEp234&PHA…	S146	1	S146_1
716	1	1	381304	382020	VF	STM0306	S146	1	S146_1
4356	4	4	385351	389707	VF@VF@VF@VF	safD@safC@safB@safA	S146	1	S146_1
1618	2	3	390967	392585	PHG@ATOX	PHAGELT2-gi@AT10103&T10103	S146	1	S146_1
18601	11	20	394084	412685	ATOX@TOX@PAI@PAI@PAI@PAI@VF@VF@VF@PAI@PAI	AT10105@T10105@hypothetical&STM0290@STM0289&Rhs-family@tlde1&hypothetical@STM0287&STM0286&hypothetical@STM0285@STM0284@STM0283@STM0282&putative&conserved&STM0281@putative&STM0280	S146	1	S146_1
13497	10	19	413739	427236	VF@PAI@VF@VF@PAI@PAI@PAI@PAI@PAI@PAI	tae4@Hcp-like&STM0276@STM0275@STM0274@conserved&STM0273@STM0272&ClpB-like@hypothetical&STM0271@conserved&STM0269@hypothetical&STM0268&STM0267&hypothetical@hypothetical&STM0266	S146	1	S146_1
2768	2	2	130	2898	VF@VF	fliB@fliC	S146	2	S146_2
772	2	2	4573	5345	VF@VF	fliS@fliT	S146	2	S146_2
11131	11	13	9764	20895	VF@VF@VF@VF@VF@VF@VF@VF@VF@VF@VF	fliE@fliF@fliH@fliI@fliJ&fliK@fliL@fliM&fliN@fliO@fliP@fliQ@fliR	S146	2	S146_2
38455	40	51	36817	75272	PHG@PHG@PHG@PHG@PHG@PHG@PHG@PHG@PHG@PHG@PHG@PHG@PHG@PHG@PHG@PHG@PHG@PHG@PHG@PHG@PHG@PHG@PHG@PHG@PHG@PHG@PHG@PHG@PHG@PHG@PHG@PHG@PHG@PHG@PHG@PHG@PHG@PHG@PHG@PHG	PHAGE118970&PHAGE118970@PHAGE118970@PHAGE118970@PHAGE118970@PHAGE118970@PHAGE118970@PHAGE118970@PHAGE118970&PHAGE118970@PHAGE118970@PHAGE118970&PHAGEST64B@PHAGE118970@PHAGE118970&PHAGE118970@PHAGEST64B@PHAGE118970@PHAGE118970@PHAGEST64B&PHAGEST64B@PHAGESfIV&PHAGESfII@PHAGE118970@PHAGE118970&PHAGE118970@PHAGE118970@PHAGE118970@PHAGE118970@PHAGE118970@PHAGEST64B@PHAGEST64B&PHAGEST64B@PHAGE118970@PH…	S146	2	S146_2
1421	1	1	87596	89017	AR	ARO:3001327	S146	2	S146_2
2345	1	1	134786	137131	VF	sopA	S146	2	S146_2
7441	3	3	207501	214942	BR@BR@BR	mdtA@mdtB@mdtC	S146	2	S146_2
2119	1	2	216354	218473	BR	baeS&baeR	S146	2	S146_2
1043	1	1	224713	225756	VF	sseK2	S146	2	S146_2
4792	4	4	236052	240844	VF@VF@VF@VF	stcD@stcC@stcB@stcA	S146	2	S146_2
2363	1	1	334097	336460	VF	sspH2	S146	2	S146_2
2705	1	1	103053	105758	BR	mgtA	S146	3	S146_3
573	1	2	189013	189586	TOX	T6086&AT6086	S146	3	S146_3
5199	4	5	227437	232636	VF@VF@VF@VF	STM4571&stjB@stjC@STM4574@STM4575	S146	3	S146_3
5580	5	5	249350	254930	VF@VF@VF@VF@VF	sthE@sthD@sthC@sthB@sthA	S146	3	S146_3
7647	7	7	283437	291084	VF@VF@VF@VF@VF@VF@VF	bcfA@bcfB@bcfC@bcfD@bcfE@bcfG@bcfH	S146	3	S146_3
4491	4	6	90934	95425	VF@VF@VF@VF	ssaU&ssaT@ssaS&ssaR@ssaQ@ssaO	S146	4	S146_4
12603	13	16	96722	109325	VF@VF@VF@VF@VF@VF@VF@VF@VF@VF@VF@VF@VF	ssaV@ssaL@ssaX@ssaJ&ssaI@ssaH@sseG&sseF@sscB@sseE@sseD@sseC@sscA&sseB@sseA@ssaE	S146	4	S146_4
5722	4	4	110528	116250	VF@VF@VF@VF	ssaC@spiC/ssaB@ssrA@ssrB	S146	4	S146_4
4530	3	4	60465	64995	BR@BR@BR	yddg/emrE@opmD/nmpC&nmpC@smvA/emrB	S146	5	S146_5
629	1	1	76205	76834	VF	steA	S146	5	S146_5
947	1	1	98879	99826	VF	sifB	S146	5	S146_5
437	1	2	114056	114493	AR	ARO:3002571&aac(6')-Iaa	S146	5	S146_5
398	1	1	126319	126717	VF	steB	S146	5	S146_5
1223	1	1	127991	129214	VF	sseJ	S146	5	S146_5
1370	1	1	196857	198227	VF	steC	S146	5	S146_5
622	2	2	324	946	TOX@ATOX	T439@AT439	S146	6	S146_6
704	1	1	80490	81194	PAI	putative	S146	6	S146_6
2255	1	1	142107	144362	AR	ARO:3003939	S146	6	S146_6
1889	1	1	149122	151011	AR	ARO:3003317	S146	6	S146_6
212	1	1	179213	179425	PHG	PHAGEST147	S146	6	S146_6
5604	5	6	37882	43486	VF@VF@VF@VF@VF	stfG@stfF&stfE@stfD@stfC@stfA	S146	7	S146_7
4928	4	4	65221	70149	VF@VF@VF@VF	stiA@stiB@stiC@stiH	S146	7	S146_7
1607	1	1	76004	77611	BR	cuiD	S146	7	S146_7
374	1	1	171483	171857	BR	corD	S146	7	S146_7
719	1	1	98645	99364	VF	sopE2	S146	8	S146_8
1003	1	2	103338	104341	MGE	tnpA&tnpA	S146	8	S146_8
827	1	1	110109	110936	PHG	PHAGELT2-gi	S146	8	S146_8
530	1	1	112140	112670	PHG	PHAGELT2-gi	S146	8	S146_8
2467	2	2	154453	156920	VF@VF	flhE@flhA	S146	8	S146_8
10436	8	11	158261	168697	VF@VF@VF@VF@VF@VF@VF@VF	cheZ@cheY@cheB&cheR@cheM@cheW@cheA@motB&motA@flhC&flhD	S146	8	S146_8
719	1	1	186291	187010	AR	ARO:3000826	S146	8	S146_8
2273	3	3	189823	192096	VF@VF@VF	fliY@fliZ@fliA	S146	8	S146_8
398	1	1	115471	115869	BR	nikR	S146	9	S146_9
4876	4	4	186619	191495	VF@VF@VF@VF	lpfE@lpfD@lpfC@lpfB	S146	9	S146_9
11114	8	11	47413	58527	PAI@PAI@PAI@PAI@PAI@PAI@PAI@PAI	MgtC&mgtC@mgtB&Mg2+@CigR@SlsA@putative@FidL@misL&MisL@RmbA	S146	10	S146_10
644	1	1	59829	60473	PAI	RhuM	S146	10	S146_10
1671	2	3	174100	175771	ATOX@BR	AT443&T443@cueP	S146	10	S146_10
533	1	1	184611	185144	VF	lpfA	S146	10	S146_10
647	1	1	16423	17070	VF	rcsB	S146	11	S146_11
2594	1	1	20182	22776	AR	ARO:3003926	S146	11	S146_11
1262	1	1	35130	36392	AR	ARO:3003889	S146	11	S146_11
950	1	1	41224	42174	VF	sseL	S146	11	S146_11
602	1	1	49499	50101	BR	pmrG	S146	11	S146_11
998	1	1	130024	131022	VF	flk	S146	11	S146_11
311	1	1	76195	76506	PAI	excision	S146	12	S146_12
2014	1	2	78325	80339	PAI	putative&putative	S146	12	S146_12
20578	4	5	81648	102226	PAI@PAI@PAI@PAI	HLYD@large&STM4261@putative@unknown	S146	12	S146_12
1959	3	3	103344	105303	PAI@AR@AR	unknown@ARO:3003383@ARO:3003382	S146	12	S146_12
2294	1	1	34393	36687	VF	slrP	S146	13	S146_13
914	1	1	7140	8054	BR	oxyRkp	S146	14	S146_14
599	2	2	108899	109498	ATOX@TOX	AT6088@T6088	S146	14	S146_14
751	1	2	110731	111482	TOX	T6087&AT6087	S146	14	S146_14
386	1	1	116933	117319	PHG	PHAGESA1	S146	14	S146_14
875	1	1	40052	40927	BR	corC	S146	15	S146_15
449	1	1	64716	65165	VF	fur	S146	15	S146_15
893	1	1	39782	40675	VF	mig-14	S146	16	S146_16
9392	5	5	44501	53893	VF@VF@VF@VF@VF	iroN@iroE@iroD@iroC@iroB	S146	16	S146_16
3824	3	4	55520	59344	VF@VF@IS	fljB@fljA@ISSty2&ISSty2	S146	16	S146_16
263	1	2	62938	63201	MGE	tnpA&PHAGELT2-gi	S146	16	S146_16
872	1	1	68959	69831	PHG	PHAGELT2-gi	S146	16	S146_16
1061	1	1	91041	92102	PHG	PHAGEFels-2-gi	S146	16	S146_16
680	1	1	115756	116436	BR	corB	S146	16	S146_16
962	1	1	118016	118978	PHG	PHAGE500465	S146	16	S146_16
433	2	2	33109	33542	TOX@ATOX	T10086@AT10086	S146	17	S146_17
2189	1	2	57470	59659	VF	sinH&sinH	S146	17	S146_17
7304	1	1	66562	73866	VF	ratB	S146	17	S146_17
3110	1	1	111326	114436	BR	acrD	S146	17	S146_17
950	1	1	6528	7478	VF	sopD	S146	18	S146_18
989	1	2	27407	28396	BR	rpoS&rpoS	S146	18	S146_18
802	1	2	45750	46552	TOX	T10052&AT10052	S146	18	S146_18
24973	17	20	49064	74037	VF@VF@VF@VF@VF@VF@VF@VF@VF@VF@VF@VF@VF@VF@VF@VF@VF	invH@invF&invG&invE@invA@invB&invC/sctN@invJ@spaO/sctQ@spaQ@spaS@sicA@sipB/sspB@sipC/sspC@sipD@sipA/sspA@iacP@sptP@iagB@hilA	S146	18	S146_18
12392	9	13	75131	87523	VF@VF@VF@VF@VF@VF@VF@VF@BR	hilD@prgH@prgI@prgJ&prgK@orgB/SctL&orgC@hilC@sprB@avrA@sitC&sitB&sitA	S146	18	S146_18
743	1	1	39895	40638	PAI	regulatory	S146	19	S146_19
3962	4	4	43863	47825	PAI@VF@PAI@VF	unknown@sopB/sigD@PipC@pipB	S146	19	S146_19
20783	16	20	82823	103606	MGE@PHG@PHG@PHG@PHG@PHG@PHG@PHG@VF@PHG@PHG@PHG@PHG@PHG@PHG@PHG	tnpA@PHAGEGifsy&sseI/srfH@PHAGEGifsy@PHAGEGifsy@PHAGEGifsy@PHAGEGifsy@PHAGEGifsy@PHAGEGifsy@sodCI&PHAGEGifsy@PHAGEGifsy@PHAGEGifsy&PHAGEGifsy@PHAGEGifsy@PHAGEGifsy@PHAGEGifsy&PHAGEGifsy@PHAGEGifsy@PHAGEGifsy	S146	19	S146_19
3985	3	4	105068	109053	PHG@PHG@PHG	PHAGEGifsy&PHAGEGifsy@PHAGEGifsy@PHAGEGifsy	S146	19	S146_19
2134	2	2	6410	8544	VF@VF	phoP@phoQ	S146	20	S146_20
1007	1	1	14919	15926	VF	sifA	S146	20	S146_20
11472	13	13	57679	69151	VF@VF@VF@VF@VF@VF@VF@VF@VF@VF@VF@VF@VF	flgL@flgK@flgJ@flgI@flgH@flgG@flgF@flgE@flgC@flgB@flgA@flgM@flgN	S146	20	S146_20
323	1	1	93303	93626	VF	csgC	S146	20	S146_20
2350	4	4	95395	97745	VF@VF@VF@VF	csgD@csgE@csgF@csgG	S146	20	S146_20
5173	3	4	2467	7640	VF@VF@VF	stdA@stdB@stdC&STM3026	S146	21	S146_21
947	1	1	53031	53978	BR	corA	S146	22	S146_22
2411	1	1	20360	22771	AR	ARO:3003307	S146	23	S146_23
5842	5	8	30363	36205	ICE@MGE@PAI@PAI@PAIMGE	SGI2&ICEberg|235_IME_gi|5227589538|ref|AIK22102.1|_TrmE___Salmonella_enterica_subsp._enterica___@int3@hypothetical@reverse@SGI2&ICEberg|235_IME_gi|5227589580|ref|AIK22123.1|_YidY___Salmonella_enterica_subsp._enterica___&putative	S146	23	S146_23
770	1	1	42245	43015	BR	pstB	S146	23	S146_23
917	1	2	447	1364	IS	ISSen1&ISSen1	S146	24	S146_24
956	1	1	28418	29374	VF	sopD2	S146	24	S146_24
1862	3	3	72588	74450	PHG@PHG@PHG	PHAGEGifsy@PHAGEGifsy@PHAGEGifsy	S146	24	S146_24
1208	1	5	11634	12842	PAIMGE	tnpA10&ICEApl1&ICEberg|350_gi|301155795|emb|CBW15263.1|_tn10_transposase_for_is10_left___Haemophilus_parainfluenzae_T3T1___&IS10R&IS10	S146	25	S146_25
1226	1	1	26085	27311	AR	ARO:3003369	S146	26	S146_26
629	1	1	43426	44055	AR	ARO:3000518	S146	26	S146_26
1636	2	10	19729	21365	PAIMGE@PAIMGE	blaTEM-1&blaTEM-1A&ICEHin1056&ARO:3000873&ICEberg|60_gi|51507314|emb|CAF29065.1|_beta-lactamase_TEM_precursor___Haemophilus_influenzae___&beta-lactamase@tnpA&ICEHin86-28NP&ICEberg|61_gi|156617158|gb|AAX87127.2|_transposon_Tn3_resolvase___Haemophilus_influenzae_86-028NP___&resolvase	S146	27	S146_27
4319	4	22	24735	29054	ICE@GI@PAIMGE@PAIMGE	intI1&ICEberg|217_IME_gi|6938252614|ref|ABO14712.1|_GroEL/integrase_fusion_protein___Salmonella_enterica_subsp._enterica_serovar_Emek___&MGIVchHai6@In185&JF262176&Tn6025&dfrA5&dfrA5&ICEberg|229_IME_gi|8232431642|ref|ADP38061.1|_dihydrofolate_reductase___Proteus_mirabilis___&ARO:3002861&dihydrofolate@ARO:3005010&qacEdelta&sul1delta&Tn6108&sul1_15&sul1&ICEberg|1010_gi|1224956906|ref|ATB17854.1|_Sul…	S146	27	S146_27
4664	5	27	30208	34872	PAIMGE@PAIMGE@PAIMGE@MGE@GI	cmlA5&ARO:3002695&Tn6060&cmlA1&ICEberg|199_IME_gi|7466545155|ref|AVE17450.1|_chloramphenicol_efflux_pump___Proteus_mirabilis___&Chloramphenicol@ICEberg|205_IME_gi|9872597240|ref|AAL13156.1|_quaternary_ammonium_and_disinfectant_resistance_protein___Salmonella_enterica___&qacEdelta1&qacEdelta&sul1delta&SGI1-B2&ICEberg|254_IME_gi|9873341261|ref|AJS16031.1|_dihydropteroate_synthase___Proteus_mirabili…	S146	27	S146_27
557	1	1	35973	36530	MGE	tnpA	S146	27	S146_27
2904	2	3	20850	23754	PHG@PHG	PHAGEGifsy&gogB@PHAGEGifsy	S146	29	S146_29
19311	17	18	24869	44180	PHG@PHG@PHG@PHG@PHG@PHG@PHG@PHG@PHG@PHG@PHG@PHG@PHG@PHG@PHG@PHG@PHG	PHAGEGifsy@PHAGEGifsy&PHAGEGifsy@PHAGEGifsy@PHAGEGifsy@PHAGEGifsy@PHAGEGifsy@PHAGEGifsy@PHAGEGifsy@PHAGEGifsy@PHAGEGifsy@PHAGEGifsy@PHAGEGifsy@PHAGEGifsy@PHAGEGifsy@PHAGEGifsy@PHAGEGifsy@PHAGEGifsy	S146	29	S146_29
5585	5	5	45682	51267	PHG@PHG@PHG@PHG@PHG	PHAGEGifsy@PHAGEGifsy@PHAGEGifsy@PHAGEGifsy@PHAGEGifsy	S146	29	S146_29
1181	1	1	4189	5370	AR	ARO:3003368	S146	32	S146_32
4025	1	1	9494	13519	AR	ARO:3003288	S146	32	S146_32
1025	1	1	18918	19943	VF	sseK1	S146	32	S146_32
452	1	1	31316	31768	BR	zraP	S146	32	S146_32
778	1	2	2668	3446	ATOX	AT10051&T10051	S146	33	S146_33
1226	1	1	349	1575	PHG	PHAGEGifsy	S146	35	S146_35
155	1	1	336	491	PHG	PHAGEGifsy	S146	37	S146_37
371	1	1	3584	3955	PHG	PHAGEGifsy	S146	37	S146_37
5298	8	10	7321	12619	PHG@PHG@PHG@PHG@PHG@PHG@PHG@PHG	PHAGESPN3UB@PHAGESEN34@PHAGEGifsy@PHAGEGifsy@PHAGEGifsy&PHAGEGifsy&PHAGEGifsy@PHAGEGifsy@PHAGEGifsy@PHAGEGifsy	S146	37	S146_37
8831	16	17	17	8848	PHG@PHG@PHG@PHG@PHG@PHG@PHG@PHG@PHG@PHG@PHG@PHG@PHG@PHG@PHG@PHG	PHAGEGifsy@PHAGEGifsy@PHAGEGifsy@PHAGEGifsy@PHAGEGifsy@PHAGEGifsy&PHAGEGifsy@PHAGEGifsy@PHAGEGifsy@PHAGEGifsy@PHAGEGifsy@PHAGESEN34@PHAGEGifsy@PHAGEGifsy@PHAGEGifsy@PHAGEGifsy@PHAGEGifsy	S146	38	S146_38
1139	1	1	4372	5511	VF	unknown	S146	39	S146_39
1013	1	5	36	1049	IS	ICEEcoUMN026-1&ICEberg|132_gi|218432586|emb|CAR13479.1|_IS5_transposase_and_trans-activator	S146	47	S146_47
923	1	1	56	979	MGE	tnpA	S146	48	S146_48
458	1	3	110	568	IS	tnpA&IS200F&PHAGETy2-gi	S146	50	S146_50
332	1	1	48	380	PHG	PHAGESEN34	S146	58	S146_58
155	1	1	30	185	PHG	PHAGEGifsy	S146	63	S146_63
1370	1	1	61594	62964	VF	steC	S147	1	S147_1
1223	1	1	130607	131830	VF	sseJ	S147	1	S147_1
398	1	1	133104	133502	VF	steB	S147	1	S147_1
437	1	2	145328	145765	AR	aac(6')-Iaa&ARO:3002571	S147	1	S147_1
947	1	1	159995	160942	VF	sifB	S147	1	S147_1
629	1	1	182987	183616	VF	steA	S147	1	S147_1
4530	3	4	194827	199357	BR@BR@BR	smvA/emrB@opmD/nmpC&nmpC@yddg/emrE	S147	1	S147_1
4491	4	6	351637	356128	VF@VF@VF@VF	ssaU&ssaT@ssaS&ssaR@ssaQ@ssaO	S147	1	S147_1
12603	13	16	357425	370028	VF@VF@VF@VF@VF@VF@VF@VF@VF@VF@VF@VF@VF	ssaV@ssaL@ssaX@ssaJ&ssaI@ssaH@sseG&sseF@sscB@sseE@sseD@sseC@sscA&sseB@sseA@ssaE	S147	1	S147_1
5722	4	4	371231	376953	VF@VF@VF@VF	ssaC@spiC/ssaB@ssrA@ssrB	S147	1	S147_1
2134	2	2	533761	535895	VF@VF	phoP@phoQ	S147	1	S147_1
1007	1	1	542270	543277	VF	sifA	S147	1	S147_1
11472	13	13	585030	596502	VF@VF@VF@VF@VF@VF@VF@VF@VF@VF@VF@VF@VF	flgL@flgK@flgJ@flgI@flgH@flgG@flgF@flgE@flgC@flgB@flgA@flgM@flgN	S147	1	S147_1
323	1	1	620655	620978	VF	csgC	S147	1	S147_1
2350	4	4	622747	625097	VF@VF@VF@VF	csgD@csgE@csgF@csgG	S147	1	S147_1
212	1	1	178008	178220	PHG	PHAGEST147	S147	2	S147_2
1889	1	1	206422	208311	AR	ARO:3003317	S147	2	S147_2
2255	1	1	213071	215326	AR	ARO:3003939	S147	2	S147_2
704	1	1	276242	276946	PAI	putative	S147	2	S147_2
622	2	2	356490	357112	ATOX@TOX	AT439@T439	S147	2	S147_2
5173	3	4	359729	364902	VF@VF@VF	stdA@stdB@stdC&STM3026	S147	2	S147_2
950	1	1	462924	463874	VF	sopD	S147	2	S147_2
989	1	2	484901	485890	BR	rpoS&rpoS	S147	2	S147_2
802	1	2	503244	504046	TOX	T10052&AT10052	S147	2	S147_2
24973	17	20	506558	531531	VF@VF@VF@VF@VF@VF@VF@VF@VF@VF@VF@VF@VF@VF@VF@VF@VF	invH@invF&invG&invE@invA@invB&invC/sctN@invJ@spaO/sctQ@spaQ@spaS@sicA@sipB/sspB@sipC/sspC@sipD@sipA/sspA@iacP@sptP@iagB@hilA	S147	2	S147_2
12394	9	13	532625	545019	VF@VF@VF@VF@VF@VF@VF@VF@BR	hilD@prgH@prgI@prgJ&prgK@orgB/SctL&orgC@hilC@sprB@avrA@sitC&sitB&sitA	S147	2	S147_2
398	1	1	68319	68717	BR	nikR	S147	3	S147_3
5497	5	5	139467	144964	VF@VF@VF@VF@VF	lpfE@lpfD@lpfC@lpfB@lpfA	S147	3	S147_3
1671	2	3	153804	155475	BR@TOX	cueP@T443&AT443	S147	3	S147_3
644	1	1	269102	269746	PAI	RhuM	S147	3	S147_3
11114	8	11	271048	282162	PAI@PAI@PAI@PAI@PAI@PAI@PAI@PAI	RmbA@MisL&misL@FidL@putative@SlsA@CigR@Mg2+&mgtB@MgtC&mgtC	S147	3	S147_3
449	1	1	73648	74097	VF	fur	S147	4	S147_4
875	1	1	97886	98761	BR	corC	S147	4	S147_4
578	1	1	191767	192345	AR	ARO:3003379	S147	4	S147_4
1967	1	1	201334	203301	VF	apeE	S147	4	S147_4
359	1	1	212772	213131	PHG	PHAGESPN9CC	S147	4	S147_4
9187	9	9	217192	226379	VF@VF@VF@VF@VF@VF@VF@VF@VF	fimW@fimY@fimZ@fimF@fimH@fimD@fimC@fimI@fimA	S147	4	S147_4
617	2	2	301743	302360	ATOX@TOX	AT10074@T10074	S147	4	S147_4
7647	7	7	32009	39656	VF@VF@VF@VF@VF@VF@VF	bcfH@bcfG@bcfE@bcfD@bcfC@bcfB@bcfA	S147	5	S147_5
5580	5	5	68145	73725	VF@VF@VF@VF@VF	sthA@sthB@sthC@sthD@sthE	S147	5	S147_5
5199	4	5	90439	95638	VF@VF@VF@VF	STM4575@STM4574@stjC@stjB&STM4571	S147	5	S147_5
573	1	2	135317	135890	ATOX	AT6086&T6086	S147	5	S147_5
2705	1	1	219146	221851	BR	mgtA	S147	5	S147_5
3144	4	4	319	3463	PHG@PHG@PHG@PHG	PHAGE118970@PHAGE118970@PHAGE118970@PHAGE118970	S147	6	S147_6
9443	14	16	4904	14347	PHG@PHG@PHG@PHG@PHG@PHG@PHG@PHG@PHG@PHG@PHG@PHG@PHG@PHG	PHAGE118970&PHAGE118970&PHAGE118970@PHAGEST64B@PHAGEST64B@PHAGE118970@PHAGE118970@PHAGE118970@PHAGE118970@PHAGEST64B@PHAGE118970@PHAGE118970@PHAGE118970@PHAGEST64B@PHAGEST64B@PHAGEST64B	S147	6	S147_6
1421	1	1	26671	28092	AR	ARO:3001327	S147	6	S147_6
2345	1	1	73861	76206	VF	sopA	S147	6	S147_6
7441	3	3	146576	154017	BR@BR@BR	mdtA@mdtB@mdtC	S147	6	S147_6
2119	1	2	155429	157548	BR	baeS&baeR	S147	6	S147_6
1043	1	1	163788	164831	VF	sseK2	S147	6	S147_6
4792	4	4	175127	179919	VF@VF@VF@VF	stcD@stcC@stcB@stcA	S147	6	S147_6
7428	3	10	113856	121284	BR@BR@BR	golS&golS&ARO:3000504@golT&golT@gesA&ARO:3000789&mdsB&ARO:3000790&gesB	S147	7	S147_7
5231	3	3	130243	135474	VF@VF@VF	stbA@stbC@stbD	S147	7	S147_7
716	1	1	182965	183681	VF	STM0306	S147	7	S147_7
4356	4	4	187012	191368	VF@VF@VF@VF	safD@safC@safB@safA	S147	7	S147_7
1618	2	3	192628	194246	PHG@ATOX	PHAGELT2-gi@AT10103&T10103	S147	7	S147_7
32489	22	40	195745	228234	ATOX@TOX@PAI@PAI@PAI@PAI@VF@VF@VF@PAI@PAI@VF@VF@PAI@VF@VF@PAI@PAI@PAI@PAI@PAI@PAI	AT10105@T10105@hypothetical&STM0290@STM0289&Rhs-family@tlde1&hypothetical@STM0287&STM0286&hypothetical@STM0285@STM0284@STM0283@putative&STM0282&conserved&STM0281@STM0280&putative@STM0279@tae4@Hcp-like&STM0276@STM0275@STM0274@conserved&STM0273@STM0272&ClpB-like@STM0271&hypothetical@conserved&STM0269@STM0268&hypothetical&hypothetical&STM0267@STM0266&hypothetical	S147	7	S147_7
16398	11	14	643	17041	PHG@PHG@PHG@PHG@PHG@PHG@PHG@PHG@PHG@PHG@PHG	PHAGESfIV@PHAGESfII&PHAGEST64B@PHAGESfI@PHAGESfIV@PHAGESfII&PHAGESfI@PHAGESfI@PHAGESfII@PHAGESfII@PHAGESfII@PHAGESfV&PHAGESfV@PHAGESfV	S147	8	S147_8
998	2	2	19155	20153	PHG@PHG	PHAGESJ46@PHAGESJ46	S147	8	S147_8
1404	2	2	21919	23323	PHG@PHG	PHAGEmEp460@PHAGEmEp460	S147	8	S147_8
311	1	1	35218	35529	PAI	excision	S147	8	S147_8
2014	1	2	37348	39362	PAI	putative&putative	S147	8	S147_8
20578	4	5	40671	61249	PAI@PAI@PAI@PAI	HLYD@large&STM4261@putative@unknown	S147	8	S147_8
1959	3	3	62367	64326	PAI@AR@AR	unknown@ARO:3003383@ARO:3003382	S147	8	S147_8
778	1	2	121339	122117	ATOX	AT10051&T10051	S147	8	S147_8
1286	1	2	149227	150513	BR	arsB_pKW301&arsB	S147	8	S147_8
1763	2	3	183346	185109	AR@MGE	silC&Tn6024@Tn6024	S147	8	S147_8
437	1	1	189761	190198	MGE	Tn6024	S147	8	S147_8
2046	3	8	197501	199547	BR@BR@BR	pcoC&pcoC@pcoD&pcoD&Tn6024@pcoR&pcoR&Tn6024	S147	8	S147_8
5604	5	6	53253	58857	VF@VF@VF@VF@VF	stfG@stfF&stfE@stfD@stfC@stfA	S147	9	S147_9
4928	4	4	79498	84426	VF@VF@VF@VF	stiA@stiB@stiC@stiH	S147	9	S147_9
1607	1	1	90281	91888	BR	cuiD	S147	9	S147_9
374	1	1	185761	186135	BR	corD	S147	9	S147_9
470	1	1	3	473	PHG	PHAGEvB	S147	10	S147_10
11883	14	16	1820	13703	PHG@PHG@PHG@PHG@PHG@PHG@PHG@PHG@PHG@PHG@PHG@PHG@PHG@PHG	PHAGESPN3UB@PHAGESPN3UB@PHAGEGifsy@PHAGEGifsy@PHAGEGifsy&PHAGEGifsy&PHAGEGifsy@PHAGEGifsy@PHAGEGifsy@PHAGEGifsy@PHAGEGifsy@PHAGEGifsy@PHAGEGifsy@PHAGEGifsy@PHAGEGifsy@PHAGEGifsy	S147	10	S147_10
6068	9	10	15205	21273	PHG@PHG@PHG@PHG@PHG@PHG@PHG@PHG@PHG	PHAGEGifsy@PHAGEGifsy@PHAGEGifsy@PHAGEGifsy@PHAGEGifsy@PHAGEGifsy@PHAGEGifsy@PHAGEGifsy@PHAGEGifsy&PHAGEGifsy	S147	10	S147_10
10170	7	8	24346	34516	PHG@PHG@PHG@PHG@PHG@PHG@PHG	PHAGEGifsy@PHAGEGifsy@PHAGEGifsy@PHAGEGifsy@PHAGEGifsy@PHAGEGifsy&PHAGEGifsy@PHAGEGifsy	S147	10	S147_10
2892	2	3	35631	38523	PHG@PHG	PHAGEGifsy@PHAGEGifsy&gogB	S147	10	S147_10
433	2	2	92308	92741	TOX@ATOX	T10086@AT10086	S147	10	S147_10
2189	1	2	116699	118888	VF	sinH&sinH	S147	10	S147_10
7304	1	1	125791	133095	VF	ratB	S147	10	S147_10
3110	1	1	170555	173665	BR	acrD	S147	10	S147_10
2273	3	3	251	2524	VF@VF@VF	fliA@fliZ@fliY	S147	11	S147_11
719	1	1	5337	6056	AR	ARO:3000826	S147	11	S147_11
10436	8	11	23650	34086	VF@VF@VF@VF@VF@VF@VF@VF	flhD&flhC@motA&motB@cheA@cheW@cheM@cheR&cheB@cheY@cheZ	S147	11	S147_11
2467	2	2	35427	37894	VF@VF	flhA@flhE	S147	11	S147_11
530	1	1	79677	80207	PHG	PHAGELT2-gi	S147	11	S147_11
827	1	1	81411	82238	PHG	PHAGELT2-gi	S147	11	S147_11
1003	1	2	88015	89018	MGE	tnpA&tnpA	S147	11	S147_11
719	1	1	92991	93710	VF	sopE2	S147	11	S147_11
386	1	1	32480	32866	PHG	PHAGESA1	S147	12	S147_12
751	1	2	38317	39068	ATOX	AT6087&T6087	S147	12	S147_12
599	2	2	40301	40900	TOX@ATOX	T6088@AT6088	S147	12	S147_12
914	1	1	141745	142659	BR	oxyRkp	S147	12	S147_12
998	1	1	4059	5057	VF	flk	S147	13	S147_13
602	1	1	84980	85582	BR	pmrG	S147	13	S147_13
950	1	1	92907	93857	VF	sseL	S147	13	S147_13
1262	1	1	98689	99951	AR	ARO:3003889	S147	13	S147_13
2594	1	1	112305	114899	AR	ARO:3003926	S147	13	S147_13
647	1	1	118011	118658	VF	rcsB	S147	13	S147_13
743	1	1	39895	40638	PAI	regulatory	S147	15	S147_15
3962	4	4	43863	47825	PAI@VF@PAI@VF	unknown@sopB/sigD@PipC@pipB	S147	15	S147_15
12449	11	13	82823	95272	MGE@PHG@PHG@PHG@PHG@PHG@PHG@PHG@PHG@PHG@PHG	tnpA@PHAGEGifsy&sseI/srfH@PHAGEGifsy@PHAGEGifsy@PHAGEGifsy@PHAGEGifsy@PHAGEGifsy@PHAGEGifsy@PHAGEGifsy&sodCI@PHAGEGifsy@PHAGEGifsy	S147	15	S147_15
5235	6	7	97874	103109	PHG@PHG@PHG@PHG@PHG@PHG	PHAGEGifsy@PHAGEGifsy@PHAGEGifsy@PHAGEGifsy@PHAGEGifsy&PHAGEGifsy@PHAGESEN34	S147	15	S147_15
947	1	1	52906	53853	BR	corA	S147	16	S147_16
2411	1	1	20435	22846	AR	ARO:3003307	S147	17	S147_17
5842	5	8	30438	36280	ICE@MGE@PAI@PAI@PAIMGE	SGI2&ICEberg|235_IME_gi|5227589538|ref|AIK22102.1|_TrmE___Salmonella_enterica_subsp._enterica___@int3@hypothetical@reverse@SGI2&ICEberg|235_IME_gi|5227589580|ref|AIK22123.1|_YidY___Salmonella_enterica_subsp._enterica___&putative	S147	17	S147_17
770	1	1	42320	43090	BR	pstB	S147	17	S147_17
9701	10	11	67458	77159	PHG@PHG@PHG@PHG@PHG@PHG@PHG@PHG@PHG@PHG	PHAGESfIV@PHAGESfIV@PHAGESfIV@PHAGESfIV@PHAGEcdtI@PHAGESfII@PHAGEcdtI&PHAGEmEp460@PHAGESfII@PHAGEmEp460@PHAGEmEp460	S147	18	S147_18
917	1	2	447	1364	IS	ISSen1&ISSen1	S147	19	S147_19
956	1	1	28418	29374	VF	sopD2	S147	19	S147_19
1862	3	3	72588	74450	PHG@PHG@PHG	PHAGEGifsy@PHAGEGifsy@PHAGEGifsy	S147	19	S147_19
962	1	1	15974	16936	PHG	PHAGE500465	S147	21	S147_21
680	1	1	18516	19196	BR	corB	S147	21	S147_21
1061	1	1	42850	43911	PHG	PHAGEFels-2-gi	S147	21	S147_21
629	1	1	18871	19500	AR	ARO:3000518	S147	22	S147_22
1226	1	1	35616	36842	AR	ARO:3003369	S147	22	S147_22
5754	4	6	144	5898	PHG@PHG@PHG@PHG	PHAGEST64B&PHAGEST64B@PHAGEST64B&PHAGEST64B@PHAGE118970@PHAGESfII	S147	23	S147_23
13048	12	15	7842	20890	PHG@PHG@PHG@PHG@PHG@PHG@PHG@PHG@PHG@PHG@PHG@PHG	PHAGEST64B@PHAGEST64B&PHAGE118970@PHAGE118970@PHAGE118970@PHAGE118970&PHAGE118970@PHAGEST64B@PHAGE118970@PHAGE118970@PHAGE118970@PHAGE118970@PHAGE118970@PHAGE118970&PHAGE118970	S147	23	S147_23
11131	11	13	36812	47943	VF@VF@VF@VF@VF@VF@VF@VF@VF@VF@VF	fliR@fliQ@fliP@fliO@fliN&fliM@fliL@fliK&fliJ@fliI@fliH@fliF@fliE	S147	23	S147_23
772	2	2	52362	53134	VF@VF	fliT@fliS	S147	23	S147_23
2768	2	2	54809	57577	VF@VF	fliC@fliB	S147	23	S147_23
893	1	1	39512	40405	VF	mig-14	S147	24	S147_24
9392	5	5	44231	53623	VF@VF@VF@VF@VF	iroN@iroE@iroD@iroC@iroB	S147	24	S147_24
2294	1	1	4986	7280	VF	slrP	S147	28	S147_28
452	1	1	6281	6733	BR	zraP	S147	29	S147_29
1025	1	1	18106	19131	VF	sseK1	S147	29	S147_29
4025	1	1	24530	28555	AR	ARO:3003288	S147	29	S147_29
1181	1	1	32679	33860	AR	ARO:3003368	S147	29	S147_29
1226	1	1	19672	20898	PHG	PHAGEGifsy	S147	30	S147_30
13212	8	59	4933	18145	PAIMGE@PAIMGE@PAIMGE@PAIMGE@PAIMGE@PAIMGE@PAIMGE@PAIMGE	ICEApl1&ICEberg|350_gi|301155795|emb|CBW15263.1|_tn10_transposase_for_is10_left___Haemophilus_parainfluenzae_T3T1___&tnpA10&IS10R&IS10@ICEberg|350_gi|301155796|emb|CBW15264.1|_putative_transcriptional_regulator___Haemophilus_parainfluenzae_T3T1___&ICEApl1&putative@ICEberg|350_gi|301155797|emb|CBW15265.1|_putative_glutamate_permease___Haemophilus_parainfluenzae_T3T1___&ICEApl1&sodium/glutamate@unk…	S147	31	S147_31
2363	1	1	4192	6555	VF	sspH2	S147	32	S147_32
4303	4	21	100	4403	PAIMGE@PAIMGE@ICE@MGE	aph(6)-Id&aph(6)-Id&ICEApl2&ARO:3002660&ICEberg|44_gi|21885283|gb|AAL59689.1|_streptomycin_phosphotransferase___Vibrio_cholerae___&streptomycin&aph(3'')-Ib&aph(3'')-Ib&ICEberg|976_gi|1253680800|ref|CRZ20108.1|_Streptomycin_3''-kinase___Kingella_kingae___&ICEKkKWG1&ARO:3002639@sul2&sul2&Tn6208&ICEberg|12_gi|259156261|gb|ACV96208.1|_dihydropteroate_synthase___Vibrio_cholerae_Ban5___&ARO:3000412&dih…	S147	34	S147_34
2852	4	5	693	3545	PHG@PHG@PHG@PHG	PHAGE118970@PHAGE118970@PHAGE118970&PHAGE118970@PHAGE118970	S147	35	S147_35
2033	4	4	57	2090	PHG@PHG@PHG@PHG	PHAGEGifsy@PHAGEGifsy@PHAGESPN3UB@PHAGEGifsy	S147	37	S147_37
1836	3	8	73	1909	MGE@PAIMGE@MGE	IS91@blaTEM-1&blaTEM-1A&ARO:3000873&ICEberg|60_gi|51507314|emb|CAF29065.1|_beta-lactamase_TEM_precursor___Haemophilus_influenzae___&ICEHin1056&beta-lactamase@Tn6222	S147	39	S147_39
774	1	7	46	820	GI	Tn6090&Insertion&ICEberg|43_gi|20095164|gb|AAM08030.1|_transposase_tnpIS15___Providencia_rettgeri___&IS15DIV&PHAGERCS47&tnpA&KP966111	S147	45	S147_45
458	1	3	110	568	IS	tnpA&IS200F&PHAGETy2-gi	S147	48	S147_48
260	1	1	3	263	PHG	PHAGESPN3UB	S147	61	S147_61
13497	10	19	9854	23351	PAI@PAI@PAI@PAI@PAI@PAI@VF@VF@PAI@VF	STM0266&hypothetical@STM0267&hypothetical&hypothetical&STM0268@conserved&STM0269@STM0271&hypothetical@ClpB-like&STM0272@STM0273&conserved@STM0274@STM0275@STM0276&Hcp-like@tae4	S148	1	S148_1
18601	11	20	24405	43006	PAI@PAI@VF@VF@VF@PAI@PAI@PAI@PAI@TOX@ATOX	putative&STM0280@STM0281&conserved&STM0282&putative@STM0283@STM0284@STM0285@hypothetical&STM0286&STM0287@tlde1&hypothetical@STM0289&Rhs-family@hypothetical&STM0290@T10105@AT10105	S148	1	S148_1
1618	2	3	44505	46123	TOX@PHG	T10103&AT10103@PHAGELT2-gi	S148	1	S148_1
4356	4	4	47383	51739	VF@VF@VF@VF	safA@safB@safC@safD	S148	1	S148_1
716	1	1	55070	55786	VF	STM0306	S148	1	S148_1
38495	45	52	74063	112558	PHG@PHG@PHG@PHG@PHG@PHG@PHG@PHG@PHG@PHG@PHG@PHG@PHG@PHG@PHG@PHG@PHG@PHG@PHG@PHG@PHG@PHG@PHG@PHG@PHG@PHG@PHG@PHG@PHG@PHG@PHG@PHG@PHG@PHG@PHG@PHG@PHG@PHG@PHG@PHG@PHG@PHG@PHG@PHG@PHG	PHAGESPN9CC@PHAGE118970@PHAGESPN9CC@PHAGESPN9CC@PHAGESPN9CC@PHAGE103203@PHAGESPN9CC@PHAGESPN9CC@PHAGESPN9CC@PHAGESPN9CC@PHAGESPN9CC@PHAGE103203@PHAGESPN9CC@PHAGE103203@PHAGESPN9CC@PHAGE103203@PHAGESPN9CC@PHAGESPN9CC&PHAGESPN9CC@PHAGESPN9CC@PHAGESPN9CC&PHAGE103203@PHAGESPN9CC@PHAGESPN9CC&PHAGESE1@PHAGE103203@PHAGESPN9CC@PHAGESPN9CC&PHAGESPN9CC&PHAGESPN9CC&PHAGESPN9CC@PHAGESPN9CC@PHAGESPN9CC&PHAGES…	S148	1	S148_1
5231	3	3	125010	130241	VF@VF@VF	stbD@stbC@stbA	S148	1	S148_1
7428	3	10	139197	146625	BR@BR@BR	mdsB&gesB&ARO:3000790&gesA&ARO:3000789@golT&golT@golS&golS&ARO:3000504	S148	1	S148_1
617	2	2	273360	273977	TOX@ATOX	T10074@AT10074	S148	1	S148_1
9187	9	9	349340	358527	VF@VF@VF@VF@VF@VF@VF@VF@VF	fimA@fimI@fimC@fimD@fimH@fimF@fimZ@fimY@fimW	S148	1	S148_1
359	1	1	362588	362947	PHG	PHAGESPN9CC	S148	1	S148_1
1967	1	1	372418	374385	VF	apeE	S148	1	S148_1
578	1	1	383374	383952	AR	ARO:3003379	S148	1	S148_1
1016	1	5	437145	438161	IS	tnpA&ICEEcoUMN026-1&ICEberg|132_gi|218432586|emb|CAR13479.1|_IS5_transposase_and_trans-activator	S148	1	S148_1
875	1	1	478157	479032	BR	corC	S148	1	S148_1
449	1	1	502821	503270	VF	fur	S148	1	S148_1
2363	1	1	4417	6780	VF	sspH2	S148	2	S148_2
4792	4	4	100033	104825	VF@VF@VF@VF	stcA@stcB@stcC@stcD	S148	2	S148_2
1043	1	1	115121	116164	VF	sseK2	S148	2	S148_2
2119	1	2	122404	124523	BR	baeR&baeS	S148	2	S148_2
7441	3	3	125935	133376	BR@BR@BR	mdtC@mdtB@mdtA	S148	2	S148_2
2345	1	1	203746	206091	VF	sopA	S148	2	S148_2
1421	1	1	251860	253281	AR	ARO:3001327	S148	2	S148_2
38455	40	51	265605	304060	PHG@PHG@PHG@PHG@PHG@PHG@PHG@PHG@PHG@PHG@PHG@PHG@PHG@PHG@PHG@PHG@PHG@PHG@PHG@PHG@PHG@PHG@PHG@PHG@PHG@PHG@PHG@PHG@PHG@PHG@PHG@PHG@PHG@PHG@PHG@PHG@PHG@PHG@PHG@PHG	PHAGEST64B@PHAGEST64B@PHAGEST64B@PHAGE118970@PHAGE118970@PHAGE118970@PHAGEST64B@PHAGE118970@PHAGE118970@PHAGE118970@PHAGE118970@PHAGEST64B@PHAGEST64B@PHAGE118970&PHAGEST64B&PHAGE118970&PHAGEST64B@PHAGE118970@PHAGEST64B&PHAGEST64B@PHAGEST64B@PHAGE118970@PHAGE118970@PHAGE118970@PHAGE118970@PHAGE118970&PHAGE118970@PHAGE118970@PHAGESfII&PHAGESfIV@PHAGEST64B&PHAGEST64B@PHAGE118970@PHAGE118970@PHAGEST6…	S148	2	S148_2
11131	11	13	319982	331113	VF@VF@VF@VF@VF@VF@VF@VF@VF@VF@VF	fliR@fliQ@fliP@fliO@fliN&fliM@fliL@fliK&fliJ@fliI@fliH@fliF@fliE	S148	2	S148_2
772	2	2	335532	336304	VF@VF	fliT@fliS	S148	2	S148_2
2768	2	2	337979	340747	VF@VF	fliC@fliB	S148	2	S148_2
622	2	2	329	951	TOX@ATOX	T439@AT439	S148	3	S148_3
704	1	1	80495	81199	PAI	putative	S148	3	S148_3
2255	1	1	142112	144367	AR	ARO:3003939	S148	3	S148_3
1889	1	1	149127	151016	AR	ARO:3003317	S148	3	S148_3
212	1	1	179218	179430	PHG	PHAGEST147	S148	3	S148_3
2705	1	1	103053	105758	BR	mgtA	S148	4	S148_4
573	1	2	189013	189586	TOX	T6086&AT6086	S148	4	S148_4
5199	4	5	227437	232636	VF@VF@VF@VF	STM4571&stjB@stjC@STM4574@STM4575	S148	4	S148_4
5580	5	5	249350	254930	VF@VF@VF@VF@VF	sthE@sthD@sthC@sthB@sthA	S148	4	S148_4
7647	7	7	283437	291084	VF@VF@VF@VF@VF@VF@VF	bcfA@bcfB@bcfC@bcfD@bcfE@bcfG@bcfH	S148	4	S148_4
4491	4	6	90935	95426	VF@VF@VF@VF	ssaU&ssaT@ssaS&ssaR@ssaQ@ssaO	S148	5	S148_5
12603	13	16	96723	109326	VF@VF@VF@VF@VF@VF@VF@VF@VF@VF@VF@VF@VF	ssaV@ssaL@ssaX@ssaJ&ssaI@ssaH@sseG&sseF@sscB@sseE@sseD@sseC@sscA&sseB@sseA@ssaE	S148	5	S148_5
5722	4	4	110529	116251	VF@VF@VF@VF	ssaC@spiC/ssaB@ssrA@ssrB	S148	5	S148_5
4530	3	4	60465	64995	BR@BR@BR	yddg/emrE@opmD/nmpC&nmpC@smvA/emrB	S148	6	S148_6
629	1	1	76205	76834	VF	steA	S148	6	S148_6
947	1	1	98879	99826	VF	sifB	S148	6	S148_6
437	1	2	114056	114493	AR	ARO:3002571&aac(6')-Iaa	S148	6	S148_6
398	1	1	126319	126717	VF	steB	S148	6	S148_6
1223	1	1	127991	129214	VF	sseJ	S148	6	S148_6
1370	1	1	196857	198227	VF	steC	S148	6	S148_6
950	1	1	6576	7526	VF	sopD	S148	7	S148_7
989	1	2	27455	28444	BR	rpoS&rpoS	S148	7	S148_7
802	1	2	45798	46600	TOX	T10052&AT10052	S148	7	S148_7
24973	17	20	49112	74085	VF@VF@VF@VF@VF@VF@VF@VF@VF@VF@VF@VF@VF@VF@VF@VF@VF	invH@invF&invG&invE@invA@invB&invC/sctN@invJ@spaO/sctQ@spaQ@spaS@sicA@sipB/sspB@sipC/sspC@sipD@sipA/sspA@iacP@sptP@iagB@hilA	S148	7	S148_7
12392	9	13	75179	87571	VF@VF@VF@VF@VF@VF@VF@VF@BR	hilD@prgH@prgI@prgJ&prgK@orgB/SctL&orgC@hilC@sprB@avrA@sitC&sitB&sitA	S148	7	S148_7
893	1	1	163454	164347	VF	mig-14	S148	7	S148_7
9392	5	5	168173	177565	VF@VF@VF@VF@VF	iroN@iroE@iroD@iroC@iroB	S148	7	S148_7
3824	3	4	179192	183016	VF@VF@IS	fljB@fljA@ISSty2&ISSty2	S148	7	S148_7
263	1	2	186610	186873	MGE	tnpA&PHAGELT2-gi	S148	7	S148_7
872	1	1	192631	193503	PHG	PHAGELT2-gi	S148	7	S148_7
1061	1	1	214713	215774	PHG	PHAGEFels-2-gi	S148	7	S148_7
680	1	1	239428	240108	BR	corB	S148	7	S148_7
962	1	1	241688	242650	PHG	PHAGE500465	S148	7	S148_7
374	1	1	35779	36153	BR	corD	S148	8	S148_8
1607	1	1	130025	131632	BR	cuiD	S148	8	S148_8
4928	4	4	137487	142415	VF@VF@VF@VF	stiH@stiC@stiB@stiA	S148	8	S148_8
5604	5	6	164150	169754	VF@VF@VF@VF@VF	stfA@stfC@stfD@stfE&stfF@stfG	S148	8	S148_8
719	1	1	98645	99364	VF	sopE2	S148	9	S148_9
1003	1	2	103338	104341	MGE	tnpA&tnpA	S148	9	S148_9
827	1	1	110109	110936	PHG	PHAGELT2-gi	S148	9	S148_9
530	1	1	112140	112670	PHG	PHAGELT2-gi	S148	9	S148_9
2467	2	2	154453	156920	VF@VF	flhE@flhA	S148	9	S148_9
10436	8	11	158261	168697	VF@VF@VF@VF@VF@VF@VF@VF	cheZ@cheY@cheB&cheR@cheM@cheW@cheA@motB&motA@flhC&flhD	S148	9	S148_9
719	1	1	186291	187010	AR	ARO:3000826	S148	9	S148_9
2273	3	3	189823	192096	VF@VF@VF	fliY@fliZ@fliA	S148	9	S148_9
398	1	1	115471	115869	BR	nikR	S148	10	S148_10
4876	4	4	186619	191495	VF@VF@VF@VF	lpfE@lpfD@lpfC@lpfB	S148	10	S148_10
533	1	1	148	681	VF	lpfA	S148	11	S148_11
1671	2	3	9521	11192	BR@TOX	cueP@T443&AT443	S148	11	S148_11
644	1	1	124819	125463	PAI	RhuM	S148	11	S148_11
11114	8	11	126765	137879	PAI@PAI@PAI@PAI@PAI@PAI@PAI@PAI	RmbA@MisL&misL@FidL@putative@SlsA@CigR@Mg2+&mgtB@MgtC&mgtC	S148	11	S148_11
647	1	1	16423	17070	VF	rcsB	S148	12	S148_12
2594	1	1	20182	22776	AR	ARO:3003926	S148	12	S148_12
1262	1	1	35130	36392	AR	ARO:3003889	S148	12	S148_12
950	1	1	41224	42174	VF	sseL	S148	12	S148_12
602	1	1	49499	50101	BR	pmrG	S148	12	S148_12
998	1	1	130024	131022	VF	flk	S148	12	S148_12
311	1	1	77804	78115	PAI	excision	S148	13	S148_13
2014	1	2	79934	81948	PAI	putative&putative	S148	13	S148_13
20578	4	5	83257	103835	PAI@PAI@PAI@PAI	HLYD@large&STM4261@putative@unknown	S148	13	S148_13
1959	3	3	104953	106912	PAI@AR@AR	unknown@ARO:3003383@ARO:3003382	S148	13	S148_13
2294	1	1	34393	36687	VF	slrP	S148	14	S148_14
386	1	1	32415	32801	PHG	PHAGESA1	S148	15	S148_15
751	1	2	38252	39003	ATOX	AT6087&T6087	S148	15	S148_15
599	2	2	40236	40835	TOX@ATOX	T6088@AT6088	S148	15	S148_15
914	1	1	141680	142594	BR	oxyRkp	S148	15	S148_15
433	2	2	33110	33543	TOX@ATOX	T10086@AT10086	S148	16	S148_16
2189	1	2	57471	59660	VF	sinH&sinH	S148	16	S148_16
7304	1	1	66563	73867	VF	ratB	S148	16	S148_16
3110	1	1	111327	114437	BR	acrD	S148	16	S148_16
3985	3	4	31	4016	PHG@PHG@PHG	PHAGEGifsy@PHAGEGifsy@PHAGEGifsy&PHAGEGifsy	S148	17	S148_17
20783	16	20	5478	26261	PHG@PHG@PHG@PHG@PHG@PHG@PHG@PHG@PHG@PHG@PHG@PHG@PHG@PHG@PHG@MGE	PHAGEGifsy@PHAGEGifsy@PHAGEGifsy&PHAGEGifsy@PHAGEGifsy@PHAGEGifsy@PHAGEGifsy&PHAGEGifsy@PHAGEGifsy@PHAGEGifsy&sodCI@PHAGEGifsy@PHAGEGifsy@PHAGEGifsy@PHAGEGifsy@PHAGEGifsy@PHAGEGifsy@PHAGEGifsy&sseI/srfH@tnpA	S148	17	S148_17
3962	4	4	61259	65221	VF@PAI@VF@PAI	pipB@PipC@sopB/sigD@unknown	S148	17	S148_17
743	1	1	68446	69189	PAI	regulatory	S148	17	S148_17
2350	4	4	3624	5974	VF@VF@VF@VF	csgG@csgF@csgE@csgD	S148	18	S148_18
323	1	1	7743	8066	VF	csgC	S148	18	S148_18
11472	13	13	32218	43690	VF@VF@VF@VF@VF@VF@VF@VF@VF@VF@VF@VF@VF	flgN@flgM@flgA@flgB@flgC@flgE@flgF@flgG@flgH@flgI@flgJ@flgK@flgL	S148	18	S148_18
1007	1	1	85443	86450	VF	sifA	S148	18	S148_18
2134	2	2	92825	94959	VF@VF	phoQ@phoP	S148	18	S148_18
5173	3	4	2467	7640	VF@VF@VF	stdA@stdB@stdC&STM3026	S148	19	S148_19
947	1	1	53031	53978	BR	corA	S148	20	S148_20
770	1	1	38465	39235	BR	pstB	S148	21	S148_21
6397	5	8	44720	51117	PAIMGE@PAI@PAI@MGE@ICE	SGI2&ICEberg|235_IME_gi|5227589580|ref|AIK22123.1|_YidY___Salmonella_enterica_subsp._enterica___&putative@reverse@hypothetical@int3@ICEberg|235_IME_gi|5227589538|ref|AIK22102.1|_TrmE___Salmonella_enterica_subsp._enterica___&SGI2	S148	21	S148_21
2411	1	1	58709	61120	AR	ARO:3003307	S148	21	S148_21
917	1	2	447	1364	IS	ISSen1&ISSen1	S148	22	S148_22
956	1	1	28418	29374	VF	sopD2	S148	22	S148_22
1862	3	3	72588	74450	PHG@PHG@PHG	PHAGEGifsy@PHAGEGifsy@PHAGEGifsy	S148	22	S148_22
1208	1	5	11634	12842	PAIMGE	tnpA10&ICEApl1&ICEberg|350_gi|301155795|emb|CBW15263.1|_tn10_transposase_for_is10_left___Haemophilus_parainfluenzae_T3T1___&IS10R&IS10	S148	23	S148_23
629	1	1	18897	19526	AR	ARO:3000518	S148	24	S148_24
1226	1	1	35641	36867	AR	ARO:3003369	S148	24	S148_24
1636	2	10	19729	21365	PAIMGE@PAIMGE	blaTEM-1&blaTEM-1A&ICEHin1056&ARO:3000873&ICEberg|60_gi|51507314|emb|CAF29065.1|_beta-lactamase_TEM_precursor___Haemophilus_influenzae___&beta-lactamase@tnpA&ICEHin86-28NP&ICEberg|61_gi|156617158|gb|AAX87127.2|_transposon_Tn3_resolvase___Haemophilus_influenzae_86-028NP___&resolvase	S148	25	S148_25
4319	4	22	24735	29054	ICE@GI@PAIMGE@PAIMGE	intI1&ICEberg|217_IME_gi|6938252614|ref|ABO14712.1|_GroEL/integrase_fusion_protein___Salmonella_enterica_subsp._enterica_serovar_Emek___&MGIVchHai6@In185&JF262176&Tn6025&dfrA5&dfrA5&ICEberg|229_IME_gi|8232431642|ref|ADP38061.1|_dihydrofolate_reductase___Proteus_mirabilis___&ARO:3002861&dihydrofolate@ARO:3005010&qacEdelta&sul1delta&Tn6108&sul1_15&sul1&ICEberg|1010_gi|1224956906|ref|ATB17854.1|_Sul…	S148	25	S148_25
4664	5	27	30208	34872	PAIMGE@PAIMGE@PAIMGE@MGE@GI	cmlA5&ARO:3002695&Tn6060&cmlA1&ICEberg|199_IME_gi|7466545155|ref|AVE17450.1|_chloramphenicol_efflux_pump___Proteus_mirabilis___&Chloramphenicol@ICEberg|205_IME_gi|9872597240|ref|AAL13156.1|_quaternary_ammonium_and_disinfectant_resistance_protein___Salmonella_enterica___&qacEdelta1&qacEdelta&sul1delta&SGI1-B2&ICEberg|254_IME_gi|9873341261|ref|AJS16031.1|_dihydropteroate_synthase___Proteus_mirabili…	S148	25	S148_25
557	1	1	35973	36530	MGE	tnpA	S148	25	S148_25
5585	5	5	72	5657	PHG@PHG@PHG@PHG@PHG	PHAGEGifsy@PHAGEGifsy@PHAGEGifsy@PHAGEGifsy@PHAGEGifsy	S148	26	S148_26
19311	17	18	7159	26470	PHG@PHG@PHG@PHG@PHG@PHG@PHG@PHG@PHG@PHG@PHG@PHG@PHG@PHG@PHG@PHG@PHG	PHAGEGifsy@PHAGEGifsy@PHAGEGifsy@PHAGEGifsy@PHAGEGifsy@PHAGEGifsy@PHAGEGifsy@PHAGEGifsy@PHAGEGifsy@PHAGEGifsy@PHAGEGifsy@PHAGEGifsy@PHAGEGifsy@PHAGEGifsy@PHAGEGifsy@PHAGEGifsy&PHAGEGifsy@PHAGEGifsy	S148	26	S148_26
2904	2	3	27585	30489	PHG@PHG	PHAGEGifsy@PHAGEGifsy&gogB	S148	26	S148_26
1181	1	1	4189	5370	AR	ARO:3003368	S148	29	S148_29
4025	1	1	9494	13519	AR	ARO:3003288	S148	29	S148_29
1025	1	1	18918	19943	VF	sseK1	S148	29	S148_29
452	1	1	31316	31768	BR	zraP	S148	29	S148_29
778	1	2	2668	3446	ATOX	AT10051&T10051	S148	30	S148_30
1226	1	1	349	1575	PHG	PHAGEGifsy	S148	32	S148_32
155	1	1	336	491	PHG	PHAGEGifsy	S148	34	S148_34
371	1	1	3584	3955	PHG	PHAGEGifsy	S148	34	S148_34
5298	8	10	7321	12619	PHG@PHG@PHG@PHG@PHG@PHG@PHG@PHG	PHAGESPN3UB@PHAGESEN34@PHAGEGifsy@PHAGEGifsy@PHAGEGifsy&PHAGEGifsy&PHAGEGifsy@PHAGEGifsy@PHAGEGifsy@PHAGEGifsy	S148	34	S148_34
8831	16	17	726	9557	PHG@PHG@PHG@PHG@PHG@PHG@PHG@PHG@PHG@PHG@PHG@PHG@PHG@PHG@PHG@PHG	PHAGEGifsy@PHAGEGifsy@PHAGEGifsy@PHAGEGifsy@PHAGEGifsy@PHAGESEN34@PHAGEGifsy@PHAGEGifsy@PHAGEGifsy@PHAGEGifsy@PHAGEGifsy&PHAGEGifsy@PHAGEGifsy@PHAGEGifsy@PHAGEGifsy@PHAGEGifsy@PHAGEGifsy	S148	35	S148_35
1160	1	1	2702	3862	VF	unknown	S148	36	S148_36
923	1	1	56	979	MGE	tnpA	S148	43	S148_43
455	1	3	146	601	IS	IS200F&tnpA&PHAGETy2-gi	S148	45	S148_45
332	1	1	175	507	PHG	PHAGESEN34	S148	51	S148_51
155	1	1	150	305	PHG	PHAGEGifsy	S148	56	S148_56
1370	1	1	61592	62962	VF	steC	S149	1	S149_1
1223	1	1	130605	131828	VF	sseJ	S149	1	S149_1
398	1	1	133102	133500	VF	steB	S149	1	S149_1
437	1	2	145326	145763	AR	aac(6')-Iaa&ARO:3002571	S149	1	S149_1
947	1	1	159993	160940	VF	sifB	S149	1	S149_1
629	1	1	182985	183614	VF	steA	S149	1	S149_1
4530	3	4	194825	199355	BR@BR@BR	smvA/emrB@opmD/nmpC&nmpC@yddg/emrE	S149	1	S149_1
4491	4	6	351635	356126	VF@VF@VF@VF	ssaU&ssaT@ssaS&ssaR@ssaQ@ssaO	S149	1	S149_1
12603	13	16	357423	370026	VF@VF@VF@VF@VF@VF@VF@VF@VF@VF@VF@VF@VF	ssaV@ssaL@ssaX@ssaJ&ssaI@ssaH@sseG&sseF@sscB@sseE@sseD@sseC@sscA&sseB@sseA@ssaE	S149	1	S149_1
5722	4	4	371229	376951	VF@VF@VF@VF	ssaC@spiC/ssaB@ssrA@ssrB	S149	1	S149_1
2134	2	2	533759	535893	VF@VF	phoP@phoQ	S149	1	S149_1
1007	1	1	542268	543275	VF	sifA	S149	1	S149_1
11472	13	13	585028	596500	VF@VF@VF@VF@VF@VF@VF@VF@VF@VF@VF@VF@VF	flgL@flgK@flgJ@flgI@flgH@flgG@flgF@flgE@flgC@flgB@flgA@flgM@flgN	S149	1	S149_1
323	1	1	620653	620976	VF	csgC	S149	1	S149_1
2350	4	4	622745	625095	VF@VF@VF@VF	csgD@csgE@csgF@csgG	S149	1	S149_1
212	1	1	72157	72369	PHG	PHAGEST147	S149	2	S149_2
1889	1	1	100571	102460	AR	ARO:3003317	S149	2	S149_2
2255	1	1	107220	109475	AR	ARO:3003939	S149	2	S149_2
704	1	1	170391	171095	PAI	putative	S149	2	S149_2
622	2	2	250639	251261	ATOX@TOX	AT439@T439	S149	2	S149_2
5173	3	4	253878	259051	VF@VF@VF	stdA@stdB@stdC&STM3026	S149	2	S149_2
950	1	1	357109	358059	VF	sopD	S149	2	S149_2
989	1	2	379086	380075	BR	rpoS&rpoS	S149	2	S149_2
802	1	2	397429	398231	TOX	T10052&AT10052	S149	2	S149_2
24973	17	20	400743	425716	VF@VF@VF@VF@VF@VF@VF@VF@VF@VF@VF@VF@VF@VF@VF@VF@VF	invH@invF&invG&invE@invA@invB&invC/sctN@invJ@spaO/sctQ@spaQ@spaS@sicA@sipB/sspB@sipC/sspC@sipD@sipA/sspA@iacP@sptP@iagB@hilA	S149	2	S149_2
12394	9	13	426810	439204	VF@VF@VF@VF@VF@VF@VF@VF@BR	hilD@prgH@prgI@prgJ&prgK@orgB/SctL&orgC@hilC@sprB@avrA@sitC&sitB&sitA	S149	2	S149_2
398	1	1	68319	68717	BR	nikR	S149	3	S149_3
5497	5	5	139467	144964	VF@VF@VF@VF@VF	lpfE@lpfD@lpfC@lpfB@lpfA	S149	3	S149_3
1671	2	3	153804	155475	BR@TOX	cueP@T443&AT443	S149	3	S149_3
644	1	1	269102	269746	PAI	RhuM	S149	3	S149_3
11114	8	11	271048	282162	PAI@PAI@PAI@PAI@PAI@PAI@PAI@PAI	RmbA@MisL&misL@FidL@putative@SlsA@CigR@Mg2+&mgtB@MgtC&mgtC	S149	3	S149_3
617	2	2	13134	13751	TOX@ATOX	T10074@AT10074	S149	4	S149_4
9187	9	9	89115	98302	VF@VF@VF@VF@VF@VF@VF@VF@VF	fimA@fimI@fimC@fimD@fimH@fimF@fimZ@fimY@fimW	S149	4	S149_4
359	1	1	102363	102722	PHG	PHAGESPN9CC	S149	4	S149_4
1967	1	1	112195	114162	VF	apeE	S149	4	S149_4
578	1	1	123151	123729	AR	ARO:3003379	S149	4	S149_4
875	1	1	216735	217610	BR	corC	S149	4	S149_4
449	1	1	241399	241848	VF	fur	S149	4	S149_4
2705	1	1	60859	63564	BR	mgtA	S149	5	S149_5
573	1	2	146820	147393	TOX	T6086&AT6086	S149	5	S149_5
5199	4	5	187072	192271	VF@VF@VF@VF	STM4571&stjB@stjC@STM4574@STM4575	S149	5	S149_5
5580	5	5	208985	214565	VF@VF@VF@VF@VF	sthE@sthD@sthC@sthB@sthA	S149	5	S149_5
7647	7	7	243054	250701	VF@VF@VF@VF@VF@VF@VF	bcfA@bcfB@bcfC@bcfD@bcfE@bcfG@bcfH	S149	5	S149_5
2363	1	1	4417	6780	VF	sspH2	S149	6	S149_6
4792	4	4	100042	104834	VF@VF@VF@VF	stcA@stcB@stcC@stcD	S149	6	S149_6
1043	1	1	115130	116173	VF	sseK2	S149	6	S149_6
2119	1	2	122413	124532	BR	baeR&baeS	S149	6	S149_6
7441	3	3	125944	133385	BR@BR@BR	mdtC@mdtB@mdtA	S149	6	S149_6
2345	1	1	203755	206100	VF	sopA	S149	6	S149_6
1421	1	1	251869	253290	AR	ARO:3001327	S149	6	S149_6
9443	14	16	265614	275057	PHG@PHG@PHG@PHG@PHG@PHG@PHG@PHG@PHG@PHG@PHG@PHG@PHG@PHG	PHAGEST64B@PHAGEST64B@PHAGEST64B@PHAGE118970@PHAGE118970@PHAGE118970@PHAGEST64B@PHAGE118970@PHAGE118970@PHAGE118970@PHAGE118970@PHAGEST64B@PHAGEST64B@PHAGE118970&PHAGE118970&PHAGE118970	S149	6	S149_6
3144	4	4	276498	279642	PHG@PHG@PHG@PHG	PHAGE118970@PHAGE118970@PHAGE118970@PHAGE118970	S149	6	S149_6
33140	22	40	10281	43421	PAI@PAI@PAI@PAI@PAI@PAI@VF@VF@PAI@VF@VF@PAI@PAI@VF@VF@VF@PAI@PAI@PAI@PAI@TOX@ATOX	STM0266&hypothetical@STM0267&hypothetical&hypothetical&STM0268@conserved&STM0269@STM0271&hypothetical@STM0272&ClpB-like@STM0273&conserved@STM0274@STM0275@STM0276&Hcp-like@tae4@STM0279@STM0280&putative@conserved&STM0281&putative&STM0282@STM0283@STM0284@STM0285@hypothetical&STM0286&STM0287@tlde1&hypothetical@Rhs-family&STM0289@hypothetical&STM0290@T10105@AT10105	S149	7	S149_7
1618	2	3	44920	46538	TOX@PHG	T10103&AT10103@PHAGELT2-gi	S149	7	S149_7
4356	4	4	47798	52154	VF@VF@VF@VF	safA@safB@safC@safD	S149	7	S149_7
716	1	1	55485	56201	VF	STM0306	S149	7	S149_7
5231	3	3	103692	108923	VF@VF@VF	stbD@stbC@stbA	S149	7	S149_7
7428	3	10	117879	125307	BR@BR@BR	mdsB&gesB&ARO:3000790&gesA&ARO:3000789@golT&golT@golS&golS&ARO:3000504	S149	7	S149_7
2049	3	8	36868	38917	BR@BR@BR	pcoR&pcoR&Tn6024@pcoD&Tn6024&pcoD@pcoC&pcoC	S149	8	S149_8
437	1	1	46220	46657	MGE	Tn6024	S149	8	S149_8
1763	2	3	51309	53072	MGE@AR	Tn6024@silC&Tn6024	S149	8	S149_8
1289	1	2	85902	87191	BR	arsB_pKW301&arsB	S149	8	S149_8
778	1	2	114301	115079	TOX	T10051&AT10051	S149	8	S149_8
1959	3	3	172092	174051	AR@AR@PAI	ARO:3003382@ARO:3003383@unknown	S149	8	S149_8
20578	4	5	175169	195747	PAI@PAI@PAI@PAI	unknown@putative@large&STM4261@HLYD	S149	8	S149_8
2014	1	2	197056	199070	PAI	putative&putative	S149	8	S149_8
311	1	1	200889	201200	PAI	excision	S149	8	S149_8
1404	2	2	213095	214499	PHG@PHG	PHAGEmEp460@PHAGEmEp460	S149	8	S149_8
998	2	2	216265	217263	PHG@PHG	PHAGESJ46@PHAGESJ46	S149	8	S149_8
16398	11	14	219377	235775	PHG@PHG@PHG@PHG@PHG@PHG@PHG@PHG@PHG@PHG@PHG	PHAGESfV@PHAGESfV&PHAGESfV@PHAGESfII@PHAGESfII@PHAGESfII@PHAGESfI@PHAGESfI&PHAGESfII@PHAGESfIV@PHAGESfI@PHAGEST64B&PHAGESfII@PHAGESfIV	S149	8	S149_8
2273	3	3	251	2524	VF@VF@VF	fliA@fliZ@fliY	S149	9	S149_9
719	1	1	5337	6056	AR	ARO:3000826	S149	9	S149_9
10436	8	11	23650	34086	VF@VF@VF@VF@VF@VF@VF@VF	flhD&flhC@motA&motB@cheA@cheW@cheM@cheR&cheB@cheY@cheZ	S149	9	S149_9
2467	2	2	35427	37894	VF@VF	flhA@flhE	S149	9	S149_9
530	1	1	79677	80207	PHG	PHAGELT2-gi	S149	9	S149_9
827	1	1	81411	82238	PHG	PHAGELT2-gi	S149	9	S149_9
1003	1	2	88015	89018	MGE	tnpA&tnpA	S149	9	S149_9
719	1	1	92991	93710	VF	sopE2	S149	9	S149_9
1716	2	2	1262	2978	PHG@PHG	PHAGEGifsy@PHAGEGifsy	S149	10	S149_10
2904	2	3	4093	6997	PHG@PHG	PHAGEGifsy@PHAGEGifsy&gogB	S149	10	S149_10
433	2	2	60782	61215	TOX@ATOX	T10086@AT10086	S149	10	S149_10
2189	1	2	85174	87363	VF	sinH&sinH	S149	10	S149_10
7304	1	1	94266	101570	VF	ratB	S149	10	S149_10
3110	1	1	139030	142140	BR	acrD	S149	10	S149_10
5604	5	6	53253	58857	VF@VF@VF@VF@VF	stfG@stfF&stfE@stfD@stfC@stfA	S149	11	S149_11
4928	4	4	80592	85520	VF@VF@VF@VF	stiA@stiB@stiC@stiH	S149	11	S149_11
1607	1	1	91375	92982	BR	cuiD	S149	11	S149_11
914	1	1	7210	8124	BR	oxyRkp	S149	12	S149_12
599	2	2	108977	109576	ATOX@TOX	AT6088@T6088	S149	12	S149_12
751	1	2	110809	111560	TOX	T6087&AT6087	S149	12	S149_12
386	1	1	117011	117397	PHG	PHAGESA1	S149	12	S149_12
998	1	1	4059	5057	VF	flk	S149	13	S149_13
602	1	1	84980	85582	BR	pmrG	S149	13	S149_13
950	1	1	92907	93857	VF	sseL	S149	13	S149_13
1262	1	1	98689	99951	AR	ARO:3003889	S149	13	S149_13
2594	1	1	112305	114899	AR	ARO:3003926	S149	13	S149_13
647	1	1	118011	118658	VF	rcsB	S149	13	S149_13
947	1	1	52906	53853	BR	corA	S149	16	S149_16
743	1	1	39895	40638	PAI	regulatory	S149	17	S149_17
3962	4	4	43863	47825	PAI@VF@PAI@VF	unknown@sopB/sigD@PipC@pipB	S149	17	S149_17
2541	3	4	82823	85364	MGE@PHG@PHG	tnpA@PHAGEGifsy&sseI/srfH@PHAGEGifsy	S149	17	S149_17
770	1	1	38465	39235	BR	pstB	S149	18	S149_18
6397	5	8	44720	51117	PAIMGE@PAI@PAI@MGE@ICE	SGI2&ICEberg|235_IME_gi|5227589580|ref|AIK22123.1|_YidY___Salmonella_enterica_subsp._enterica___&putative@reverse@hypothetical@int3@ICEberg|235_IME_gi|5227589538|ref|AIK22102.1|_TrmE___Salmonella_enterica_subsp._enterica___&SGI2	S149	18	S149_18
2411	1	1	58709	61120	AR	ARO:3003307	S149	18	S149_18
9701	10	11	319	10020	PHG@PHG@PHG@PHG@PHG@PHG@PHG@PHG@PHG@PHG	PHAGEmEp460@PHAGEmEp460@PHAGESfII@PHAGEmEp460&PHAGEcdtI@PHAGESfII@PHAGEcdtI@PHAGESfIV@PHAGESfIV@PHAGESfIV@PHAGESfIV	S149	19	S149_19
1582	2	2	84	1666	PHG@PHG	PHAGEGifsy@PHAGEGifsy	S149	20	S149_20
956	1	1	44880	45836	VF	sopD2	S149	20	S149_20
917	1	2	72890	73807	IS	ISSen1&ISSen1	S149	20	S149_20
374	1	1	31983	32357	BR	corD	S149	21	S149_21
1061	1	1	21100	22161	PHG	PHAGEFels-2-gi	S149	23	S149_23
680	1	1	45815	46495	BR	corB	S149	23	S149_23
962	1	1	48075	49037	PHG	PHAGE500465	S149	23	S149_23
1226	1	1	26086	27312	AR	ARO:3003369	S149	24	S149_24
629	1	1	43428	44057	AR	ARO:3000518	S149	24	S149_24
2768	2	2	126	2894	VF@VF	fliB@fliC	S149	25	S149_25
772	2	2	4569	5341	VF@VF	fliS@fliT	S149	25	S149_25
11131	11	13	9760	20891	VF@VF@VF@VF@VF@VF@VF@VF@VF@VF@VF	fliE@fliF@fliH@fliI@fliJ&fliK@fliL@fliM&fliN@fliO@fliP@fliQ@fliR	S149	25	S149_25
13048	12	15	36813	49861	PHG@PHG@PHG@PHG@PHG@PHG@PHG@PHG@PHG@PHG@PHG@PHG	PHAGE118970&PHAGE118970@PHAGE118970@PHAGE118970@PHAGE118970@PHAGE118970@PHAGE118970@PHAGEST64B@PHAGE118970&PHAGE118970@PHAGE118970@PHAGE118970@PHAGE118970&PHAGEST64B@PHAGEST64B	S149	25	S149_25
5754	4	6	51805	57559	PHG@PHG@PHG@PHG	PHAGESfII@PHAGE118970@PHAGEST64B&PHAGEST64B@PHAGEST64B&PHAGEST64B	S149	25	S149_25
893	1	1	39395	40288	VF	mig-14	S149	26	S149_26
9392	5	5	44114	53506	VF@VF@VF@VF@VF	iroN@iroE@iroD@iroC@iroB	S149	26	S149_26
2294	1	1	4986	7280	VF	slrP	S149	30	S149_30
1181	1	1	4189	5370	AR	ARO:3003368	S149	31	S149_31
4025	1	1	9494	13519	AR	ARO:3003288	S149	31	S149_31
1025	1	1	18918	19943	VF	sseK1	S149	31	S149_31
452	1	1	31316	31768	BR	zraP	S149	31	S149_31
859	1	2	319	1178	PHG	PHAGEGifsy&PHAGEvB	S149	32	S149_32
11883	14	16	2525	14408	PHG@PHG@PHG@PHG@PHG@PHG@PHG@PHG@PHG@PHG@PHG@PHG@PHG@PHG	PHAGESPN3UB@PHAGESPN3UB@PHAGEGifsy@PHAGEGifsy@PHAGEGifsy&PHAGEGifsy&PHAGEGifsy@PHAGEGifsy@PHAGEGifsy@PHAGEGifsy@PHAGEGifsy@PHAGEGifsy@PHAGEGifsy@PHAGEGifsy@PHAGEGifsy@PHAGEGifsy	S149	32	S149_32
6068	9	10	15910	21978	PHG@PHG@PHG@PHG@PHG@PHG@PHG@PHG@PHG	PHAGEGifsy@PHAGEGifsy@PHAGEGifsy@PHAGEGifsy@PHAGEGifsy@PHAGEGifsy@PHAGEGifsy@PHAGEGifsy@PHAGEGifsy&PHAGEGifsy	S149	32	S149_32
1778	3	3	25051	26829	PHG@PHG@PHG	PHAGEGifsy@PHAGEGifsy@PHAGEGifsy	S149	32	S149_32
2836	3	3	19672	22508	PHG@PHG@PHG	PHAGEGifsy@PHAGEGifsy@PHAGEGifsy	S149	33	S149_33
6226	6	7	295	6521	PHG@PHG@PHG@PHG@PHG@PHG	PHAGEGifsy@PHAGEGifsy@PHAGEGifsy@PHAGEGifsy&sodCI@PHAGEGifsy@PHAGEGifsy	S149	34	S149_34
5235	6	7	9123	14358	PHG@PHG@PHG@PHG@PHG@PHG	PHAGEGifsy@PHAGEGifsy@PHAGEGifsy@PHAGEGifsy@PHAGEGifsy&PHAGEGifsy@PHAGESEN34	S149	34	S149_34
11991	7	54	91	12082	PAIMGE@PAIMGE@PAIMGE@PAIMGE@PAIMGE@PAIMGE@PAIMGE	ICEApl1&ICEberg|350_gi|301155796|emb|CBW15264.1|_putative_transcriptional_regulator___Haemophilus_parainfluenzae_T3T1___&putative@ICEApl1&ICEberg|350_gi|301155797|emb|CBW15265.1|_putative_glutamate_permease___Haemophilus_parainfluenzae_T3T1___&sodium/glutamate@ICEberg|60_gi|51507281|emb|CAF29030.1|_conserved_hypothetical_protein___Haemophilus_influenzae___&ICEHin1056&unknown@ICEberg|350_gi|301155…	S149	35	S149_35
1943	3	3	923	2866	PHG@PHG@PHG	PHAGEGifsy@PHAGEGifsy@PHAGESPN3UB	S149	36	S149_36
4303	4	21	100	4403	PAIMGE@PAIMGE@ICE@MGE	aph(6)-Id&aph(6)-Id&ICEApl2&ARO:3002660&ICEberg|44_gi|21885283|gb|AAL59689.1|_streptomycin_phosphotransferase___Vibrio_cholerae___&streptomycin&aph(3'')-Ib&aph(3'')-Ib&ICEberg|976_gi|1253680800|ref|CRZ20108.1|_Streptomycin_3''-kinase___Kingella_kingae___&ICEKkKWG1&ARO:3002639@sul2&sul2&Tn6208&ICEberg|12_gi|259156261|gb|ACV96208.1|_dihydropteroate_synthase___Vibrio_cholerae_Ban5___&ARO:3000412&dih…	S149	38	S149_38
2852	4	5	478	3330	PHG@PHG@PHG@PHG	PHAGE118970@PHAGE118970&PHAGE118970@PHAGE118970@PHAGE118970	S149	40	S149_40
1693	4	4	1478	3171	PHG@PHG@PHG@PHG	PHAGEGifsy@PHAGEGifsy@PHAGESPN3UB@PHAGESPN3UB	S149	41	S149_41
1836	3	8	188	2024	MGE@PAIMGE@MGE	Tn6222@blaTEM-1&ARO:3000873&ICEHin1056&blaTEM-1A&ICEberg|60_gi|51507314|emb|CAF29065.1|_beta-lactamase_TEM_precursor___Haemophilus_influenzae___&beta-lactamase@IS91	S149	42	S149_42
239	1	1	745	984	PHG	PHAGEGifsy	S149	44	S149_44
1205	1	5	108	1313	PAIMGE	ICEApl1&ICEberg|350_gi|301155795|emb|CBW15263.1|_tn10_transposase_for_is10_left___Haemophilus_parainfluenzae_T3T1___&IS10R&tnpA10&IS10	S149	46	S149_46
774	1	7	46	820	GI	Tn6090&Insertion&ICEberg|43_gi|20095164|gb|AAM08030.1|_transposase_tnpIS15___Providencia_rettgeri___&IS15DIV&PHAGERCS47&tnpA&KP966111	S149	50	S149_50
458	1	3	110	568	IS	tnpA&IS200F&PHAGETy2-gi	S149	52	S149_52
5722	4	4	79168	84890	VF@VF@VF@VF	ssrB@ssrA@spiC/ssaB@ssaC	S152	1	S152_1
12603	13	16	86093	98696	VF@VF@VF@VF@VF@VF@VF@VF@VF@VF@VF@VF@VF	ssaE@sseA@sseB&sscA@sseC@sseD@sseE@sscB@sseF&sseG@ssaH@ssaI&ssaJ@ssaX@ssaL@ssaV	S152	1	S152_1
4491	4	6	99993	104484	VF@VF@VF@VF	ssaO@ssaQ@ssaR&ssaS@ssaT&ssaU	S152	1	S152_1
4530	3	4	256766	261296	BR@BR@BR	yddg/emrE@opmD/nmpC&nmpC@smvA/emrB	S152	1	S152_1
629	1	1	272507	273136	VF	steA	S152	1	S152_1
947	1	1	295181	296128	VF	sifB	S152	1	S152_1
437	1	2	310358	310795	AR	ARO:3002571&aac(6')-Iaa	S152	1	S152_1
398	1	1	322621	323019	VF	steB	S152	1	S152_1
1223	1	1	324293	325516	VF	sseJ	S152	1	S152_1
1370	1	1	393158	394528	VF	steC	S152	1	S152_1
12394	9	13	36187	48581	BR@VF@VF@VF@VF@VF@VF@VF@VF	sitA&sitB&sitC@avrA@sprB@hilC@orgC&orgB/SctL@prgK&prgJ@prgI@prgH@hilD	S152	2	S152_2
24973	17	20	49675	74648	VF@VF@VF@VF@VF@VF@VF@VF@VF@VF@VF@VF@VF@VF@VF@VF@VF	hilA@iagB@sptP@iacP@sipA/sspA@sipD@sipC/sspC@sipB/sspB@sicA@spaS@spaQ@spaO/sctQ@invJ@invC/sctN&invB@invA@invE&invG&invF@invH	S152	2	S152_2
802	1	2	77160	77962	ATOX	AT10052&T10052	S152	2	S152_2
989	1	2	95316	96305	BR	rpoS&rpoS	S152	2	S152_2
950	1	1	117089	118039	VF	sopD	S152	2	S152_2
5173	3	4	216573	221746	VF@VF@VF	STM3026&stdC@stdB@stdA	S152	2	S152_2
622	2	2	224364	224986	TOX@ATOX	T439@AT439	S152	2	S152_2
704	1	1	304530	305234	PAI	putative	S152	2	S152_2
2255	1	1	366148	368403	AR	ARO:3003939	S152	2	S152_2
1889	1	1	373163	375052	AR	ARO:3003317	S152	2	S152_2
212	1	1	403254	403466	PHG	PHAGEST147	S152	2	S152_2
617	2	2	75323	75940	TOX@ATOX	T10074@AT10074	S152	3	S152_3
9187	9	9	136329	145516	VF@VF@VF@VF@VF@VF@VF@VF@VF	fimA@fimI@fimC@fimD@fimH@fimF@fimZ@fimY@fimW	S152	3	S152_3
359	1	1	149577	149936	PHG	PHAGESPN9CC	S152	3	S152_3
1967	1	1	159407	161374	VF	apeE	S152	3	S152_3
578	1	1	170363	170941	AR	ARO:3003379	S152	3	S152_3
875	1	1	263947	264822	BR	corC	S152	3	S152_3
449	1	1	288611	289060	VF	fur	S152	3	S152_3
2705	1	1	103053	105758	BR	mgtA	S152	4	S152_4
573	1	2	189021	189594	TOX	T6086&AT6086	S152	4	S152_4
5223	4	5	229273	234496	VF@VF@VF@VF	STM4571&stjB@stjC@STM4574@STM4575	S152	4	S152_4
5580	5	5	251210	256790	VF@VF@VF@VF@VF	sthE@sthD@sthC@sthB@sthA	S152	4	S152_4
7647	7	7	285297	292944	VF@VF@VF@VF@VF@VF@VF	bcfA@bcfB@bcfC@bcfD@bcfE@bcfG@bcfH	S152	4	S152_4
998	1	1	94718	95716	VF	flk	S152	5	S152_5
602	1	1	175638	176240	BR	pmrG	S152	5	S152_5
950	1	1	183565	184515	VF	sseL	S152	5	S152_5
1262	1	1	189347	190609	AR	ARO:3003889	S152	5	S152_5
2594	1	1	202963	205557	AR	ARO:3003926	S152	5	S152_5
647	1	1	208669	209316	VF	rcsB	S152	5	S152_5
5604	5	6	53358	58962	VF@VF@VF@VF@VF	stfG@stfF&stfE@stfD@stfC@stfA	S152	6	S152_6
4928	4	4	80697	85625	VF@VF@VF@VF	stiA@stiB@stiC@stiH	S152	6	S152_6
1607	1	1	91480	93087	BR	cuiD	S152	6	S152_6
374	1	1	186960	187334	BR	corD	S152	6	S152_6
11114	8	11	47878	58992	PAI@PAI@PAI@PAI@PAI@PAI@PAI@PAI	MgtC&mgtC@mgtB&Mg2+@CigR@SlsA@putative@FidL@misL&MisL@RmbA	S152	7	S152_7
644	1	1	60294	60938	PAI	RhuM	S152	7	S152_7
1671	2	3	174565	176236	ATOX@BR	AT443&T443@cueP	S152	7	S152_7
5497	5	5	185076	190573	VF@VF@VF@VF@VF	lpfA@lpfB@lpfC@lpfD@lpfE	S152	7	S152_7
311	1	1	76194	76505	PAI	excision	S152	8	S152_8
2014	1	2	78324	80338	PAI	putative&putative	S152	8	S152_8
20578	4	5	81647	102225	PAI@PAI@PAI@PAI	HLYD@large&STM4261@putative@unknown	S152	8	S152_8
1959	3	3	103343	105302	PAI@AR@AR	unknown@ARO:3003383@ARO:3003382	S152	8	S152_8
778	1	2	162313	163091	ATOX	AT10051&T10051	S152	8	S152_8
719	1	1	98617	99336	VF	sopE2	S152	9	S152_9
1003	1	2	103309	104312	MGE	tnpA&tnpA	S152	9	S152_9
827	1	1	110080	110907	PHG	PHAGELT2-gi	S152	9	S152_9
530	1	1	112111	112641	PHG	PHAGELT2-gi	S152	9	S152_9
2467	2	2	154424	156891	VF@VF	flhE@flhA	S152	9	S152_9
10436	8	11	158232	168668	VF@VF@VF@VF@VF@VF@VF@VF	cheZ@cheY@cheB&cheR@cheM@cheW@cheA@motB&motA@flhC&flhD	S152	9	S152_9
719	1	1	186262	186981	AR	ARO:3000826	S152	9	S152_9
2273	3	3	189794	192067	VF@VF@VF	fliY@fliZ@fliA	S152	9	S152_9
7441	3	3	55056	62497	BR@BR@BR	mdtA@mdtB@mdtC	S152	10	S152_10
2119	1	2	63909	66028	BR	baeS&baeR	S152	10	S152_10
1043	1	1	72268	73311	VF	sseK2	S152	10	S152_10
4792	4	4	83607	88399	VF@VF@VF@VF	stcD@stcC@stcB@stcA	S152	10	S152_10
2363	1	1	181661	184024	VF	sspH2	S152	10	S152_10
2350	4	4	3624	5974	VF@VF@VF@VF	csgG@csgF@csgE@csgD	S152	11	S152_11
323	1	1	7743	8066	VF	csgC	S152	11	S152_11
11472	13	13	32219	43691	VF@VF@VF@VF@VF@VF@VF@VF@VF@VF@VF@VF@VF	flgN@flgM@flgA@flgB@flgC@flgE@flgF@flgG@flgH@flgI@flgJ@flgK@flgL	S152	11	S152_11
1007	1	1	85444	86451	VF	sifA	S152	11	S152_11
2134	2	2	92826	94960	VF@VF	phoQ@phoP	S152	11	S152_11
398	1	1	115470	115868	BR	nikR	S152	12	S152_12
68	1	1	34867	34935	PAI	hypothetical	S152	13	S152_13
3763	3	3	45250	49013	VF@VF@VF	safB@safC@safD	S152	13	S152_13
716	1	1	52348	53064	VF	STM0306	S152	13	S152_13
296	1	1	72105	72401	IS	IS1230B	S152	13	S152_13
5231	3	3	81990	87221	VF@VF@VF	stbD@stbC@stbA	S152	13	S152_13
7428	3	10	96179	103607	BR@BR@BR	mdsB&gesB&ARO:3000790&gesA&ARO:3000789@golT&golT@golS&golS&ARO:3000504	S152	13	S152_13
2294	1	1	113146	115440	VF	slrP	S152	14	S152_14
962	1	1	15954	16916	PHG	PHAGE500465	S152	15	S152_15
680	1	1	18496	19176	BR	corB	S152	15	S152_15
1061	1	1	42830	43891	PHG	PHAGEFels-2-gi	S152	15	S152_15
872	1	1	65100	65972	PHG	PHAGELT2-gi	S152	15	S152_15
266	1	2	71727	71993	MGE	tnpA&PHAGELT2-gi	S152	15	S152_15
3824	3	4	75587	79411	IS@VF@VF	ISSty2&ISSty2@fljA@fljB	S152	15	S152_15
9392	5	5	81038	90430	VF@VF@VF@VF@VF	iroB@iroC@iroD@iroE@iroN	S152	15	S152_15
893	1	1	94256	95149	VF	mig-14	S152	15	S152_15
1716	2	2	227	1943	PHG@PHG	PHAGEGifsy@PHAGEGifsy	S152	16	S152_16
2892	2	3	3058	5950	PHG@PHG	PHAGEGifsy@PHAGEGifsy&gogB	S152	16	S152_16
433	2	2	59735	60168	TOX@ATOX	T10086@AT10086	S152	16	S152_16
2189	1	2	84126	86315	VF	sinH&sinH	S152	16	S152_16
7304	1	1	93218	100522	VF	ratB	S152	16	S152_16
2768	2	2	126	2894	VF@VF	fliB@fliC	S152	17	S152_17
772	2	2	4569	5341	VF@VF	fliS@fliT	S152	17	S152_17
11131	11	13	9760	20891	VF@VF@VF@VF@VF@VF@VF@VF@VF@VF@VF	fliE@fliF@fliH@fliI@fliJ&fliK@fliL@fliM&fliN@fliO@fliP@fliQ@fliR	S152	17	S152_17
1421	1	1	48130	49551	AR	ARO:3001327	S152	17	S152_17
2345	1	1	95320	97665	VF	sopA	S152	17	S152_17
8871	8	49	1825	10696	GI@AR@ICE@MGE@PAIMGE@GI@PAIMGE@PAIMGE	Tn6091&ICEberg|43_gi|20095165|gb|AAM08031.1|_transposase_tnpIS15___Providencia_rettgeri___&TnpA26&tnpA&PHAGERCS47&IS26&KP966111@mph(A)&mph(A)&ICEberg|254_IME_gi|9873341267|ref|AJS16036.1|_macrolide_2-phosphotransferase___Proteus_mirabilis___&SGI1-B2&ARO:3000316&ARO:3003839&ICEVchChnAHV1003&ICEberg|1064_gi|3661129042|ref|ALP45218.1|_mrx_protein___Vibrio_cholerae___@ICEVchChnAHV1003&ICEberg|1064_gi…	S152	19	S152_19
713	1	1	55866	56579	VF	traT	S152	19	S152_19
818	1	2	70229	71047	ICE	ICESe4&ICEberg|464_gi|2518219742|ref|CBW53054.1|_putative_TraE_protein___Salmonella_enterica_subsp._enterica_serovar_Hadar___	S152	19	S152_19
3728	3	3	5106	8834	VF@VF@VF	pefC@pefA@pefB	S152	20	S152_20
641	1	3	11182	11823	PLS	IncFIB(S)&IncFIB(S)&IncFIB(S)	S152	20	S152_20
3689	3	3	20440	24129	VF@VF@VF	spvD@spvC@spvB	S152	20	S152_20
452	1	1	27676	28128	MGE	tnpA	S152	20	S152_20
737	1	1	31693	32430	VF	mig-5	S152	20	S152_20
938	1	2	36627	37565	IS	ISSen7&ISSen7	S152	20	S152_20
260	1	3	89753	90013	PLS	IncFII(S)&IncFII(S)&IncFII(S)	S152	20	S152_20
947	1	1	53025	53972	BR	corA	S152	21	S152_21
914	1	1	6985	7899	BR	oxyRkp	S152	22	S152_22
2541	3	4	230	2771	PHG@PHG@MGE	PHAGEGifsy@PHAGEGifsy&sseI/srfH@tnpA	S152	23	S152_23
3962	4	4	37769	41731	VF@PAI@VF@PAI	pipB@PipC@sopB/sigD@unknown	S152	23	S152_23
743	1	1	44956	45699	PAI	regulatory	S152	23	S152_23
770	1	1	38465	39235	BR	pstB	S152	24	S152_24
6397	5	8	44720	51117	PAIMGE@PAI@PAI@MGE@ICE	SGI2&ICEberg|235_IME_gi|5227589580|ref|AIK22123.1|_YidY___Salmonella_enterica_subsp._enterica___&putative@reverse@hypothetical@int3@ICEberg|235_IME_gi|5227589538|ref|AIK22102.1|_TrmE___Salmonella_enterica_subsp._enterica___&SGI2	S152	24	S152_24
2411	1	1	58709	61120	AR	ARO:3003307	S152	24	S152_24
917	1	2	446	1363	IS	ISSen1&ISSen1	S152	25	S152_25
956	1	1	28417	29373	VF	sopD2	S152	25	S152_25
3014	4	4	72586	75600	PHG@PHG@PHG@PHG	PHAGEGifsy@PHAGEGifsy@PHAGEGifsy@PHAGESPN3UB	S152	25	S152_25
1226	1	1	26110	27336	AR	ARO:3003369	S152	26	S152_26
629	1	1	43451	44080	AR	ARO:3000518	S152	26	S152_26
599	2	2	21147	21746	ATOX@TOX	AT6088@T6088	S152	27	S152_27
751	1	2	22979	23730	TOX	T6087&AT6087	S152	27	S152_27
386	1	1	29181	29567	PHG	PHAGESA1	S152	27	S152_27
452	1	1	6281	6733	BR	zraP	S152	29	S152_29
1025	1	1	18106	19131	VF	sseK1	S152	29	S152_29
4025	1	1	24530	28555	AR	ARO:3003288	S152	29	S152_29
1181	1	1	32679	33860	AR	ARO:3003368	S152	29	S152_29
13837	12	13	1693	15530	PHG@PHG@PHG@PHG@PHG@PHG@PHG@PHG@PHG@PHG@PHG@PHG	PHAGEGifsy@PHAGEGifsy@PHAGEGifsy@PHAGEGifsy@PHAGEGifsy@PHAGEGifsy@PHAGEGifsy@PHAGEGifsy@PHAGEGifsy&PHAGEGifsy@PHAGEGifsy@PHAGEGifsy@PHAGEGifsy	S152	30	S152_30
4893	4	4	17032	21925	PHG@PHG@PHG@PHG	PHAGEGifsy@PHAGEGifsy@PHAGEGifsy@PHAGEGifsy	S152	30	S152_30
1617	2	2	27888	29505	PHG@PHG	PHAGEST64B@PHAGEST64B	S152	30	S152_30
1661	2	2	30803	32464	PHG@PHG	PHAGEST64B@PHAGE118970	S152	30	S152_30
2478	5	5	33603	36081	PHG@PHG@PHG@PHG@PHG	PHAGE118970@PHAGEST64B@PHAGEST64B@PHAGESPN3UB@PHAGESPN3UB	S152	30	S152_30
14452	20	22	17	14469	PHG@PHG@PHG@PHG@PHG@PHG@PHG@PHG@PHG@PHG@PHG@PHG@PHG@PHG@PHG@PHG@PHG@PHG@PHG@PHG	PHAGEGifsy@PHAGEGifsy@PHAGEGifsy@PHAGEGifsy@PHAGEGifsy@PHAGEGifsy&PHAGEGifsy@PHAGEGifsy@PHAGEGifsy@PHAGEGifsy@PHAGEGifsy@PHAGESEN34@PHAGEGifsy@PHAGEGifsy@PHAGEGifsy@PHAGEGifsy@PHAGEGifsy@PHAGEGifsy@PHAGEGifsy@PHAGEGifsy@PHAGEGifsy&PHAGEGifsy	S152	31	S152_31
14561	11	14	15931	30492	PHG@PHG@PHG@PHG@PHG@PHG@PHG@PHG@PHG@PHG@PHG	PHAGEGifsy@PHAGEGifsy@PHAGEGifsy&PHAGEGifsy@PHAGEGifsy@PHAGEGifsy@PHAGEGifsy&PHAGEGifsy@PHAGEGifsy@PHAGEGifsy&sodCI@PHAGEGifsy@PHAGEGifsy@PHAGEGifsy	S152	31	S152_31
3110	1	1	9893	13003	BR	acrD	S152	32	S152_32
1226	1	1	349	1575	PHG	PHAGEGifsy	S152	33	S152_33
554	1	1	76	630	VF	rck	S152	36	S152_36
455	1	3	146	601	IS	IS200F&tnpA&PHAGETy2-gi	S152	41	S152_41
239	1	1	56	295	PHG	PHAGEGifsy	S152	43	S152_43
212	1	1	21	233	PHG	PHAGEGifsy	S152	64	S152_64
152	1	1	30	182	PHG	PHAGEGifsy	S152	78	S152_78
13497	10	19	9854	23351	PAI@PAI@PAI@PAI@PAI@PAI@VF@VF@PAI@VF	STM0266&hypothetical@STM0267&hypothetical&hypothetical&STM0268@conserved&STM0269@STM0271&hypothetical@ClpB-like&STM0272@STM0273&conserved@STM0274@STM0275@STM0276&Hcp-like@tae4	S18	1	S18_1
18601	11	20	24405	43006	PAI@PAI@VF@VF@VF@PAI@PAI@PAI@PAI@TOX@ATOX	putative&STM0280@STM0281&conserved&STM0282&putative@STM0283@STM0284@STM0285@hypothetical&STM0286&STM0287@tlde1&hypothetical@STM0289&Rhs-family@hypothetical&STM0290@T10105@AT10105	S18	1	S18_1
1618	2	3	44505	46123	TOX@PHG	T10103&AT10103@PHAGELT2-gi	S18	1	S18_1
4356	4	4	47383	51739	VF@VF@VF@VF	safA@safB@safC@safD	S18	1	S18_1
716	1	1	55070	55786	VF	STM0306	S18	1	S18_1
38495	45	53	74063	112558	PHG@PHG@PHG@PHG@PHG@PHG@PHG@PHG@PHG@PHG@PHG@PHG@PHG@PHG@PHG@PHG@PHG@PHG@PHG@PHG@PHG@PHG@PHG@PHG@PHG@PHG@PHG@PHG@PHG@PHG@PHG@PHG@PHG@PHG@PHG@PHG@PHG@PHG@PHG@PHG@PHG@PHG@PHG@PHG@PHG	PHAGESPN9CC@PHAGE118970@PHAGESPN9CC@PHAGESPN9CC@PHAGESPN9CC@PHAGE103203@PHAGESPN9CC@PHAGESPN9CC@PHAGESPN9CC@PHAGESPN9CC@PHAGESPN9CC@PHAGE103203@PHAGESPN9CC@PHAGE103203@PHAGESPN9CC@PHAGE103203@PHAGESPN9CC@PHAGESPN9CC&PHAGESPN9CC&PHAGEmEp234@PHAGESPN9CC@PHAGESPN9CC&PHAGE103203@PHAGESPN9CC@PHAGESPN9CC&PHAGESE1@PHAGE103203@PHAGESPN9CC@PHAGESPN9CC&PHAGESPN9CC&PHAGESPN9CC&PHAGESPN9CC@PHAGESPN9CC@PHAGES…	S18	1	S18_1
5231	3	3	125010	130241	VF@VF@VF	stbD@stbC@stbA	S18	1	S18_1
7428	3	10	139197	146625	BR@BR@BR	mdsB&gesB&ARO:3000790&gesA&ARO:3000789@golT&golT@golS&golS&ARO:3000504	S18	1	S18_1
617	2	2	273360	273977	TOX@ATOX	T10074@AT10074	S18	1	S18_1
9187	9	9	349340	358527	VF@VF@VF@VF@VF@VF@VF@VF@VF	fimA@fimI@fimC@fimD@fimH@fimF@fimZ@fimY@fimW	S18	1	S18_1
359	1	1	362588	362947	PHG	PHAGESPN9CC	S18	1	S18_1
1967	1	1	372418	374385	VF	apeE	S18	1	S18_1
578	1	1	383374	383952	AR	ARO:3003379	S18	1	S18_1
2768	2	2	130	2898	VF@VF	fliB@fliC	S18	2	S18_2
772	2	2	4573	5345	VF@VF	fliS@fliT	S18	2	S18_2
11131	11	13	9764	20895	VF@VF@VF@VF@VF@VF@VF@VF@VF@VF@VF	fliE@fliF@fliH@fliI@fliJ&fliK@fliL@fliM&fliN@fliO@fliP@fliQ@fliR	S18	2	S18_2
38455	40	51	36817	75272	PHG@PHG@PHG@PHG@PHG@PHG@PHG@PHG@PHG@PHG@PHG@PHG@PHG@PHG@PHG@PHG@PHG@PHG@PHG@PHG@PHG@PHG@PHG@PHG@PHG@PHG@PHG@PHG@PHG@PHG@PHG@PHG@PHG@PHG@PHG@PHG@PHG@PHG@PHG@PHG	PHAGE118970&PHAGE118970@PHAGE118970@PHAGE118970@PHAGE118970@PHAGE118970@PHAGE118970@PHAGE118970@PHAGE118970&PHAGE118970@PHAGE118970@PHAGE118970&PHAGEST64B@PHAGE118970@PHAGE118970&PHAGE118970@PHAGEST64B@PHAGE118970@PHAGE118970@PHAGEST64B&PHAGEST64B@PHAGESfIV&PHAGESfII@PHAGE118970@PHAGE118970&PHAGE118970@PHAGE118970@PHAGE118970@PHAGE118970@PHAGE118970@PHAGEST64B@PHAGEST64B&PHAGEST64B@PHAGE118970@PH…	S18	2	S18_2
1421	1	1	87596	89017	AR	ARO:3001327	S18	2	S18_2
2345	1	1	134786	137131	VF	sopA	S18	2	S18_2
7441	3	3	207501	214942	BR@BR@BR	mdtA@mdtB@mdtC	S18	2	S18_2
2119	1	2	216354	218473	BR	baeS&baeR	S18	2	S18_2
1043	1	1	224713	225756	VF	sseK2	S18	2	S18_2
4792	4	4	236052	240844	VF@VF@VF@VF	stcD@stcC@stcB@stcA	S18	2	S18_2
2363	1	1	334097	336460	VF	sspH2	S18	2	S18_2
622	2	2	324	946	TOX@ATOX	T439@AT439	S18	3	S18_3
704	1	1	80490	81194	PAI	putative	S18	3	S18_3
2255	1	1	142107	144362	AR	ARO:3003939	S18	3	S18_3
1889	1	1	149122	151011	AR	ARO:3003317	S18	3	S18_3
212	1	1	179213	179425	PHG	PHAGEST147	S18	3	S18_3
7647	7	7	5266	12913	VF@VF@VF@VF@VF@VF@VF	bcfH@bcfG@bcfE@bcfD@bcfC@bcfB@bcfA	S18	4	S18_4
5580	5	5	41420	47000	VF@VF@VF@VF@VF	sthA@sthB@sthC@sthD@sthE	S18	4	S18_4
5199	4	5	63714	68913	VF@VF@VF@VF	STM4575@STM4574@stjC@stjB&STM4571	S18	4	S18_4
573	1	2	106764	107337	ATOX	AT6086&T6086	S18	4	S18_4
2705	1	1	190592	193297	BR	mgtA	S18	4	S18_4
4530	3	4	60465	64995	BR@BR@BR	yddg/emrE@opmD/nmpC&nmpC@smvA/emrB	S18	5	S18_5
629	1	1	76205	76834	VF	steA	S18	5	S18_5
947	1	1	98879	99826	VF	sifB	S18	5	S18_5
437	1	2	114056	114493	AR	ARO:3002571&aac(6')-Iaa	S18	5	S18_5
398	1	1	126319	126717	VF	steB	S18	5	S18_5
1223	1	1	127991	129214	VF	sseJ	S18	5	S18_5
1370	1	1	196857	198227	VF	steC	S18	5	S18_5
374	1	1	35779	36153	BR	corD	S18	6	S18_6
1607	1	1	130025	131632	BR	cuiD	S18	6	S18_6
4928	4	4	137487	142415	VF@VF@VF@VF	stiH@stiC@stiB@stiA	S18	6	S18_6
5604	5	6	164150	169754	VF@VF@VF@VF@VF	stfA@stfC@stfD@stfE&stfF@stfG	S18	6	S18_6
719	1	1	98469	99188	VF	sopE2	S18	7	S18_7
1003	1	2	103162	104165	MGE	tnpA&tnpA	S18	7	S18_7
827	1	1	109933	110760	PHG	PHAGELT2-gi	S18	7	S18_7
530	1	1	111964	112494	PHG	PHAGELT2-gi	S18	7	S18_7
2467	2	2	154277	156744	VF@VF	flhE@flhA	S18	7	S18_7
10436	8	11	158085	168521	VF@VF@VF@VF@VF@VF@VF@VF	cheZ@cheY@cheB&cheR@cheM@cheW@cheA@motB&motA@flhC&flhD	S18	7	S18_7
719	1	1	186115	186834	AR	ARO:3000826	S18	7	S18_7
2273	3	3	189647	191920	VF@VF@VF	fliY@fliZ@fliA	S18	7	S18_7
398	1	1	115471	115869	BR	nikR	S18	8	S18_8
4876	4	4	186619	191495	VF@VF@VF@VF	lpfE@lpfD@lpfC@lpfB	S18	8	S18_8
11114	8	11	47413	58527	PAI@PAI@PAI@PAI@PAI@PAI@PAI@PAI	MgtC&mgtC@mgtB&Mg2+@CigR@SlsA@putative@FidL@misL&MisL@RmbA	S18	9	S18_9
644	1	1	59829	60473	PAI	RhuM	S18	9	S18_9
1671	2	3	174099	175770	ATOX@BR	AT443&T443@cueP	S18	9	S18_9
533	1	1	184610	185143	VF	lpfA	S18	9	S18_9
4491	4	6	90934	95425	VF@VF@VF@VF	ssaU&ssaT@ssaS&ssaR@ssaQ@ssaO	S18	10	S18_10
12603	13	16	96722	109325	VF@VF@VF@VF@VF@VF@VF@VF@VF@VF@VF@VF@VF	ssaV@ssaL@ssaX@ssaJ&ssaI@ssaH@sseG&sseF@sscB@sseE@sseD@sseC@sscA&sseB@sseA@ssaE	S18	10	S18_10
5722	4	4	110528	116250	VF@VF@VF@VF	ssaC@spiC/ssaB@ssrA@ssrB	S18	10	S18_10
647	1	1	16423	17070	VF	rcsB	S18	11	S18_11
2594	1	1	20182	22776	AR	ARO:3003926	S18	11	S18_11
1262	1	1	35130	36392	AR	ARO:3003889	S18	11	S18_11
950	1	1	41224	42174	VF	sseL	S18	11	S18_11
602	1	1	49499	50101	BR	pmrG	S18	11	S18_11
998	1	1	130024	131022	VF	flk	S18	11	S18_11
311	1	1	76195	76506	PAI	excision	S18	12	S18_12
2014	1	2	78325	80339	PAI	putative&putative	S18	12	S18_12
20578	4	5	81648	102226	PAI@PAI@PAI@PAI	HLYD@large&STM4261@putative@unknown	S18	12	S18_12
1959	3	3	103344	105303	PAI@AR@AR	unknown@ARO:3003383@ARO:3003382	S18	12	S18_12
2294	1	1	34393	36687	VF	slrP	S18	13	S18_13
914	1	1	7140	8054	BR	oxyRkp	S18	14	S18_14
599	2	2	108899	109498	ATOX@TOX	AT6088@T6088	S18	14	S18_14
751	1	2	110731	111482	TOX	T6087&AT6087	S18	14	S18_14
386	1	1	116933	117319	PHG	PHAGESA1	S18	14	S18_14
875	1	1	40050	40925	BR	corC	S18	15	S18_15
449	1	1	64714	65163	VF	fur	S18	15	S18_15
893	1	1	39782	40675	VF	mig-14	S18	16	S18_16
9392	5	5	44501	53893	VF@VF@VF@VF@VF	iroN@iroE@iroD@iroC@iroB	S18	16	S18_16
3824	3	4	55520	59344	VF@VF@IS	fljB@fljA@ISSty2&ISSty2	S18	16	S18_16
263	1	2	62938	63201	MGE	tnpA&PHAGELT2-gi	S18	16	S18_16
872	1	1	68959	69831	PHG	PHAGELT2-gi	S18	16	S18_16
1061	1	1	91041	92102	PHG	PHAGEFels-2-gi	S18	16	S18_16
680	1	1	115756	116436	BR	corB	S18	16	S18_16
962	1	1	118016	118978	PHG	PHAGE500465	S18	16	S18_16
433	2	2	33109	33542	TOX@ATOX	T10086@AT10086	S18	17	S18_17
2189	1	2	57470	59659	VF	sinH&sinH	S18	17	S18_17
7304	1	1	66562	73866	VF	ratB	S18	17	S18_17
3110	1	1	111326	114436	BR	acrD	S18	17	S18_17
950	1	1	6528	7478	VF	sopD	S18	18	S18_18
989	1	2	27407	28396	BR	rpoS&rpoS	S18	18	S18_18
802	1	2	45750	46552	TOX	T10052&AT10052	S18	18	S18_18
24973	17	20	49064	74037	VF@VF@VF@VF@VF@VF@VF@VF@VF@VF@VF@VF@VF@VF@VF@VF@VF	invH@invF&invG&invE@invA@invB&invC/sctN@invJ@spaO/sctQ@spaQ@spaS@sicA@sipB/sspB@sipC/sspC@sipD@sipA/sspA@iacP@sptP@iagB@hilA	S18	18	S18_18
12392	9	13	75131	87523	VF@VF@VF@VF@VF@VF@VF@VF@BR	hilD@prgH@prgI@prgJ&prgK@orgB/SctL&orgC@hilC@sprB@avrA@sitC&sitB&sitA	S18	18	S18_18
743	1	1	39895	40638	PAI	regulatory	S18	19	S18_19
3962	4	4	43863	47825	PAI@VF@PAI@VF	unknown@sopB/sigD@PipC@pipB	S18	19	S18_19
20783	16	20	82823	103606	MGE@PHG@PHG@PHG@PHG@PHG@PHG@PHG@VF@PHG@PHG@PHG@PHG@PHG@PHG@PHG	tnpA@PHAGEGifsy&sseI/srfH@PHAGEGifsy@PHAGEGifsy@PHAGEGifsy@PHAGEGifsy@PHAGEGifsy@PHAGEGifsy@sodCI&PHAGEGifsy@PHAGEGifsy@PHAGEGifsy&PHAGEGifsy@PHAGEGifsy@PHAGEGifsy@PHAGEGifsy&PHAGEGifsy@PHAGEGifsy@PHAGEGifsy	S18	19	S18_19
3985	3	4	105068	109053	PHG@PHG@PHG	PHAGEGifsy&PHAGEGifsy@PHAGEGifsy@PHAGEGifsy	S18	19	S18_19
2134	2	2	6410	8544	VF@VF	phoP@phoQ	S18	20	S18_20
1007	1	1	14919	15926	VF	sifA	S18	20	S18_20
11472	13	13	57679	69151	VF@VF@VF@VF@VF@VF@VF@VF@VF@VF@VF@VF@VF	flgL@flgK@flgJ@flgI@flgH@flgG@flgF@flgE@flgC@flgB@flgA@flgM@flgN	S18	20	S18_20
323	1	1	93303	93626	VF	csgC	S18	20	S18_20
2350	4	4	95395	97745	VF@VF@VF@VF	csgD@csgE@csgF@csgG	S18	20	S18_20
5173	3	4	2467	7640	VF@VF@VF	stdA@stdB@stdC&STM3026	S18	21	S18_21
947	1	1	53031	53978	BR	corA	S18	22	S18_22
770	1	1	38465	39235	BR	pstB	S18	24	S18_24
6397	5	8	44720	51117	PAIMGE@PAI@PAI@MGE@ICE	SGI2&ICEberg|235_IME_gi|5227589580|ref|AIK22123.1|_YidY___Salmonella_enterica_subsp._enterica___&putative@reverse@hypothetical@int3@ICEberg|235_IME_gi|5227589538|ref|AIK22102.1|_TrmE___Salmonella_enterica_subsp._enterica___&SGI2	S18	24	S18_24
2411	1	1	58709	61120	AR	ARO:3003307	S18	24	S18_24
917	1	2	447	1364	IS	ISSen1&ISSen1	S18	25	S18_25
956	1	1	28418	29374	VF	sopD2	S18	25	S18_25
1582	2	2	72588	74170	PHG@PHG	PHAGEGifsy@PHAGEGifsy	S18	25	S18_25
1205	1	5	51929	53134	PAIMGE	ICEApl1&ICEberg|350_gi|301155795|emb|CBW15263.1|_tn10_transposase_for_is10_left___Haemophilus_parainfluenzae_T3T1___&IS10R&tnpA10&IS10	S18	26	S18_26
629	1	1	18897	19526	AR	ARO:3000518	S18	27	S18_27
1226	1	1	35641	36867	AR	ARO:3003369	S18	27	S18_27
1636	2	10	19729	21365	PAIMGE@PAIMGE	blaTEM-1&blaTEM-1A&ICEHin1056&ARO:3000873&ICEberg|60_gi|51507314|emb|CAF29065.1|_beta-lactamase_TEM_precursor___Haemophilus_influenzae___&beta-lactamase@tnpA&ICEHin86-28NP&ICEberg|61_gi|156617158|gb|AAX87127.2|_transposon_Tn3_resolvase___Haemophilus_influenzae_86-028NP___&resolvase	S18	28	S18_28
4319	4	22	24735	29054	ICE@GI@PAIMGE@PAIMGE	intI1&ICEberg|217_IME_gi|6938252614|ref|ABO14712.1|_GroEL/integrase_fusion_protein___Salmonella_enterica_subsp._enterica_serovar_Emek___&MGIVchHai6@In185&JF262176&Tn6025&dfrA5&dfrA5&ICEberg|229_IME_gi|8232431642|ref|ADP38061.1|_dihydrofolate_reductase___Proteus_mirabilis___&ARO:3002861&dihydrofolate@ARO:3005010&qacEdelta&sul1delta&Tn6108&sul1_15&sul1&ICEberg|1010_gi|1224956906|ref|ATB17854.1|_Sul…	S18	28	S18_28
4664	5	27	30208	34872	PAIMGE@PAIMGE@PAIMGE@MGE@GI	cmlA5&ARO:3002695&Tn6060&cmlA1&ICEberg|199_IME_gi|7466545155|ref|AVE17450.1|_chloramphenicol_efflux_pump___Proteus_mirabilis___&Chloramphenicol@ICEberg|205_IME_gi|9872597240|ref|AAL13156.1|_quaternary_ammonium_and_disinfectant_resistance_protein___Salmonella_enterica___&qacEdelta1&qacEdelta&sul1delta&SGI1-B2&ICEberg|254_IME_gi|9873341261|ref|AJS16031.1|_dihydropteroate_synthase___Proteus_mirabili…	S18	28	S18_28
557	1	1	35973	36530	MGE	tnpA	S18	28	S18_28
2904	2	3	20850	23754	PHG@PHG	PHAGEGifsy&gogB@PHAGEGifsy	S18	29	S18_29
19311	17	18	24869	44180	PHG@PHG@PHG@PHG@PHG@PHG@PHG@PHG@PHG@PHG@PHG@PHG@PHG@PHG@PHG@PHG@PHG	PHAGEGifsy@PHAGEGifsy&PHAGEGifsy@PHAGEGifsy@PHAGEGifsy@PHAGEGifsy@PHAGEGifsy@PHAGEGifsy@PHAGEGifsy@PHAGEGifsy@PHAGEGifsy@PHAGEGifsy@PHAGEGifsy@PHAGEGifsy@PHAGEGifsy@PHAGEGifsy@PHAGEGifsy@PHAGEGifsy	S18	29	S18_29
5585	5	5	45682	51267	PHG@PHG@PHG@PHG@PHG	PHAGEGifsy@PHAGEGifsy@PHAGEGifsy@PHAGEGifsy@PHAGEGifsy	S18	29	S18_29
452	1	1	6436	6888	BR	zraP	S18	32	S18_32
1025	1	1	18261	19286	VF	sseK1	S18	32	S18_32
4025	1	1	24685	28710	AR	ARO:3003288	S18	32	S18_32
1181	1	1	32834	34015	AR	ARO:3003368	S18	32	S18_32
778	1	2	33328	34106	TOX	T10051&AT10051	S18	33	S18_33
1771	2	2	813	2584	PHG@PHG	PHAGEGifsy@PHAGEGifsy	S18	35	S18_35
5298	8	10	187	5485	PHG@PHG@PHG@PHG@PHG@PHG@PHG@PHG	PHAGEGifsy@PHAGEGifsy@PHAGEGifsy@PHAGEGifsy&PHAGEGifsy&PHAGEGifsy@PHAGEGifsy@PHAGEGifsy@PHAGESEN34@PHAGESPN3UB	S18	37	S18_37
371	1	1	8851	9222	PHG	PHAGEGifsy	S18	37	S18_37
155	1	1	12315	12470	PHG	PHAGEGifsy	S18	37	S18_37
8831	16	17	17	8848	PHG@PHG@PHG@PHG@PHG@PHG@PHG@PHG@PHG@PHG@PHG@PHG@PHG@PHG@PHG@PHG	PHAGEGifsy@PHAGEGifsy@PHAGEGifsy@PHAGEGifsy@PHAGEGifsy@PHAGEGifsy&PHAGEGifsy@PHAGEGifsy@PHAGEGifsy@PHAGEGifsy@PHAGEGifsy@PHAGESEN34@PHAGEGifsy@PHAGEGifsy@PHAGEGifsy@PHAGEGifsy@PHAGEGifsy	S18	38	S18_38
1160	1	1	4085	5245	VF	unknown	S18	39	S18_39
1016	1	5	151	1167	IS	tnpA&ICEEcoUMN026-1&ICEberg|132_gi|218432586|emb|CAR13479.1|_IS5_transposase_and_trans-activator	S18	47	S18_47
923	1	1	78	1001	MGE	tnpA	S18	48	S18_48
458	1	3	110	568	IS	tnpA&IS200F&PHAGETy2-gi	S18	50	S18_50
332	1	1	48	380	PHG	PHAGESEN34	S18	58	S18_58
155	1	1	30	185	PHG	PHAGEGifsy	S18	64	S18_64
449	1	1	75007	75456	VF	fur	S21	1	S21_1
875	1	1	99245	100120	BR	corC	S21	1	S21_1
1013	1	5	140116	141129	IS	ICEEcoUMN026-1&ICEberg|132_gi|218432586|emb|CAR13479.1|_IS5_transposase_and_trans-activator	S21	1	S21_1
578	1	1	194325	194903	AR	ARO:3003379	S21	1	S21_1
1967	1	1	203892	205859	VF	apeE	S21	1	S21_1
359	1	1	215330	215689	PHG	PHAGESPN9CC	S21	1	S21_1
9187	9	9	219750	228937	VF@VF@VF@VF@VF@VF@VF@VF@VF	fimW@fimY@fimZ@fimF@fimH@fimD@fimC@fimI@fimA	S21	1	S21_1
617	2	2	304300	304917	ATOX@TOX	AT10074@T10074	S21	1	S21_1
7428	3	10	431649	439077	BR@BR@BR	golS&golS&ARO:3000504@golT&golT@gesA&ARO:3000789&mdsB&ARO:3000790&gesB	S21	1	S21_1
5231	3	3	448036	453267	VF@VF@VF	stbA@stbC@stbD	S21	1	S21_1
38495	45	52	465719	504214	PHG@PHG@PHG@PHG@PHG@PHG@PHG@PHG@PHG@PHG@PHG@PHG@PHG@PHG@PHG@PHG@PHG@PHG@PHG@PHG@PHG@PHG@PHG@PHG@PHG@PHG@PHG@PHG@PHG@PHG@PHG@PHG@PHG@PHG@PHG@PHG@PHG@PHG@PHG@PHG@PHG@PHG@PHG@PHG@PHG	PHAGESPN9CC@PHAGESPN9CC@PHAGEST104@PHAGEST104@PHAGESPN9CC@PHAGESPN9CC@PHAGESPN9CC@PHAGESPN9CC@PHAGESPN9CC@PHAGESPN9CC@PHAGESPN9CC@PHAGESE1@PHAGESPN9CC@PHAGEIME10@PHAGESPN9CC@PHAGE103203@PHAGESPN9CC@PHAGEUPF@PHAGESPN9CC&PHAGESPN9CC@PHAGESPN9CC@PHAGESPN9CC&PHAGESPN9CC&PHAGESPN9CC&PHAGESPN9CC@PHAGESPN9CC@PHAGE103203@PHAGESE1&PHAGESPN9CC@PHAGESPN9CC@PHAGE103203&PHAGESPN9CC@PHAGESPN9CC@PHAGESPN9CC&PHA…	S21	1	S21_1
716	1	1	522491	523207	VF	STM0306	S21	1	S21_1
4356	4	4	526538	530894	VF@VF@VF@VF	safD@safC@safB@safA	S21	1	S21_1
1618	2	3	532154	533772	PHG@ATOX	PHAGELT2-gi@AT10103&T10103	S21	1	S21_1
18601	11	20	535271	553872	ATOX@TOX@PAI@PAI@PAI@PAI@VF@VF@VF@PAI@PAI	AT10105@T10105@hypothetical&STM0290@STM0289&Rhs-family@tlde1&hypothetical@STM0287&STM0286&hypothetical@STM0285@STM0284@STM0283@STM0282&putative&conserved&STM0281@putative&STM0280	S21	1	S21_1
13497	10	19	554926	568423	VF@PAI@VF@VF@PAI@PAI@PAI@PAI@PAI@PAI	tae4@Hcp-like&STM0276@STM0275@STM0274@conserved&STM0273@STM0272&ClpB-like@hypothetical&STM0271@conserved&STM0269@hypothetical&STM0268&STM0267&hypothetical@hypothetical&STM0266	S21	1	S21_1
2768	2	2	130	2898	VF@VF	fliB@fliC	S21	2	S21_2
772	2	2	4573	5345	VF@VF	fliS@fliT	S21	2	S21_2
11131	11	13	9764	20895	VF@VF@VF@VF@VF@VF@VF@VF@VF@VF@VF	fliE@fliF@fliH@fliI@fliJ&fliK@fliL@fliM&fliN@fliO@fliP@fliQ@fliR	S21	2	S21_2
38455	40	51	36817	75272	PHG@PHG@PHG@PHG@PHG@PHG@PHG@PHG@PHG@PHG@PHG@PHG@PHG@PHG@PHG@PHG@PHG@PHG@PHG@PHG@PHG@PHG@PHG@PHG@PHG@PHG@PHG@PHG@PHG@PHG@PHG@PHG@PHG@PHG@PHG@PHG@PHG@PHG@PHG@PHG	PHAGE118970&PHAGE118970@PHAGE118970@PHAGE118970@PHAGE118970@PHAGE118970@PHAGE118970@PHAGE118970@PHAGE118970&PHAGE118970@PHAGE118970@PHAGE118970&PHAGEST64B@PHAGE118970@PHAGE118970&PHAGE118970@PHAGEST64B@PHAGE118970@PHAGE118970@PHAGEST64B&PHAGEST64B@PHAGESfIV&PHAGESfII@PHAGE118970@PHAGE118970&PHAGE118970@PHAGE118970@PHAGE118970@PHAGE118970@PHAGE118970@PHAGEST64B@PHAGEST64B&PHAGEST64B@PHAGE118970@PH…	S21	2	S21_2
1421	1	1	87596	89017	AR	ARO:3001327	S21	2	S21_2
2345	1	1	134786	137131	VF	sopA	S21	2	S21_2
7441	3	3	207501	214942	BR@BR@BR	mdtA@mdtB@mdtC	S21	2	S21_2
2119	1	2	216354	218473	BR	baeS&baeR	S21	2	S21_2
1043	1	1	224713	225756	VF	sseK2	S21	2	S21_2
4792	4	4	236052	240844	VF@VF@VF@VF	stcD@stcC@stcB@stcA	S21	2	S21_2
2363	1	1	334097	336460	VF	sspH2	S21	2	S21_2
622	2	2	329	951	TOX@ATOX	T439@AT439	S21	3	S21_3
704	1	1	80495	81199	PAI	putative	S21	3	S21_3
2255	1	1	142112	144367	AR	ARO:3003939	S21	3	S21_3
1889	1	1	149127	151016	AR	ARO:3003317	S21	3	S21_3
212	1	1	179218	179430	PHG	PHAGEST147	S21	3	S21_3
2705	1	1	103053	105758	BR	mgtA	S21	4	S21_4
573	1	2	189013	189586	TOX	T6086&AT6086	S21	4	S21_4
5199	4	5	227437	232636	VF@VF@VF@VF	STM4571&stjB@stjC@STM4574@STM4575	S21	4	S21_4
5580	5	5	249350	254930	VF@VF@VF@VF@VF	sthE@sthD@sthC@sthB@sthA	S21	4	S21_4
7647	7	7	283437	291084	VF@VF@VF@VF@VF@VF@VF	bcfA@bcfB@bcfC@bcfD@bcfE@bcfG@bcfH	S21	4	S21_4
5722	4	4	150573	156295	VF@VF@VF@VF	ssrB@ssrA@spiC/ssaB@ssaC	S21	5	S21_5
12603	13	16	157498	170101	VF@VF@VF@VF@VF@VF@VF@VF@VF@VF@VF@VF@VF	ssaE@sseA@sseB&sscA@sseC@sseD@sseE@sscB@sseF&sseG@ssaH@ssaI&ssaJ@ssaX@ssaL@ssaV	S21	5	S21_5
4491	4	6	171398	175889	VF@VF@VF@VF	ssaO@ssaQ@ssaR&ssaS@ssaT&ssaU	S21	5	S21_5
4530	3	4	60465	64995	BR@BR@BR	yddg/emrE@opmD/nmpC&nmpC@smvA/emrB	S21	6	S21_6
629	1	1	76205	76834	VF	steA	S21	6	S21_6
947	1	1	98879	99826	VF	sifB	S21	6	S21_6
437	1	2	114056	114493	AR	ARO:3002571&aac(6')-Iaa	S21	6	S21_6
398	1	1	126319	126717	VF	steB	S21	6	S21_6
1223	1	1	127991	129214	VF	sseJ	S21	6	S21_6
1370	1	1	196857	198227	VF	steC	S21	6	S21_6
374	1	1	35779	36153	BR	corD	S21	7	S21_7
1607	1	1	130025	131632	BR	cuiD	S21	7	S21_7
4928	4	4	137487	142415	VF@VF@VF@VF	stiH@stiC@stiB@stiA	S21	7	S21_7
5604	5	6	164150	169754	VF@VF@VF@VF@VF	stfA@stfC@stfD@stfE&stfF@stfG	S21	7	S21_7
719	1	1	98469	99188	VF	sopE2	S21	8	S21_8
1003	1	2	103162	104165	MGE	tnpA&tnpA	S21	8	S21_8
827	1	1	109933	110760	PHG	PHAGELT2-gi	S21	8	S21_8
530	1	1	111964	112494	PHG	PHAGELT2-gi	S21	8	S21_8
2467	2	2	154277	156744	VF@VF	flhE@flhA	S21	8	S21_8
10436	8	11	158085	168521	VF@VF@VF@VF@VF@VF@VF@VF	cheZ@cheY@cheB&cheR@cheM@cheW@cheA@motB&motA@flhC&flhD	S21	8	S21_8
719	1	1	186115	186834	AR	ARO:3000826	S21	8	S21_8
2273	3	3	189647	191920	VF@VF@VF	fliY@fliZ@fliA	S21	8	S21_8
398	1	1	115471	115869	BR	nikR	S21	9	S21_9
4876	4	4	186619	191495	VF@VF@VF@VF	lpfE@lpfD@lpfC@lpfB	S21	9	S21_9
533	1	1	148	681	VF	lpfA	S21	10	S21_10
1671	2	3	9521	11192	BR@TOX	cueP@T443&AT443	S21	10	S21_10
644	1	1	124819	125463	PAI	RhuM	S21	10	S21_10
11114	8	11	126765	137879	PAI@PAI@PAI@PAI@PAI@PAI@PAI@PAI	RmbA@MisL&misL@FidL@putative@SlsA@CigR@Mg2+&mgtB@MgtC&mgtC	S21	10	S21_10
950	1	1	6576	7526	VF	sopD	S21	11	S21_11
989	1	2	27455	28444	BR	rpoS&rpoS	S21	11	S21_11
802	1	2	45798	46600	TOX	T10052&AT10052	S21	11	S21_11
24973	17	20	49112	74085	VF@VF@VF@VF@VF@VF@VF@VF@VF@VF@VF@VF@VF@VF@VF@VF@VF	invH@invF&invG&invE@invA@invB&invC/sctN@invJ@spaO/sctQ@spaQ@spaS@sicA@sipB/sspB@sipC/sspC@sipD@sipA/sspA@iacP@sptP@iagB@hilA	S21	11	S21_11
12392	9	13	75179	87571	VF@VF@VF@VF@VF@VF@VF@VF@BR	hilD@prgH@prgI@prgJ&prgK@orgB/SctL&orgC@hilC@sprB@avrA@sitC&sitB&sitA	S21	11	S21_11
893	1	1	163724	164617	VF	mig-14	S21	11	S21_11
9392	5	5	168443	177835	VF@VF@VF@VF@VF	iroN@iroE@iroD@iroC@iroB	S21	11	S21_11
647	1	1	16423	17070	VF	rcsB	S21	12	S21_12
2594	1	1	20182	22776	AR	ARO:3003926	S21	12	S21_12
1262	1	1	35130	36392	AR	ARO:3003889	S21	12	S21_12
950	1	1	41224	42174	VF	sseL	S21	12	S21_12
602	1	1	49499	50101	BR	pmrG	S21	12	S21_12
998	1	1	130024	131022	VF	flk	S21	12	S21_12
311	1	1	77804	78115	PAI	excision	S21	13	S21_13
2014	1	2	79934	81948	PAI	putative&putative	S21	13	S21_13
20578	4	5	83257	103835	PAI@PAI@PAI@PAI	HLYD@large&STM4261@putative@unknown	S21	13	S21_13
1959	3	3	104953	106912	PAI@AR@AR	unknown@ARO:3003383@ARO:3003382	S21	13	S21_13
2294	1	1	34393	36687	VF	slrP	S21	14	S21_14
386	1	1	32415	32801	PHG	PHAGESA1	S21	15	S21_15
751	1	2	38252	39003	ATOX	AT6087&T6087	S21	15	S21_15
599	2	2	40236	40835	TOX@ATOX	T6088@AT6088	S21	15	S21_15
914	1	1	141680	142594	BR	oxyRkp	S21	15	S21_15
433	2	2	33110	33543	TOX@ATOX	T10086@AT10086	S21	16	S21_16
2189	1	2	57471	59660	VF	sinH&sinH	S21	16	S21_16
7304	1	1	66563	73867	VF	ratB	S21	16	S21_16
3110	1	1	111327	114437	BR	acrD	S21	16	S21_16
743	1	1	39895	40638	PAI	regulatory	S21	17	S21_17
3962	4	4	43863	47825	PAI@VF@PAI@VF	unknown@sopB/sigD@PipC@pipB	S21	17	S21_17
20783	16	20	82823	103606	MGE@PHG@PHG@PHG@PHG@PHG@PHG@PHG@VF@PHG@PHG@PHG@PHG@PHG@PHG@PHG	tnpA@PHAGEGifsy&sseI/srfH@PHAGEGifsy@PHAGEGifsy@PHAGEGifsy@PHAGEGifsy@PHAGEGifsy@PHAGEGifsy@sodCI&PHAGEGifsy@PHAGEGifsy@PHAGEGifsy&PHAGEGifsy@PHAGEGifsy@PHAGEGifsy@PHAGEGifsy&PHAGEGifsy@PHAGEGifsy@PHAGEGifsy	S21	17	S21_17
3985	3	4	105068	109053	PHG@PHG@PHG	PHAGEGifsy&PHAGEGifsy@PHAGEGifsy@PHAGEGifsy	S21	17	S21_17
2134	2	2	6410	8544	VF@VF	phoP@phoQ	S21	18	S21_18
1007	1	1	14919	15926	VF	sifA	S21	18	S21_18
11472	13	13	57679	69151	VF@VF@VF@VF@VF@VF@VF@VF@VF@VF@VF@VF@VF	flgL@flgK@flgJ@flgI@flgH@flgG@flgF@flgE@flgC@flgB@flgA@flgM@flgN	S21	18	S21_18
323	1	1	93303	93626	VF	csgC	S21	18	S21_18
2350	4	4	95395	97745	VF@VF@VF@VF	csgD@csgE@csgF@csgG	S21	18	S21_18
5173	3	4	2467	7640	VF@VF@VF	stdA@stdB@stdC&STM3026	S21	19	S21_19
947	1	1	53031	53978	BR	corA	S21	20	S21_20
2411	1	1	20360	22771	AR	ARO:3003307	S21	21	S21_21
5842	5	8	30363	36205	ICE@MGE@PAI@PAI@PAIMGE	SGI2&ICEberg|235_IME_gi|5227589538|ref|AIK22102.1|_TrmE___Salmonella_enterica_subsp._enterica___@int3@hypothetical@reverse@SGI2&ICEberg|235_IME_gi|5227589580|ref|AIK22123.1|_YidY___Salmonella_enterica_subsp._enterica___&putative	S21	21	S21_21
770	1	1	42245	43015	BR	pstB	S21	21	S21_21
962	1	1	15887	16849	PHG	PHAGE500465	S21	22	S21_22
680	1	1	18429	19109	BR	corB	S21	22	S21_22
1061	1	1	42763	43824	PHG	PHAGEFels-2-gi	S21	22	S21_22
872	1	1	65034	65906	PHG	PHAGELT2-gi	S21	22	S21_22
266	1	2	71661	71927	MGE	tnpA&PHAGELT2-gi	S21	22	S21_22
2236	2	3	75521	77757	IS@VF	ISSty2&ISSty2@fljA	S21	22	S21_22
917	1	2	447	1364	IS	ISSen1&ISSen1	S21	23	S21_23
956	1	1	28418	29374	VF	sopD2	S21	23	S21_23
1862	3	3	72588	74450	PHG@PHG@PHG	PHAGEGifsy@PHAGEGifsy@PHAGEGifsy	S21	23	S21_23
1205	1	5	51929	53134	PAIMGE	ICEApl1&ICEberg|350_gi|301155795|emb|CBW15263.1|_tn10_transposase_for_is10_left___Haemophilus_parainfluenzae_T3T1___&IS10R&tnpA10&IS10	S21	24	S21_24
1226	1	1	26185	27411	AR	ARO:3003369	S21	25	S21_25
629	1	1	43526	44155	AR	ARO:3000518	S21	25	S21_25
1636	2	10	19729	21365	PAIMGE@PAIMGE	blaTEM-1&blaTEM-1A&ICEHin1056&ARO:3000873&ICEberg|60_gi|51507314|emb|CAF29065.1|_beta-lactamase_TEM_precursor___Haemophilus_influenzae___&beta-lactamase@tnpA&ICEHin86-28NP&ICEberg|61_gi|156617158|gb|AAX87127.2|_transposon_Tn3_resolvase___Haemophilus_influenzae_86-028NP___&resolvase	S21	26	S21_26
4319	4	22	24735	29054	ICE@GI@PAIMGE@PAIMGE	intI1&ICEberg|217_IME_gi|6938252614|ref|ABO14712.1|_GroEL/integrase_fusion_protein___Salmonella_enterica_subsp._enterica_serovar_Emek___&MGIVchHai6@In185&JF262176&Tn6025&dfrA5&dfrA5&ICEberg|229_IME_gi|8232431642|ref|ADP38061.1|_dihydrofolate_reductase___Proteus_mirabilis___&ARO:3002861&dihydrofolate@ARO:3005010&qacEdelta&sul1delta&Tn6108&sul1_15&sul1&ICEberg|1010_gi|1224956906|ref|ATB17854.1|_Sul…	S21	26	S21_26
4664	5	27	30208	34872	PAIMGE@PAIMGE@PAIMGE@MGE@GI	cmlA5&ARO:3002695&Tn6060&cmlA1&ICEberg|199_IME_gi|7466545155|ref|AVE17450.1|_chloramphenicol_efflux_pump___Proteus_mirabilis___&Chloramphenicol@ICEberg|205_IME_gi|9872597240|ref|AAL13156.1|_quaternary_ammonium_and_disinfectant_resistance_protein___Salmonella_enterica___&qacEdelta1&qacEdelta&sul1delta&SGI1-B2&ICEberg|254_IME_gi|9873341261|ref|AJS16031.1|_dihydropteroate_synthase___Proteus_mirabili…	S21	26	S21_26
557	1	1	35973	36530	MGE	tnpA	S21	26	S21_26
2904	2	3	20850	23754	PHG@PHG	PHAGEGifsy&gogB@PHAGEGifsy	S21	27	S21_27
19311	17	18	24869	44180	PHG@PHG@PHG@PHG@PHG@PHG@PHG@PHG@PHG@PHG@PHG@PHG@PHG@PHG@PHG@PHG@PHG	PHAGEGifsy@PHAGEGifsy&PHAGEGifsy@PHAGEGifsy@PHAGEGifsy@PHAGEGifsy@PHAGEGifsy@PHAGEGifsy@PHAGEGifsy@PHAGEGifsy@PHAGEGifsy@PHAGEGifsy@PHAGEGifsy@PHAGEGifsy@PHAGEGifsy@PHAGEGifsy@PHAGEGifsy@PHAGEGifsy	S21	27	S21_27
5585	5	5	45682	51267	PHG@PHG@PHG@PHG@PHG	PHAGEGifsy@PHAGEGifsy@PHAGEGifsy@PHAGEGifsy@PHAGEGifsy	S21	27	S21_27
1181	1	1	4189	5370	AR	ARO:3003368	S21	30	S21_30
4025	1	1	9494	13519	AR	ARO:3003288	S21	30	S21_30
1025	1	1	18918	19943	VF	sseK1	S21	30	S21_30
452	1	1	31316	31768	BR	zraP	S21	30	S21_30
778	1	2	2668	3446	ATOX	AT10051&T10051	S21	31	S21_31
1226	1	1	349	1575	PHG	PHAGEGifsy	S21	33	S21_33
155	1	1	336	491	PHG	PHAGEGifsy	S21	35	S21_35
371	1	1	3584	3955	PHG	PHAGEGifsy	S21	35	S21_35
5298	8	10	7321	12619	PHG@PHG@PHG@PHG@PHG@PHG@PHG@PHG	PHAGESPN3UB@PHAGESEN34@PHAGEGifsy@PHAGEGifsy@PHAGEGifsy&PHAGEGifsy&PHAGEGifsy@PHAGEGifsy@PHAGEGifsy@PHAGEGifsy	S21	35	S21_35
8831	16	17	17	8848	PHG@PHG@PHG@PHG@PHG@PHG@PHG@PHG@PHG@PHG@PHG@PHG@PHG@PHG@PHG@PHG	PHAGEGifsy@PHAGEGifsy@PHAGEGifsy@PHAGEGifsy@PHAGEGifsy@PHAGEGifsy&PHAGEGifsy@PHAGEGifsy@PHAGEGifsy@PHAGEGifsy@PHAGEGifsy@PHAGESEN34@PHAGEGifsy@PHAGEGifsy@PHAGEGifsy@PHAGEGifsy@PHAGEGifsy	S21	36	S21_36
1160	1	1	3424	4584	VF	unknown	S21	37	S21_37
923	1	1	56	979	MGE	tnpA	S21	44	S21_44
458	1	3	110	568	IS	tnpA&IS200F&PHAGETy2-gi	S21	47	S21_47
332	1	1	48	380	PHG	PHAGESEN34	S21	53	S21_53
155	1	1	150	305	PHG	PHAGEGifsy	S21	59	S21_59
25793	20	35	10541	36334	PAI@PAI@PAI@PAI@PAI@PAI@PAI@VF@VF@PAI@VF@VF@PAI@PAI@VF@VF@PAI@PAI@VF@PAI	STM0266&hypothetical@STM0267&hypothetical&hypothetical&STM0268@STM0269&conserved@hypothetical&STM0271@hypothetical@STM0272&ClpB-like@STM0273&conserved@STM0274@STM0275@STM0276&Hcp-like@tae4@STM0279@putative&STM0280@STM0281&conserved&putative&STM0282@STM0284@STM0285@hypothetical&STM0286@putative@STM0287@tlde1&hypothetical	S29	1	S29_1
3760	3	3	53827	57587	VF@VF@VF	safB@safC@safD	S29	1	S29_1
716	1	1	60925	61641	VF	STM0306	S29	1	S29_1
296	1	1	80682	80978	IS	IS1230B	S29	1	S29_1
5231	3	3	90574	95805	VF@VF@VF	stbD@stbC@stbA	S29	1	S29_1
7428	3	10	104760	112188	BR@BR@BR	mdsB&gesB&ARO:3000790&gesA&ARO:3000789@golT&golT@golS&golS&ARO:3000504	S29	1	S29_1
617	2	2	238995	239612	TOX@ATOX	T10074@AT10074	S29	1	S29_1
9186	9	9	314938	324124	VF@VF@VF@VF@VF@VF@VF@VF@VF	fimA@fimI@fimC@fimD@fimH@fimF@fimZ@fimY@fimW	S29	1	S29_1
359	1	1	328214	328573	PHG	PHAGESPN9CC	S29	1	S29_1
1967	1	1	338046	340013	VF	apeE	S29	1	S29_1
578	1	1	349002	349580	AR	ARO:3003379	S29	1	S29_1
875	1	1	442575	443450	BR	corC	S29	1	S29_1
449	1	1	466808	467257	VF	fur	S29	1	S29_1
2264	1	1	564339	566603	VF	slrP	S29	1	S29_1
956	1	1	707878	708834	VF	sopD2	S29	1	S29_1
3014	4	4	752059	755073	PHG@PHG@PHG@PHG	PHAGEGifsy@PHAGEGifsy@PHAGEGifsy@PHAGESPN3UB	S29	1	S29_1
3763	5	5	758414	762177	PHG@PHG@PHG@PHG@PHG	PHAGESPN3UB@PHAGEGifsy@PHAGEGifsy@PHAGEGifsy@PHAGEGifsy	S29	1	S29_1
5235	7	8	767091	772326	PHG@PHG@PHG@PHG@PHG@PHG@PHG	PHAGESEN34@PHAGESEN34@PHAGEGifsy&PHAGEGifsy@PHAGEGifsy@PHAGEGifsy@PHAGEGifsy@PHAGEGifsy	S29	1	S29_1
4893	4	4	773888	778781	PHG@PHG@PHG@PHG	PHAGEGifsy@PHAGEGifsy@PHAGEGifsy@PHAGEGifsy	S29	1	S29_1
13401	11	12	780283	793684	PHG@PHG@PHG@PHG@PHG@PHG@PHG@PHG@PHG@PHG@PHG	PHAGEGifsy@PHAGEGifsy@PHAGEGifsy@PHAGEGifsy&PHAGEGifsy@PHAGEGifsy@PHAGEGifsy@PHAGEGifsy@PHAGEGifsy@PHAGEGifsy@PHAGEGifsy@PHAGEGifsy	S29	1	S29_1
719	1	1	797390	798109	VF	sopE	S29	1	S29_1
3962	4	4	832810	836772	VF@PAI@VF@PAI	pipB@PipC@sopB/sigD@unknown	S29	1	S29_1
743	1	1	839997	840740	PAI	regulatory	S29	1	S29_1
2350	4	4	884007	886357	VF@VF@VF@VF	csgG@csgF@csgE@csgD	S29	1	S29_1
323	1	1	888126	888449	VF	csgC	S29	1	S29_1
11472	13	13	912600	924072	VF@VF@VF@VF@VF@VF@VF@VF@VF@VF@VF@VF@VF	flgN@flgM@flgA@flgB@flgC@flgE@flgF@flgG@flgH@flgI@flgJ@flgK@flgL	S29	1	S29_1
1007	1	1	965821	966828	VF	sifA	S29	1	S29_1
2134	2	2	973203	975337	VF@VF	phoQ@phoP	S29	1	S29_1
12394	9	13	36049	48443	BR@VF@VF@VF@VF@VF@VF@VF@VF	sitA&sitB&sitC@avrA@sprB@hilC@orgC&orgB/SctL@prgK&prgJ@prgI@prgH@hilD	S29	2	S29_2
24974	17	20	49537	74511	VF@VF@VF@VF@VF@VF@VF@VF@VF@VF@VF@VF@VF@VF@VF@VF@VF	hilA@iagB@sptP@iacP@sipA/sspA@sipD@sipC/sspC@sipB/sspB@sicA@spaS@spaQ@spaO/sctQ@invJ@invC/sctN&invB@invA@invE&invG&invF@invH	S29	2	S29_2
524	1	1	77302	77826	TOX	T10052	S29	2	S29_2
137	1	1	81057	81194	MGE	tnpA	S29	2	S29_2
989	1	2	96996	97985	BR	rpoS&rpoS	S29	2	S29_2
950	1	1	119261	120211	VF	sopD	S29	2	S29_2
5693	5	6	134147	139840	VF@VF@VF@VF@VF	steA@steB@steC@steD@steE&steF	S29	2	S29_2
3977	3	3	226105	230082	VF@VF@VF	stdC@stdB@stdA	S29	2	S29_2
12516	9	15	312015	324531	PAI@ICE@ICE@ICE@ICE@ICE@ICE@ICE@ICE	putative@ICEberg|464_gi|2518219819|ref|CBW53131.1|_putative_integrase_(phage)___Salmonella_enterica_subsp._enterica_serovar_Hadar___@ICEberg|464_gi|2518219820|ref|CBW53132.1|_putative_DNA-binding_protein_(phage)___Salmonella_enterica_subsp._enterica_serovar_Hadar___@ICEberg|464_gi|2518219821|ref|CBW53133.1|_hypothetical_protein___Salmonella_enterica_subsp._enterica_serovar_Hadar___@ICEberg|464_gi…	S29	2	S29_2
2255	1	1	385506	387761	AR	ARO:3003939	S29	2	S29_2
1889	1	1	392521	394410	AR	ARO:3003317	S29	2	S29_2
212	1	1	422608	422820	PHG	PHAGEST147	S29	2	S29_2
5604	5	6	46451	52055	VF@VF@VF@VF@VF	stfG@stfF&stfE@stfD@stfC@stfA	S29	3	S29_3
6988	7	7	71960	78948	VF@VF@VF@VF@VF@VF@VF	stkA@stkB@stkC@stkD@stkE@stkF@stkG	S29	3	S29_3
4928	4	4	81054	85982	VF@VF@VF@VF	stiA@stiB@stiC@stiH	S29	3	S29_3
1607	1	1	91840	93447	BR	cuiD	S29	3	S29_3
374	1	1	187490	187864	BR	corD	S29	3	S29_3
7646	7	7	258174	265820	VF@VF@VF@VF@VF@VF@VF	bcfH@bcfG@bcfE@bcfD@bcfC@bcfB@bcfA	S29	3	S29_3
5580	5	5	294328	299908	VF@VF@VF@VF@VF	sthA@sthB@sthC@sthD@sthE	S29	3	S29_3
4462	3	4	317359	321821	VF@VF@VF	STM4574@stjC@stjB&STM4571	S29	3	S29_3
2705	1	1	431528	434233	BR	mgtA	S29	3	S29_3
5722	4	4	17022	22744	VF@VF@VF@VF	ssrB@ssrA@spiC/ssaB@ssaC	S29	4	S29_4
12603	13	16	23947	36550	VF@VF@VF@VF@VF@VF@VF@VF@VF@VF@VF@VF@VF	ssaE@sseA@sseB&sscA@sseC@sseD@sseE@sscB@sseF&sseG@ssaH@ssaI&ssaJ@ssaX@ssaL@ssaV	S29	4	S29_4
4491	4	6	37847	42338	VF@VF@VF@VF	ssaO@ssaQ@ssaR&ssaS@ssaT&ssaU	S29	4	S29_4
4527	3	4	192888	197415	BR@BR@BR	yddg/emrE@opmD/nmpC&nmpC@smvA/emrB	S29	4	S29_4
629	1	1	208625	209254	VF	steA	S29	4	S29_4
947	1	1	231305	232252	VF	sifB	S29	4	S29_4
437	1	2	246484	246921	AR	ARO:3002569&aac(6')-Iaa	S29	4	S29_4
398	1	1	258747	259145	VF	steB	S29	4	S29_4
1223	1	1	260419	261642	VF	sseJ	S29	4	S29_4
2760	2	3	329285	332045	VF@BR	steC@fabI&ARO:3004045	S29	4	S29_4
647	1	1	17681	18328	VF	rcsB	S29	5	S29_5
2594	1	1	21440	24034	AR	ARO:3003926	S29	5	S29_5
1262	1	1	36388	37650	AR	ARO:3003889	S29	5	S29_5
1019	1	1	42413	43432	VF	sseL	S29	5	S29_5
602	1	1	50757	51359	BR	pmrG	S29	5	S29_5
998	1	1	128478	129476	VF	flk	S29	5	S29_5
1166	1	1	150948	152114	PHG	PHAGEvB	S29	5	S29_5
2101	4	6	154140	156241	PHG@PHG@PHG@PHG	PHAGEvB@PHAGEvB&PHAGEvB@PHAGEvB@PHAGEvB&PHAGEvB	S29	5	S29_5
3145	3	3	159346	162491	PHG@PHG@PHG	PHAGEHK620@PHAGEST104@PHAGESf101	S29	5	S29_5
9376	10	10	163925	173301	PHG@PHG@PHG@PHG@PHG@PHG@PHG@PHG@PHG@PHG	PHAGESf6@PHAGESf6@PHAGESf6@PHAGESf6@PHAGESf6@PHAGEHK620@PHAGESf101@PHAGEvB@PHAGEmEpX2@PHAGEP22	S29	5	S29_5
6895	9	9	174658	181553	PHG@PHG@PHG@PHG@PHG@PHG@PHG@PHG@PHG	PHAGEepsilon34@PHAGESE1@PHAGESE1@PHAGESf6@PHAGEc@PHAGESE1@PHAGEST104@PHAGEST64T@PHAGEST64T	S29	5	S29_5
2354	6	6	183267	185621	PHG@PHG@PHG@PHG@PHG@PHG	PHAGEST64T@PHAGEST64T@PHAGEST64T@PHAGESE1@PHAGESPN9CC@PHAGEvB	S29	5	S29_5
254	1	1	187097	187351	PHG	PHAGE118970	S29	5	S29_5
260	1	1	188841	189101	PHG	PHAGEvB	S29	5	S29_5
3110	1	1	274565	277675	BR	acrD	S29	5	S29_5
2192	1	2	326061	328253	VF	sinH&sinH	S29	5	S29_5
92	1	1	352210	352302	ATOX	AT10086	S29	5	S29_5
719	1	1	98652	99371	VF	sopE2	S29	6	S29_6
2467	2	2	163857	166324	VF@VF	flhE@flhA	S29	6	S29_6
10436	8	11	167665	178101	VF@VF@VF@VF@VF@VF@VF@VF	cheZ@cheY@cheB&cheR@cheM@cheW@cheA@motB&motA@flhC&flhD	S29	6	S29_6
719	1	1	195580	196299	AR	ARO:3000826	S29	6	S29_6
3675	4	4	199112	202787	VF@VF@VF@VF	fliY@fliZ@fliA@fliB	S29	6	S29_6
772	2	2	206040	206812	VF@VF	fliS@fliT	S29	6	S29_6
11137	11	13	211219	222356	VF@VF@VF@VF@VF@VF@VF@VF@VF@VF@VF	fliE@fliF@fliH@fliI@fliJ&fliK@fliL@fliM&fliN@fliO@fliP@fliQ@fliR	S29	6	S29_6
1421	1	1	248899	250320	AR	ARO:3001327	S29	6	S29_6
2345	1	1	296095	298440	VF	sopA	S29	6	S29_6
398	1	1	95486	95884	BR	nikR	S29	7	S29_7
5497	5	5	166800	172297	VF@VF@VF@VF@VF	lpfE@lpfD@lpfC@lpfB@lpfA	S29	7	S29_7
1673	2	3	181135	182808	BR@TOX	cueP@T443&AT443	S29	7	S29_7
1959	3	3	92042	94001	AR@AR@PAI	ARO:3003382@ARO:3003383@unknown	S29	8	S29_8
20578	4	5	95119	115697	PAI@PAI@PAI@PAI	unknown@putative@large&STM4261@HLYD	S29	8	S29_8
1385	1	1	117006	118391	PAI	putative	S29	8	S29_8
311	1	1	121048	121359	PAI	excision	S29	8	S29_8
386	1	1	28215	28601	PHG	PHAGESA1	S29	9	S29_9
751	1	2	34052	34803	ATOX	AT6087&T6087	S29	9	S29_9
599	2	2	36036	36635	TOX@ATOX	T6088@AT6088	S29	9	S29_9
3505	7	9	65670	69175	MGE@PHG@PHG@PHG@PHG@PHG@PHG	int2&PHAGESP@PHAGESP@PHAGEL@PHAGEfiAA91@PHAGEpro147@PHAGEvB@PHAGESP&PHAGEfiAA91	S29	9	S29_9
11133	12	13	74805	85938	PHG@PHG@PHG@PHG@PHG@PHG@PHG@PHG@PHG@PHG@PHG@PHG	PHAGEL@PHAGEP2@PHAGEpro483@PHAGEpro147@PHAGEP2@PHAGEfiAA91@PHAGEP2@PHAGEL@PHAGEpro147@PHAGEfiAA91@PHAGEfiAA91&PHAGEpro147@PHAGEpro147	S29	9	S29_9
9560	10	10	88352	97912	PHG@PHG@PHG@PHG@PHG@PHG@PHG@PHG@PHG@PHG	PHAGESJ46@PHAGESJ46@PHAGESJ46@PHAGEpro483@PHAGEpro147@PHAGEL@PHAGEP2@PHAGEP2@PHAGEP2@PHAGEpro483	S29	9	S29_9
914	1	1	169999	170913	BR	oxyRkp	S29	9	S29_9
11980	9	12	66125	78105	MGE@PAI@PAI@PAI@PAI@PAI@PAI@PAI@PAI	tnpA@RmbA@MisL&misL@FidL@putative@SlsA@CigR@mgtB&Mg2+@MgtC&mgtC	S29	10	S29_10
587	1	1	103479	104066	AR	ARO:3003893	S29	10	S29_10
962	1	1	15894	16856	PHG	PHAGE500465	S29	11	S29_11
680	1	1	18436	19116	BR	corB	S29	11	S29_11
536	1	1	43137	43673	VF	fljA	S29	11	S29_11
4849	2	2	46873	51722	VF@VF	iroB@iroC	S29	11	S29_11
2177	1	1	54091	56268	VF	iroN	S29	11	S29_11
893	1	1	60095	60988	VF	mig-14	S29	11	S29_11
947	1	1	36868	37815	BR	corA	S29	12	S29_12
4792	4	4	50990	55782	VF@VF@VF@VF	stcA@stcB@stcC@stcD	S29	13	S29_13
1043	1	1	66077	67120	VF	sseK2	S29	13	S29_13
2119	1	2	73361	75480	BR	baeR&baeS	S29	13	S29_13
7441	3	3	76892	84333	BR@BR@BR	mdtC@mdtB@mdtA	S29	13	S29_13
770	1	1	38372	39142	BR	pstB	S29	14	S29_14
2083	2	5	44624	46707	PAIMGE@ICE	SGI2&ICEberg|235_IME_gi|5227589580|ref|AIK22123.1|_YidY___Salmonella_enterica_subsp._enterica___&putative@SGI2&ICEberg|235_IME_gi|5227589538|ref|AIK22102.1|_TrmE___Salmonella_enterica_subsp._enterica___	S29	14	S29_14
2411	1	1	54299	56710	AR	ARO:3003307	S29	14	S29_14
629	1	1	32278	32907	AR	ARO:3000518	S29	15	S29_15
1226	1	1	48899	50125	AR	ARO:3003369	S29	15	S29_15
1181	1	1	4202	5383	AR	ARO:3003368	S29	18	S29_18
4025	1	1	9507	13532	AR	ARO:3003288	S29	18	S29_18
1025	1	1	18929	19954	VF	sseK1	S29	18	S29_18
736	2	4	92	828	PAIMGE@MGE	ISShes11&ICEberg|199_IME_gi|7466545182|ref|AVE17478.1|_resolvase_of_Tn21___Proteus_mirabilis___&resolvase@tnpA	S29	19	S29_19
12208	12	47	2899	15107	MGE@ICE@PAIMGE@PAIMGE@PAIMGE@PAIMGE@ICE@ICE@ICE@PAIMGE@PAIMGE@PAIMGE	tnpA@ICEberg|1027_gi|5513884299|ref|APO17805.1|_Relaxase_/helicase___Proteus_mirabilis___&tnpA&ICEPmiCHN3335@ICEPmiCHN3335&Tetracycline&ICEberg|16_gi|229371470|gb|ACQ61893.1|_tetracycline_repressor_protein___Vibrio_cholerae_MJ-1236___@tet(A)&Tetracycline&ARO:3000165&ICEVchBan9&ICEberg|16_gi|229371471|gb|ACQ61894.1|_TetA___Vibrio_cholerae_MJ-1236___&tet(A)@PGI1-PmCHA&ICEberg|196_IME_gi|4144747444|…	S29	19	S29_19
1300	2	6	749	2049	PLS@AR	Col(pHAD28)&Col(pHAD28)@ARO:3002724&qnrB19&Tn2012&qnrB10	S29	23	S29_23
365	1	2	1	366	IS	ISSen1&ISSen1	S29	26	S29_26
753	1	7	4	757	GI	KP966111&IS15DII&Tn6090&ICEberg|43_gi|20095164|gb|AAM08030.1|_transposase_tnpIS15___Providencia_rettgeri___&tnpA&Insertion&PHAGERCS47	S29	27	S29_27
449	1	1	73396	73845	VF	fur	S34	1	S34_1
875	1	1	97634	98509	BR	corC	S34	1	S34_1
578	1	1	191515	192093	AR	ARO:3003379	S34	1	S34_1
1967	1	1	201082	203049	VF	apeE	S34	1	S34_1
359	1	1	212520	212879	PHG	PHAGESPN9CC	S34	1	S34_1
9187	9	9	216940	226127	VF@VF@VF@VF@VF@VF@VF@VF@VF	fimW@fimY@fimZ@fimF@fimH@fimD@fimC@fimI@fimA	S34	1	S34_1
617	2	2	301490	302107	ATOX@TOX	AT10074@T10074	S34	1	S34_1
7428	3	10	428839	436267	BR@BR@BR	golS&golS&ARO:3000504@golT&golT@gesA&ARO:3000789&mdsB&ARO:3000790&gesB	S34	1	S34_1
5231	3	3	445226	450457	VF@VF@VF	stbA@stbC@stbD	S34	1	S34_1
39651	44	53	462909	502560	PHG@PHG@PHG@PHG@PHG@PHG@PHG@PHG@PHG@PHG@PHG@PHG@PHG@PHG@PHG@PHG@PHG@PHG@PHG@PHG@PHG@PHG@PHG@PHG@PHG@PHG@PHG@PHG@PHG@PHG@PHG@PHG@PHG@PHG@PHG@PHG@PHG@PHG@PHG@PHG@PHG@PHG@PHG@PHG	PHAGEST104@PHAGEST104@PHAGEST104@PHAGEST104@PHAGESPN9CC@PHAGESPN9CC@PHAGESPN9CC@PHAGESPN9CC@PHAGESPN9CC@PHAGESPN9CC@PHAGESPN9CC@PHAGESPN9CC@PHAGESE1@PHAGESPN9CC@PHAGEIME10@PHAGESPN9CC@PHAGE103203@PHAGESPN9CC@PHAGEUPF@PHAGESPN9CC&PHAGESPN9CC@PHAGESPN9CC@PHAGESPN9CC&PHAGESPN9CC&PHAGESPN9CC&PHAGESPN9CC@PHAGESPN9CC@PHAGE103203@PHAGESE1&PHAGESPN9CC@PHAGESf6&PHAGEST104&PHAGEST104&PHAGEST104@PHAGEST104@…	S34	1	S34_1
716	1	1	520837	521553	VF	STM0306	S34	1	S34_1
4356	4	4	524884	529240	VF@VF@VF@VF	safD@safC@safB@safA	S34	1	S34_1
1618	2	3	530500	532118	PHG@ATOX	PHAGELT2-gi@AT10103&T10103	S34	1	S34_1
18601	11	20	533617	552218	ATOX@TOX@PAI@PAI@PAI@PAI@VF@VF@VF@PAI@PAI	AT10105@T10105@hypothetical&STM0290@STM0289&Rhs-family@tlde1&hypothetical@STM0287&STM0286&hypothetical@STM0285@STM0284@STM0283@STM0282&putative&conserved&STM0281@putative&STM0280	S34	1	S34_1
13497	10	19	553272	566769	VF@PAI@VF@VF@PAI@PAI@PAI@PAI@PAI@PAI	tae4@Hcp-like&STM0276@STM0275@STM0274@conserved&STM0273@STM0272&ClpB-like@hypothetical&STM0271@conserved&STM0269@hypothetical&STM0268&STM0267&hypothetical@hypothetical&STM0266	S34	1	S34_1
2768	2	2	130	2898	VF@VF	fliB@fliC	S34	2	S34_2
772	2	2	4573	5345	VF@VF	fliS@fliT	S34	2	S34_2
11131	11	13	9764	20895	VF@VF@VF@VF@VF@VF@VF@VF@VF@VF@VF	fliE@fliF@fliH@fliI@fliJ&fliK@fliL@fliM&fliN@fliO@fliP@fliQ@fliR	S34	2	S34_2
38455	40	51	36817	75272	PHG@PHG@PHG@PHG@PHG@PHG@PHG@PHG@PHG@PHG@PHG@PHG@PHG@PHG@PHG@PHG@PHG@PHG@PHG@PHG@PHG@PHG@PHG@PHG@PHG@PHG@PHG@PHG@PHG@PHG@PHG@PHG@PHG@PHG@PHG@PHG@PHG@PHG@PHG@PHG	PHAGE118970&PHAGE118970@PHAGE118970@PHAGE118970@PHAGE118970@PHAGE118970@PHAGE118970@PHAGE118970@PHAGE118970&PHAGE118970@PHAGE118970@PHAGE118970&PHAGEST64B@PHAGE118970@PHAGE118970&PHAGE118970@PHAGEST64B@PHAGE118970@PHAGE118970@PHAGEST64B&PHAGEST64B@PHAGESfIV&PHAGESfII@PHAGE118970@PHAGE118970&PHAGE118970@PHAGE118970@PHAGE118970@PHAGE118970@PHAGE118970@PHAGEST64B@PHAGEST64B&PHAGEST64B@PHAGE118970@PH…	S34	2	S34_2
1421	1	1	87596	89017	AR	ARO:3001327	S34	2	S34_2
2345	1	1	134786	137131	VF	sopA	S34	2	S34_2
7441	3	3	207501	214942	BR@BR@BR	mdtA@mdtB@mdtC	S34	2	S34_2
2119	1	2	216354	218473	BR	baeS&baeR	S34	2	S34_2
1043	1	1	224713	225756	VF	sseK2	S34	2	S34_2
4792	4	4	236052	240844	VF@VF@VF@VF	stcD@stcC@stcB@stcA	S34	2	S34_2
2363	1	1	334097	336460	VF	sspH2	S34	2	S34_2
7647	7	7	31869	39516	VF@VF@VF@VF@VF@VF@VF	bcfH@bcfG@bcfE@bcfD@bcfC@bcfB@bcfA	S34	3	S34_3
5580	5	5	68023	73603	VF@VF@VF@VF@VF	sthA@sthB@sthC@sthD@sthE	S34	3	S34_3
5199	4	5	90317	95516	VF@VF@VF@VF	STM4575@STM4574@stjC@stjB&STM4571	S34	3	S34_3
573	1	2	133367	133940	ATOX	AT6086&T6086	S34	3	S34_3
2705	1	1	217195	219900	BR	mgtA	S34	3	S34_3
212	1	1	127983	128195	PHG	PHAGEST147	S34	4	S34_4
1889	1	1	156397	158286	AR	ARO:3003317	S34	4	S34_4
2255	1	1	163046	165301	AR	ARO:3003939	S34	4	S34_4
704	1	1	226214	226918	PAI	putative	S34	4	S34_4
622	2	2	306462	307084	ATOX@TOX	AT439@T439	S34	4	S34_4
4491	4	6	90934	95425	VF@VF@VF@VF	ssaU&ssaT@ssaS&ssaR@ssaQ@ssaO	S34	5	S34_5
12603	13	16	96722	109325	VF@VF@VF@VF@VF@VF@VF@VF@VF@VF@VF@VF@VF	ssaV@ssaL@ssaX@ssaJ&ssaI@ssaH@sseG&sseF@sscB@sseE@sseD@sseC@sscA&sseB@sseA@ssaE	S34	5	S34_5
5722	4	4	110528	116250	VF@VF@VF@VF	ssaC@spiC/ssaB@ssrA@ssrB	S34	5	S34_5
1370	1	1	61586	62956	VF	steC	S34	6	S34_6
1223	1	1	130599	131822	VF	sseJ	S34	6	S34_6
398	1	1	133096	133494	VF	steB	S34	6	S34_6
437	1	2	145320	145757	AR	aac(6')-Iaa&ARO:3002571	S34	6	S34_6
947	1	1	159987	160934	VF	sifB	S34	6	S34_6
629	1	1	182979	183608	VF	steA	S34	6	S34_6
4530	3	4	194818	199348	BR@BR@BR	smvA/emrB@opmD/nmpC&nmpC@yddg/emrE	S34	6	S34_6
374	1	1	35917	36291	BR	corD	S34	7	S34_7
1607	1	1	130163	131770	BR	cuiD	S34	7	S34_7
4928	4	4	137625	142553	VF@VF@VF@VF	stiH@stiC@stiB@stiA	S34	7	S34_7
5604	5	6	164288	169892	VF@VF@VF@VF@VF	stfA@stfC@stfD@stfE&stfF@stfG	S34	7	S34_7
2273	3	3	251	2524	VF@VF@VF	fliA@fliZ@fliY	S34	8	S34_8
719	1	1	5337	6056	AR	ARO:3000826	S34	8	S34_8
10436	8	11	23650	34086	VF@VF@VF@VF@VF@VF@VF@VF	flhD&flhC@motA&motB@cheA@cheW@cheM@cheR&cheB@cheY@cheZ	S34	8	S34_8
2467	2	2	35427	37894	VF@VF	flhA@flhE	S34	8	S34_8
530	1	1	79677	80207	PHG	PHAGELT2-gi	S34	8	S34_8
827	1	1	81411	82238	PHG	PHAGELT2-gi	S34	8	S34_8
1003	1	2	88006	89009	MGE	tnpA&tnpA	S34	8	S34_8
719	1	1	92983	93702	VF	sopE2	S34	8	S34_8
398	1	1	115471	115869	BR	nikR	S34	9	S34_9
4876	4	4	186619	191495	VF@VF@VF@VF	lpfE@lpfD@lpfC@lpfB	S34	9	S34_9
533	1	1	148	681	VF	lpfA	S34	10	S34_10
1671	2	3	9521	11192	BR@TOX	cueP@T443&AT443	S34	10	S34_10
644	1	1	124819	125463	PAI	RhuM	S34	10	S34_10
11114	8	11	126765	137879	PAI@PAI@PAI@PAI@PAI@PAI@PAI@PAI	RmbA@MisL&misL@FidL@putative@SlsA@CigR@Mg2+&mgtB@MgtC&mgtC	S34	10	S34_10
647	1	1	16423	17070	VF	rcsB	S34	11	S34_11
2594	1	1	20182	22776	AR	ARO:3003926	S34	11	S34_11
1262	1	1	35130	36392	AR	ARO:3003889	S34	11	S34_11
950	1	1	41224	42174	VF	sseL	S34	11	S34_11
602	1	1	49499	50101	BR	pmrG	S34	11	S34_11
998	1	1	130024	131022	VF	flk	S34	11	S34_11
1959	3	3	54521	56480	AR@AR@PAI	ARO:3003382@ARO:3003383@unknown	S34	12	S34_12
20578	4	5	57598	78176	PAI@PAI@PAI@PAI	unknown@putative@large&STM4261@HLYD	S34	12	S34_12
2014	1	2	79485	81499	PAI	putative&putative	S34	12	S34_12
311	1	1	83318	83629	PAI	excision	S34	12	S34_12
914	1	1	7477	8391	BR	oxyRkp	S34	13	S34_13
599	2	2	109236	109835	ATOX@TOX	AT6088@T6088	S34	13	S34_13
[truncated: 625 more rows]
[truncated: 3 more columns]

## Sheet: Clusters<5kbp
TotalLength (bp)	GeneCount	AnnotationCount	Q_START	Q_END	ConsensusTags	Genes	Sample	Contig	Sample_contig
4491	4	6	97436	101927	VF@VF@VF@VF	ssaO@ssaQ@ssaR&ssaS@ssaT&ssaU	S106	1	S106_1	VF	VF	VF	VF
4530	3	4	254209	258739	BR@BR@BR	yddg/emrE@opmD/nmpC&nmpC@smvA/emrB	S106	1	S106_1	BR	BR	BR
629	1	1	269950	270579	VF	steA	S106	1	S106_1	VF
947	1	1	292624	293571	VF	sifB	S106	1	S106_1	VF
437	1	2	307801	308238	AR	ARO:3002571&aac(6')-Iaa	S106	1	S106_1	AR
398	1	1	320064	320462	VF	steB	S106	1	S106_1	VF
1223	1	1	321736	322959	VF	sseJ	S106	1	S106_1	VF
1370	1	1	390601	391971	VF	steC	S106	1	S106_1	VF
212	1	1	40066	40278	PHG	PHAGEST147	S106	2	S106_2	PHG
1889	1	1	68480	70369	AR	ARO:3003317	S106	2	S106_2	AR
2255	1	1	75129	77384	AR	ARO:3003939	S106	2	S106_2	AR
704	1	1	138298	139002	PAI	putative	S106	2	S106_2	PAI
622	2	2	218546	219168	ATOX@TOX	AT439@T439	S106	2	S106_2	ATOX	TOX
950	1	1	325493	326443	VF	sopD	S106	2	S106_2	VF
989	1	2	347227	348216	BR	rpoS&rpoS	S106	2	S106_2	BR
802	1	2	365570	366372	TOX	T10052&AT10052	S106	2	S106_2	TOX
449	1	1	73711	74160	VF	fur	S106	3	S106_3	VF
875	1	1	97949	98824	BR	corC	S106	3	S106_3	BR
578	1	1	191830	192408	AR	ARO:3003379	S106	3	S106_3	AR
1967	1	1	201397	203364	VF	apeE	S106	3	S106_3	VF
359	1	1	212835	213194	PHG	PHAGESPN9CC	S106	3	S106_3	PHG
617	2	2	286831	287448	ATOX@TOX	AT10074@T10074	S106	3	S106_3	ATOX	TOX
573	1	2	135449	136022	ATOX	AT6086&T6086	S106	4	S106_4	ATOX
2705	1	1	219285	221990	BR	mgtA	S106	4	S106_4	BR
647	1	1	16444	17091	VF	rcsB	S106	5	S106_5	VF
2594	1	1	20203	22797	AR	ARO:3003926	S106	5	S106_5	AR
1262	1	1	35151	36413	AR	ARO:3003889	S106	5	S106_5	AR
950	1	1	41245	42195	VF	sseL	S106	5	S106_5	VF
602	1	1	49520	50122	BR	pmrG	S106	5	S106_5	BR
998	1	1	130044	131042	VF	flk	S106	5	S106_5	VF
4928	4	4	80789	85717	VF@VF@VF@VF	stiA@stiB@stiC@stiH	S106	6	S106_6	VF	VF	VF	VF
1607	1	1	91572	93179	BR	cuiD	S106	6	S106_6	BR
374	1	1	187052	187426	BR	corD	S106	6	S106_6	BR
644	1	1	60294	60938	PAI	RhuM	S106	7	S106_7	PAI
1671	2	3	174565	176236	ATOX@BR	AT443&T443@cueP	S106	7	S106_7	ATOX	BR
778	1	2	33328	34106	TOX	T10051&AT10051	S106	8	S106_8	TOX
1959	3	3	91117	93076	AR@AR@PAI	ARO:3003382@ARO:3003383@unknown	S106	8	S106_8	AR	AR	PAI
2014	1	2	116081	118095	PAI	putative&putative	S106	8	S106_8	PAI
311	1	1	119914	120225	PAI	excision	S106	8	S106_8	PAI
719	1	1	98617	99336	VF	sopE2	S106	9	S106_9	VF
1003	1	2	103309	104312	MGE	tnpA&tnpA	S106	9	S106_9	MGE
827	1	1	110080	110907	PHG	PHAGELT2-gi	S106	9	S106_9	PHG
530	1	1	112111	112641	PHG	PHAGELT2-gi	S106	9	S106_9	PHG
2467	2	2	154424	156891	VF@VF	flhE@flhA	S106	9	S106_9	VF	VF
719	1	1	186262	186981	AR	ARO:3000826	S106	9	S106_9	AR
2273	3	3	189794	192067	VF@VF@VF	fliY@fliZ@fliA	S106	9	S106_9	VF	VF	VF
2119	1	2	63909	66028	BR	baeS&baeR	S106	10	S106_10	BR
1043	1	1	72268	73311	VF	sseK2	S106	10	S106_10	VF
4792	4	4	83607	88399	VF@VF@VF@VF	stcD@stcC@stcB@stcA	S106	10	S106_10	VF	VF	VF	VF
2363	1	1	181661	184024	VF	sspH2	S106	10	S106_10	VF
2134	2	2	77836	79970	VF@VF	phoP@phoQ	S106	11	S106_11	VF	VF
1007	1	1	86345	87352	VF	sifA	S106	11	S106_11	VF
323	1	1	164730	165053	VF	csgC	S106	11	S106_11	VF
2350	4	4	166822	169172	VF@VF@VF@VF	csgD@csgE@csgF@csgG	S106	11	S106_11	VF	VF	VF	VF
398	1	1	115470	115868	BR	nikR	S106	12	S106_12	BR
68	1	1	34867	34935	PAI	hypothetical	S106	13	S106_13	PAI
3763	3	3	45250	49013	VF@VF@VF	safB@safC@safD	S106	13	S106_13	VF	VF	VF
716	1	1	52348	53064	VF	STM0306	S106	13	S106_13	VF
296	1	1	72105	72401	IS	IS1230B	S106	13	S106_13	IS
2294	1	1	35488	37782	VF	slrP	S106	14	S106_14	VF
893	1	1	39782	40675	VF	mig-14	S106	15	S106_15	VF
3824	3	4	55520	59344	VF@VF@IS	fljB@fljA@ISSty2&ISSty2	S106	15	S106_15	VF	VF	IS
263	1	2	62938	63201	MGE	tnpA&PHAGELT2-gi	S106	15	S106_15	MGE
872	1	1	68959	69831	PHG	PHAGELT2-gi	S106	15	S106_15	PHG
1061	1	1	91040	92101	PHG	PHAGEFels-2-gi	S106	15	S106_15	PHG
680	1	1	115755	116435	BR	corB	S106	15	S106_15	BR
962	1	1	118015	118977	PHG	PHAGE500465	S106	15	S106_15	PHG
2192	1	2	41951	44143	VF	sinH&sinH	S106	16	S106_16	VF
433	2	2	68101	68534	ATOX@TOX	AT10086@T10086	S106	16	S106_16	ATOX	TOX
2892	2	3	122319	125211	PHG@PHG	PHAGEGifsy&gogB@PHAGEGifsy	S106	16	S106_16	PHG	PHG
1716	2	2	126326	128042	PHG@PHG	PHAGEGifsy@PHAGEGifsy	S106	16	S106_16	PHG	PHG
2768	2	2	126	2894	VF@VF	fliB@fliC	S106	17	S106_17	VF	VF
772	2	2	4569	5341	VF@VF	fliS@fliT	S106	17	S106_17	VF	VF
1421	1	1	48130	49551	AR	ARO:3001327	S106	17	S106_17	AR
2345	1	1	95320	97665	VF	sopA	S106	17	S106_17	VF
3728	3	3	5106	8834	VF@VF@VF	pefC@pefA@pefB	S106	19	S106_19	VF	VF	VF
641	1	3	11182	11823	PLS	IncFIB(S)&IncFIB(S)&IncFIB(S)	S106	19	S106_19	PLS
3689	3	3	20440	24129	VF@VF@VF	spvD@spvC@spvB	S106	19	S106_19	VF	VF	VF
452	1	1	27676	28128	MGE	tnpA	S106	19	S106_19	MGE
737	1	1	31693	32430	VF	mig-5	S106	19	S106_19	VF
938	1	2	36627	37565	IS	ISSen7&ISSen7	S106	19	S106_19	IS
260	1	3	89753	90013	PLS	IncFII(S)&IncFII(S)&IncFII(S)	S106	19	S106_19	PLS
947	1	1	53025	53972	BR	corA	S106	20	S106_20	BR
914	1	1	6985	7899	BR	oxyRkp	S106	21	S106_21	BR
743	1	1	39895	40638	PAI	regulatory	S106	22	S106_22	PAI
3962	4	4	43863	47825	PAI@VF@PAI@VF	unknown@sopB/sigD@PipC@pipB	S106	22	S106_22	PAI	VF	PAI	VF
2541	3	4	82823	85364	MGE@PHG@PHG	tnpA@PHAGEGifsy&sseI/srfH@PHAGEGifsy	S106	22	S106_22	MGE	PHG	PHG
2411	1	1	20381	22792	AR	ARO:3003307	S106	23	S106_23	AR
770	1	1	42266	43036	BR	pstB	S106	23	S106_23	BR
818	1	2	10766	11584	ICE	ICESe4&ICEberg|464_gi|2518219742|ref|CBW53054.1|_putative_TraE_protein___Salmonella_enterica_subsp._enterica_serovar_Hadar___	S106	24	S106_24	ICE
713	1	1	25234	25947	VF	traT	S106	24	S106_24	VF
917	1	2	446	1363	IS	ISSen1&ISSen1	S106	25	S106_25	IS
956	1	1	28417	29373	VF	sopD2	S106	25	S106_25	VF
1582	2	2	72586	74168	PHG@PHG	PHAGEGifsy@PHAGEGifsy	S106	25	S106_25	PHG	PHG
629	1	1	18870	19499	AR	ARO:3000518	S106	26	S106_26	AR
1226	1	1	35614	36840	AR	ARO:3003369	S106	26	S106_26	AR
386	1	1	32480	32866	PHG	PHAGESA1	S106	27	S106_27	PHG
751	1	2	38317	39068	ATOX	AT6087&T6087	S106	27	S106_27	ATOX
599	2	2	40301	40900	TOX@ATOX	T6088@AT6088	S106	27	S106_27	TOX	ATOX
1181	1	1	4189	5370	AR	ARO:3003368	S106	29	S106_29	AR
4025	1	1	9494	13519	AR	ARO:3003288	S106	29	S106_29	AR
1025	1	1	18918	19943	VF	sseK1	S106	29	S106_29	VF
452	1	1	31316	31768	BR	zraP	S106	29	S106_29	BR
4893	4	4	17032	21925	PHG@PHG@PHG@PHG	PHAGEGifsy@PHAGEGifsy@PHAGEGifsy@PHAGEGifsy	S106	30	S106_30	PHG	PHG	PHG	PHG
1617	2	2	27888	29505	PHG@PHG	PHAGEST64B@PHAGEST64B	S106	30	S106_30	PHG	PHG
1661	2	2	30803	32464	PHG@PHG	PHAGEST64B@PHAGE118970	S106	30	S106_30	PHG	PHG
2478	5	5	33603	36081	PHG@PHG@PHG@PHG@PHG	PHAGE118970@PHAGEST64B@PHAGEST64B@PHAGESPN3UB@PHAGESPN3UB	S106	30	S106_30	PHG	PHG	PHG	PHG	PHG
3110	1	1	13800	16910	BR	acrD	S106	32	S106_32	BR
1226	1	1	349	1575	PHG	PHAGEGifsy	S106	33	S106_33	PHG
1388	2	2	1166	2554	PHG@PHG	PHAGESPN3UB@PHAGEGifsy	S106	36	S106_36	PHG	PHG
554	1	1	76	630	VF	rck	S106	37	S106_37	VF
455	1	3	146	601	IS	IS200F&tnpA&PHAGETy2-gi	S106	44	S106_44	IS
239	1	1	56	295	PHG	PHAGEGifsy	S106	47	S106_47	PHG
212	1	1	3	215	PHG	PHAGEGifsy	S106	70	S106_70	PHG
152	1	1	2	154	PHG	PHAGEGifsy	S106	82	S106_82	PHG
1370	1	1	61768	63138	VF	steC	S107	1	S107_1	VF
1223	1	1	130781	132004	VF	sseJ	S107	1	S107_1	VF
398	1	1	133278	133676	VF	steB	S107	1	S107_1	VF
437	1	2	145502	145939	AR	aac(6')-Iaa&ARO:3002571	S107	1	S107_1	AR
947	1	1	160169	161116	VF	sifB	S107	1	S107_1	VF
629	1	1	183161	183790	VF	steA	S107	1	S107_1	VF
4530	3	4	195001	199531	BR@BR@BR	smvA/emrB@opmD/nmpC&nmpC@yddg/emrE	S107	1	S107_1	BR	BR	BR
4491	4	6	351811	356302	VF@VF@VF@VF	ssaU&ssaT@ssaS&ssaR@ssaQ@ssaO	S107	1	S107_1	VF	VF	VF	VF
2134	2	2	533935	536069	VF@VF	phoP@phoQ	S107	1	S107_1	VF	VF
1007	1	1	542444	543451	VF	sifA	S107	1	S107_1	VF
323	1	1	620829	621152	VF	csgC	S107	1	S107_1	VF
2350	4	4	622921	625271	VF@VF@VF@VF	csgD@csgE@csgF@csgG	S107	1	S107_1	VF	VF	VF	VF
212	1	1	178007	178219	PHG	PHAGEST147	S107	2	S107_2	PHG
1889	1	1	206421	208310	AR	ARO:3003317	S107	2	S107_2	AR
2255	1	1	213070	215325	AR	ARO:3003939	S107	2	S107_2	AR
704	1	1	276241	276945	PAI	putative	S107	2	S107_2	PAI
622	2	2	356489	357111	ATOX@TOX	AT439@T439	S107	2	S107_2	ATOX	TOX
950	1	1	462959	463909	VF	sopD	S107	2	S107_2	VF
989	1	2	484936	485925	BR	rpoS&rpoS	S107	2	S107_2	BR
802	1	2	503279	504081	TOX	T10052&AT10052	S107	2	S107_2	TOX
398	1	1	115474	115872	BR	nikR	S107	3	S107_3	BR
1671	2	3	200959	202630	BR@TOX	cueP@T443&AT443	S107	3	S107_3	BR	TOX
644	1	1	316257	316901	PAI	RhuM	S107	3	S107_3	PAI
449	1	1	73648	74097	VF	fur	S107	4	S107_4	VF
875	1	1	97886	98761	BR	corC	S107	4	S107_4	BR
578	1	1	191767	192345	AR	ARO:3003379	S107	4	S107_4	AR
1967	1	1	201334	203301	VF	apeE	S107	4	S107_4	VF
359	1	1	212774	213133	PHG	PHAGESPN9CC	S107	4	S107_4	PHG
617	2	2	301745	302362	ATOX@TOX	AT10074@T10074	S107	4	S107_4	ATOX	TOX
573	1	2	135317	135890	ATOX	AT6086&T6086	S107	5	S107_5	ATOX
2705	1	1	219146	221851	BR	mgtA	S107	5	S107_5	BR
3144	4	4	319	3463	PHG@PHG@PHG@PHG	PHAGE118970@PHAGE118970@PHAGE118970@PHAGE118970	S107	6	S107_6	PHG	PHG	PHG	PHG
1421	1	1	26671	28092	AR	ARO:3001327	S107	6	S107_6	AR
2345	1	1	73861	76206	VF	sopA	S107	6	S107_6	VF
2119	1	2	155429	157548	BR	baeS&baeR	S107	6	S107_6	BR
1043	1	1	163788	164831	VF	sseK2	S107	6	S107_6	VF
4792	4	4	175127	179919	VF@VF@VF@VF	stcD@stcC@stcB@stcA	S107	6	S107_6	VF	VF	VF	VF
2363	1	1	273181	275544	VF	sspH2	S107	6	S107_6	VF
1618	2	3	44920	46538	TOX@PHG	T10103&AT10103@PHAGELT2-gi	S107	7	S107_7	TOX	PHG
4356	4	4	47798	52154	VF@VF@VF@VF	safA@safB@safC@safD	S107	7	S107_7	VF	VF	VF	VF
716	1	1	55485	56201	VF	STM0306	S107	7	S107_7	VF
998	2	2	19155	20153	PHG@PHG	PHAGESJ46@PHAGESJ46	S107	8	S107_8	PHG	PHG
1404	2	2	21919	23323	PHG@PHG	PHAGEmEp460@PHAGEmEp460	S107	8	S107_8	PHG	PHG
311	1	1	35218	35529	PAI	excision	S107	8	S107_8	PAI
2014	1	2	37348	39362	PAI	putative&putative	S107	8	S107_8	PAI
1959	3	3	62367	64326	PAI@AR@AR	unknown@ARO:3003383@ARO:3003382	S107	8	S107_8	PAI	AR	AR
778	1	2	121339	122117	ATOX	AT10051&T10051	S107	8	S107_8	ATOX
1286	1	2	149227	150513	BR	arsB_pKW301&arsB	S107	8	S107_8	BR
1763	2	3	183346	185109	AR@MGE	silC&Tn6024@Tn6024	S107	8	S107_8	AR	MGE
437	1	1	189761	190198	MGE	Tn6024	S107	8	S107_8	MGE
2046	3	8	197501	199547	BR@BR@BR	pcoC&pcoC@pcoD&pcoD&Tn6024@pcoR&pcoR&Tn6024	S107	8	S107_8	BR	BR	BR
4928	4	4	80592	85520	VF@VF@VF@VF	stiA@stiB@stiC@stiH	S107	9	S107_9	VF	VF	VF	VF
1607	1	1	91375	92982	BR	cuiD	S107	9	S107_9	BR
374	1	1	186855	187229	BR	corD	S107	9	S107_9	BR
2273	3	3	251	2524	VF@VF@VF	fliA@fliZ@fliY	S107	10	S107_10	VF	VF	VF
719	1	1	5337	6056	AR	ARO:3000826	S107	10	S107_10	AR
2467	2	2	35427	37894	VF@VF	flhA@flhE	S107	10	S107_10	VF	VF
530	1	1	79677	80207	PHG	PHAGELT2-gi	S107	10	S107_10	PHG
827	1	1	81411	82238	PHG	PHAGELT2-gi	S107	10	S107_10	PHG
1003	1	2	88015	89018	MGE	tnpA&tnpA	S107	10	S107_10	MGE
719	1	1	92991	93710	VF	sopE2	S107	10	S107_10	VF
1716	2	2	1262	2978	PHG@PHG	PHAGEGifsy@PHAGEGifsy	S107	11	S107_11	PHG	PHG
2904	2	3	4093	6997	PHG@PHG	PHAGEGifsy@PHAGEGifsy&gogB	S107	11	S107_11	PHG	PHG
433	2	2	60782	61215	TOX@ATOX	T10086@AT10086	S107	11	S107_11	TOX	ATOX
2189	1	2	85174	87363	VF	sinH&sinH	S107	11	S107_11	VF
3110	1	1	139030	142140	BR	acrD	S107	11	S107_11	BR
386	1	1	32480	32866	PHG	PHAGESA1	S107	12	S107_12	PHG
751	1	2	38317	39068	ATOX	AT6087&T6087	S107	12	S107_12	ATOX
599	2	2	40301	40900	TOX@ATOX	T6088@AT6088	S107	12	S107_12	TOX	ATOX
914	1	1	141753	142667	BR	oxyRkp	S107	12	S107_12	BR
998	1	1	4059	5057	VF	flk	S107	13	S107_13	VF
602	1	1	84980	85582	BR	pmrG	S107	13	S107_13	BR
950	1	1	92907	93857	VF	sseL	S107	13	S107_13	VF
1262	1	1	98689	99951	AR	ARO:3003889	S107	13	S107_13	AR
2594	1	1	112305	114899	AR	ARO:3003926	S107	13	S107_13	AR
647	1	1	118011	118658	VF	rcsB	S107	13	S107_13	VF
947	1	1	52906	53853	BR	corA	S107	15	S107_15	BR
743	1	1	39895	40638	PAI	regulatory	S107	16	S107_16	PAI
3962	4	4	43863	47825	PAI@VF@PAI@VF	unknown@sopB/sigD@PipC@pipB	S107	16	S107_16	PAI	VF	PAI	VF
2541	3	4	82823	85364	MGE@PHG@PHG	tnpA@PHAGEGifsy&sseI/srfH@PHAGEGifsy	S107	16	S107_16	MGE	PHG	PHG
917	1	2	447	1364	IS	ISSen1&ISSen1	S107	17	S107_17	IS
956	1	1	28418	29374	VF	sopD2	S107	17	S107_17	VF
3014	4	4	72588	75602	PHG@PHG@PHG@PHG	PHAGEGifsy@PHAGEGifsy@PHAGEGifsy@PHAGESPN3UB	S107	17	S107_17	PHG	PHG	PHG	PHG
1943	3	3	78943	80886	PHG@PHG@PHG	PHAGESPN3UB@PHAGEGifsy@PHAGEGifsy	S107	17	S107_17	PHG	PHG	PHG
770	1	1	38465	39235	BR	pstB	S107	18	S107_18	BR
2411	1	1	58709	61120	AR	ARO:3003307	S107	18	S107_18	AR
1061	1	1	21100	22161	PHG	PHAGEFels-2-gi	S107	21	S107_21	PHG
680	1	1	45815	46495	BR	corB	S107	21	S107_21	BR
962	1	1	48075	49037	PHG	PHAGE500465	S107	21	S107_21	PHG
629	1	1	18869	19498	AR	ARO:3000518	S107	22	S107_22	AR
1226	1	1	35614	36840	AR	ARO:3003369	S107	22	S107_22	AR
772	2	2	52362	53134	VF@VF	fliT@fliS	S107	23	S107_23	VF	VF
2768	2	2	54809	57577	VF@VF	fliC@fliB	S107	23	S107_23	VF	VF
893	1	1	39782	40675	VF	mig-14	S107	24	S107_24	VF
2294	1	1	34395	36689	VF	slrP	S107	27	S107_27	VF
1181	1	1	4189	5370	AR	ARO:3003368	S107	28	S107_28	AR
4025	1	1	9494	13519	AR	ARO:3003288	S107	28	S107_28	AR
1025	1	1	18918	19943	VF	sseK1	S107	28	S107_28	VF
452	1	1	31316	31768	BR	zraP	S107	28	S107_28	BR
859	1	2	319	1178	PHG	PHAGEGifsy&PHAGEvB	S107	29	S107_29	PHG
1778	3	3	25051	26829	PHG@PHG@PHG	PHAGEGifsy@PHAGEGifsy@PHAGEGifsy	S107	29	S107_29	PHG	PHG	PHG
4300	4	21	166	4466	MGE@ICE@PAIMGE@PAIMGE	IncQ1@Tn6026&ICEberg|976_gi|1253680792|ref|CRZ20100.1|_RepC___Kingella_kingae___@ICEberg|1049_gi|8233234529|ref|ALP44375.1|_hypothetical_protein___Vibrio_cholerae___&Tn6208&sul2&ARO:3000412&sul2&dihydropteroate&ICEberg|12_gi|259156261|gb|ACV96208.1|_dihydropteroate_synthase___Vibrio_cholerae_Ban5___@ICEberg|976_gi|1253680800|ref|CRZ20108.1|_Streptomycin_3''-kinase___Kingella_kingae___&ICEKkKWG1&a…	S107	34	S107_34	MGE	ICE	PAIMGE	PAIMGE
2852	4	5	478	3330	PHG@PHG@PHG@PHG	PHAGE118970@PHAGE118970&PHAGE118970@PHAGE118970@PHAGE118970	S107	36	S107_36	PHG	PHG	PHG	PHG
1836	3	8	73	1909	MGE@PAIMGE@MGE	IS91@blaTEM-1&blaTEM-1A&ARO:3000873&ICEberg|60_gi|51507314|emb|CAF29065.1|_beta-lactamase_TEM_precursor___Haemophilus_influenzae___&ICEHin1056&beta-lactamase@Tn6222	S107	37	S107_37	MGE	PAIMGE	MGE
239	1	1	745	984	PHG	PHAGEGifsy	S107	39	S107_39	PHG
774	1	7	46	820	GI	Tn6090&Insertion&ICEberg|43_gi|20095164|gb|AAM08030.1|_transposase_tnpIS15___Providencia_rettgeri___&IS15DIV&PHAGERCS47&tnpA&KP966111	S107	45	S107_45	GI
458	1	3	110	568	IS	tnpA&IS200F&PHAGETy2-gi	S107	47	S107_47	IS
4491	4	6	159082	163573	VF@VF@VF@VF	ssaO@ssaQ@ssaR&ssaS@ssaT&ssaU	S118	1	S118_1	VF	VF	VF	VF
4530	3	4	315852	320382	BR@BR@BR	yddg/emrE@opmD/nmpC&nmpC@smvA/emrB	S118	1	S118_1	BR	BR	BR
629	1	1	331593	332222	VF	steA	S118	1	S118_1	VF
947	1	1	354267	355214	VF	sifB	S118	1	S118_1	VF
437	1	2	369444	369881	AR	ARO:3002571&aac(6')-Iaa	S118	1	S118_1	AR
398	1	1	381707	382105	VF	steB	S118	1	S118_1	VF
1223	1	1	383379	384602	VF	sseJ	S118	1	S118_1	VF
1370	1	1	452245	453615	VF	steC	S118	1	S118_1	VF
212	1	1	159653	159865	PHG	PHAGEST147	S118	2	S118_2	PHG
1889	1	1	188067	189956	AR	ARO:3003317	S118	2	S118_2	AR
2255	1	1	194716	196971	AR	ARO:3003939	S118	2	S118_2	AR
704	1	1	257887	258591	PAI	putative	S118	2	S118_2	PAI
622	2	2	338135	338757	ATOX@TOX	AT439@T439	S118	2	S118_2	ATOX	TOX
644	1	1	59829	60473	PAI	RhuM	S118	3	S118_3	PAI
1671	2	3	174100	175771	ATOX@BR	AT443&T443@cueP	S118	3	S118_3	ATOX	BR
398	1	1	260858	261256	BR	nikR	S118	3	S118_3	BR
617	2	2	13134	13751	TOX@ATOX	T10074@AT10074	S118	4	S118_4	TOX	ATOX
359	1	1	102363	102722	PHG	PHAGESPN9CC	S118	4	S118_4	PHG
1967	1	1	112193	114160	VF	apeE	S118	4	S118_4	VF
578	1	1	123149	123727	AR	ARO:3003379	S118	4	S118_4	AR
875	1	1	216733	217608	BR	corC	S118	4	S118_4	BR
449	1	1	241397	241846	VF	fur	S118	4	S118_4	VF
2705	1	1	60859	63564	BR	mgtA	S118	5	S118_5	BR
573	1	2	146820	147393	TOX	T6086&AT6086	S118	5	S118_5	TOX
3144	4	4	319	3463	PHG@PHG@PHG@PHG	PHAGE118970@PHAGE118970@PHAGE118970@PHAGE118970	S118	6	S118_6	PHG	PHG	PHG	PHG
1421	1	1	26671	28092	AR	ARO:3001327	S118	6	S118_6	AR
2345	1	1	73861	76206	VF	sopA	S118	6	S118_6	VF
2119	1	2	155429	157548	BR	baeS&baeR	S118	6	S118_6	BR
1043	1	1	163788	164831	VF	sseK2	S118	6	S118_6	VF
4792	4	4	175127	179919	VF@VF@VF@VF	stcD@stcC@stcB@stcA	S118	6	S118_6	VF	VF	VF	VF
1618	2	3	44920	46538	TOX@PHG	T10103&AT10103@PHAGELT2-gi	S118	7	S118_7	TOX	PHG
4356	4	4	47798	52154	VF@VF@VF@VF	safA@safB@safC@safD	S118	7	S118_7	VF	VF	VF	VF
716	1	1	55485	56201	VF	STM0306	S118	7	S118_7	VF
470	1	1	3	473	PHG	PHAGEvB	S118	8	S118_8	PHG
2904	2	3	35631	38535	PHG@PHG	PHAGEGifsy@PHAGEGifsy&gogB	S118	8	S118_8	PHG	PHG
433	2	2	92320	92753	TOX@ATOX	T10086@AT10086	S118	8	S118_8	TOX	ATOX
2189	1	2	116711	118900	VF	sinH&sinH	S118	8	S118_8	VF
3110	1	1	170567	173677	BR	acrD	S118	8	S118_8	BR
2049	3	8	4161	6210	BR@BR@BR	pcoR&pcoR&Tn6024@pcoD&Tn6024&pcoD@pcoC&pcoC	S118	9	S118_9	BR	BR	BR
437	1	1	13513	13950	MGE	Tn6024	S118	9	S118_9	MGE
1763	2	3	18602	20365	MGE@AR	Tn6024@silC&Tn6024	S118	9	S118_9	MGE	AR
1289	1	2	53195	54484	BR	arsB_pKW301&arsB	S118	9	S118_9	BR
778	1	2	81594	82372	TOX	T10051&AT10051	S118	9	S118_9	TOX
1959	3	3	139385	141344	AR@AR@PAI	ARO:3003382@ARO:3003383@unknown	S118	9	S118_9	AR	AR	PAI
2014	1	2	164349	166363	PAI	putative&putative	S118	9	S118_9	PAI
311	1	1	168182	168493	PAI	excision	S118	9	S118_9	PAI
1404	2	2	180388	181792	PHG@PHG	PHAGEmEp460@PHAGEmEp460	S118	9	S118_9	PHG	PHG
998	2	2	183558	184556	PHG@PHG	PHAGESJ46@PHAGESJ46	S118	9	S118_9	PHG	PHG
2273	3	3	251	2524	VF@VF@VF	fliA@fliZ@fliY	S118	10	S118_10	VF	VF	VF
719	1	1	5337	6056	AR	ARO:3000826	S118	10	S118_10	AR
2467	2	2	35427	37894	VF@VF	flhA@flhE	S118	10	S118_10	VF	VF
530	1	1	79677	80207	PHG	PHAGELT2-gi	S118	10	S118_10	PHG
827	1	1	81411	82238	PHG	PHAGELT2-gi	S118	10	S118_10	PHG
1003	1	2	88015	89018	MGE	tnpA&tnpA	S118	10	S118_10	MGE
719	1	1	92991	93710	VF	sopE2	S118	10	S118_10	VF
1607	1	1	62073	63680	BR	cuiD	S118	11	S118_11	BR
4928	4	4	69535	74463	VF@VF@VF@VF	stiH@stiC@stiB@stiA	S118	11	S118_11	VF	VF	VF	VF
914	1	1	7477	8391	BR	oxyRkp	S118	12	S118_12	BR
599	2	2	109236	109835	ATOX@TOX	AT6088@T6088	S118	12	S118_12	ATOX	TOX
751	1	2	111068	111819	TOX	T6087&AT6087	S118	12	S118_12	TOX
386	1	1	117270	117656	PHG	PHAGESA1	S118	12	S118_12	PHG
950	1	1	28703	29653	VF	sopD	S118	13	S118_13	VF
989	1	2	50680	51669	BR	rpoS&rpoS	S118	13	S118_13	BR
802	1	2	69023	69825	TOX	T10052&AT10052	S118	13	S118_13	TOX
998	1	1	4059	5057	VF	flk	S118	14	S118_14	VF
602	1	1	84980	85582	BR	pmrG	S118	14	S118_14	BR
950	1	1	92907	93857	VF	sseL	S118	14	S118_14	VF
1262	1	1	98689	99951	AR	ARO:3003889	S118	14	S118_14	AR
2594	1	1	112305	114899	AR	ARO:3003926	S118	14	S118_14	AR
647	1	1	118011	118658	VF	rcsB	S118	14	S118_14	VF
2350	4	4	3624	5974	VF@VF@VF@VF	csgG@csgF@csgE@csgD	S118	15	S118_15	VF	VF	VF	VF
323	1	1	7743	8066	VF	csgC	S118	15	S118_15	VF
1007	1	1	85444	86451	VF	sifA	S118	15	S118_15	VF
2134	2	2	92826	94960	VF@VF	phoQ@phoP	S118	15	S118_15	VF	VF
3962	4	4	60503	64465	VF@PAI@VF@PAI	pipB@PipC@sopB/sigD@unknown	S118	17	S118_17	VF	PAI	VF	PAI
743	1	1	67690	68433	PAI	regulatory	S118	17	S118_17	PAI
947	1	1	36786	37733	BR	corA	S118	18	S118_18	BR
770	1	1	38465	39235	BR	pstB	S118	19	S118_19	BR
2411	1	1	58709	61120	AR	ARO:3003307	S118	19	S118_19	AR
917	1	2	447	1364	IS	ISSen1&ISSen1	S118	20	S118_20	IS
956	1	1	28418	29374	VF	sopD2	S118	20	S118_20	VF
1582	2	2	72588	74170	PHG@PHG	PHAGEGifsy@PHAGEGifsy	S118	20	S118_20	PHG	PHG
374	1	1	31983	32357	BR	corD	S118	21	S118_21	BR
962	1	1	15974	16936	PHG	PHAGE500465	S118	22	S118_22	PHG
680	1	1	18516	19196	BR	corB	S118	22	S118_22	BR
1061	1	1	42850	43911	PHG	PHAGEFels-2-gi	S118	22	S118_22	PHG
1226	1	1	26186	27412	AR	ARO:3003369	S118	23	S118_23	AR
629	1	1	43528	44157	AR	ARO:3000518	S118	23	S118_23	AR
893	1	1	39512	40405	VF	mig-14	S118	25	S118_25	VF
772	2	2	47591	48363	VF@VF	fliT@fliS	S118	26	S118_26	VF	VF
2768	2	2	50038	52806	VF@VF	fliC@fliB	S118	26	S118_26	VF	VF
2294	1	1	34404	36698	VF	slrP	S118	30	S118_30	VF
1181	1	1	4189	5370	AR	ARO:3003368	S118	32	S118_32	AR
4025	1	1	9494	13519	AR	ARO:3003288	S118	32	S118_32	AR
1025	1	1	18918	19943	VF	sseK1	S118	32	S118_32	VF
452	1	1	31316	31768	BR	zraP	S118	32	S118_32	BR
1730	1	1	129	1859	PHG	PHAGESfIV	S118	40	S118_40	PHG
2852	4	5	2888	5740	PHG@PHG@PHG@PHG	PHAGE118970@PHAGE118970&PHAGE118970@PHAGE118970@PHAGE118970	S118	40	S118_40	PHG	PHG	PHG	PHG
4300	4	21	166	4466	MGE@ICE@PAIMGE@PAIMGE	IncQ1@Tn6026&ICEberg|976_gi|1253680792|ref|CRZ20100.1|_RepC___Kingella_kingae___@ICEberg|1049_gi|8233234529|ref|ALP44375.1|_hypothetical_protein___Vibrio_cholerae___&Tn6208&sul2&ARO:3000412&sul2&dihydropteroate&ICEberg|12_gi|259156261|gb|ACV96208.1|_dihydropteroate_synthase___Vibrio_cholerae_Ban5___@ICEberg|976_gi|1253680800|ref|CRZ20108.1|_Streptomycin_3''-kinase___Kingella_kingae___&ICEKkKWG1&a…	S118	42	S118_42	MGE	ICE	PAIMGE	PAIMGE
636	2	2	1751	2387	PHG@PHG	PHAGESPN3UB@PHAGEGifsy	S118	43	S118_43	PHG	PHG
1836	3	8	73	1909	MGE@PAIMGE@MGE	IS91@blaTEM-1&blaTEM-1A&ARO:3000873&ICEberg|60_gi|51507314|emb|CAF29065.1|_beta-lactamase_TEM_precursor___Haemophilus_influenzae___&ICEHin1056&beta-lactamase@Tn6222	S118	45	S118_45	MGE	PAIMGE	MGE
1208	1	5	14	1222	PAIMGE	tnpA10&ICEApl1&ICEberg|350_gi|301155795|emb|CBW15263.1|_tn10_transposase_for_is10_left___Haemophilus_parainfluenzae_T3T1___&IS10R&IS10	S118	47	S118_47	PAIMGE
774	1	7	46	820	GI	Tn6090&Insertion&ICEberg|43_gi|20095164|gb|AAM08030.1|_transposase_tnpIS15___Providencia_rettgeri___&IS15DIV&PHAGERCS47&tnpA&KP966111	S118	51	S118_51	GI
455	1	3	146	601	IS	IS200F&tnpA&PHAGETy2-gi	S118	53	S118_53	IS
449	1	1	75007	75456	VF	fur	S129	1	S129_1	VF
875	1	1	99245	100120	BR	corC	S129	1	S129_1	BR
578	1	1	193126	193704	AR	ARO:3003379	S129	1	S129_1	AR
1967	1	1	202693	204660	VF	apeE	S129	1	S129_1	VF
359	1	1	214131	214490	PHG	PHAGESPN9CC	S129	1	S129_1	PHG
617	2	2	303101	303718	ATOX@TOX	AT10074@T10074	S129	1	S129_1	ATOX	TOX
716	1	1	521292	522008	VF	STM0306	S129	1	S129_1	VF
4332	4	4	525339	529671	VF@VF@VF@VF	safD@safC@safB@safA	S129	1	S129_1	VF	VF	VF	VF
1618	2	3	530954	532572	PHG@ATOX	PHAGELT2-gi@AT10103&T10103	S129	1	S129_1	PHG	ATOX
2363	1	1	5715	8078	VF	sspH2	S129	2	S129_2	VF
4792	4	4	101331	106123	VF@VF@VF@VF	stcA@stcB@stcC@stcD	S129	2	S129_2	VF	VF	VF	VF
1043	1	1	116419	117462	VF	sseK2	S129	2	S129_2	VF
2119	1	2	123702	125821	BR	baeR&baeS	S129	2	S129_2	BR
2345	1	1	205044	207389	VF	sopA	S129	2	S129_2	VF
1421	1	1	253158	254579	AR	ARO:3001327	S129	2	S129_2	AR
772	2	2	336830	337602	VF@VF	fliT@fliS	S129	2	S129_2	VF	VF
2768	2	2	339277	342045	VF@VF	fliC@fliB	S129	2	S129_2	VF	VF
573	1	2	133367	133940	ATOX	AT6086&T6086	S129	3	S129_3	ATOX
2705	1	1	217195	219900	BR	mgtA	S129	3	S129_3	BR
4491	4	6	90934	95425	VF@VF@VF@VF	ssaU&ssaT@ssaS&ssaR@ssaQ@ssaO	S129	4	S129_4	VF	VF	VF	VF
4530	3	4	60465	64995	BR@BR@BR	yddg/emrE@opmD/nmpC&nmpC@smvA/emrB	S129	5	S129_5	BR	BR	BR
629	1	1	76205	76834	VF	steA	S129	5	S129_5	VF
947	1	1	98879	99826	VF	sifB	S129	5	S129_5	VF
437	1	2	114056	114493	AR	ARO:3002571&aac(6')-Iaa	S129	5	S129_5	AR
398	1	1	126319	126717	VF	steB	S129	5	S129_5	VF
1223	1	1	127991	129214	VF	sseJ	S129	5	S129_5	VF
1370	1	1	196857	198227	VF	steC	S129	5	S129_5	VF
212	1	1	72314	72526	PHG	PHAGEST147	S129	6	S129_6	PHG
1889	1	1	100728	102617	AR	ARO:3003317	S129	6	S129_6	AR
2255	1	1	107377	109632	AR	ARO:3003939	S129	6	S129_6	AR
704	1	1	170545	171249	PAI	putative	S129	6	S129_6	PAI
622	2	2	250793	251415	ATOX@TOX	AT439@T439	S129	6	S129_6	ATOX	TOX
374	1	1	35779	36153	BR	corD	S129	7	S129_7	BR
1607	1	1	130025	131632	BR	cuiD	S129	7	S129_7	BR
4928	4	4	137487	142415	VF@VF@VF@VF	stiH@stiC@stiB@stiA	S129	7	S129_7	VF	VF	VF	VF
719	1	1	98469	99188	VF	sopE2	S129	8	S129_8	VF
1003	1	2	103162	104165	MGE	tnpA&tnpA	S129	8	S129_8	MGE
827	1	1	109933	110760	PHG	PHAGELT2-gi	S129	8	S129_8	PHG
530	1	1	111964	112494	PHG	PHAGELT2-gi	S129	8	S129_8	PHG
2467	2	2	154277	156744	VF@VF	flhE@flhA	S129	8	S129_8	VF	VF
719	1	1	186115	186834	AR	ARO:3000826	S129	8	S129_8	AR
2273	3	3	189647	191920	VF@VF@VF	fliY@fliZ@fliA	S129	8	S129_8	VF	VF	VF
398	1	1	115471	115869	BR	nikR	S129	9	S129_9	BR
4876	4	4	186619	191495	VF@VF@VF@VF	lpfE@lpfD@lpfC@lpfB	S129	9	S129_9	VF	VF	VF	VF
533	1	1	148	681	VF	lpfA	S129	10	S129_10	VF
1671	2	3	9521	11192	BR@TOX	cueP@T443&AT443	S129	10	S129_10	BR	TOX
644	1	1	124819	125463	PAI	RhuM	S129	10	S129_10	PAI
647	1	1	16423	17070	VF	rcsB	S129	11	S129_11	VF
2594	1	1	20182	22776	AR	ARO:3003926	S129	11	S129_11	AR
1262	1	1	35130	36392	AR	ARO:3003889	S129	11	S129_11	AR
950	1	1	41224	42174	VF	sseL	S129	11	S129_11	VF
602	1	1	49499	50101	BR	pmrG	S129	11	S129_11	BR
998	1	1	130024	131022	VF	flk	S129	11	S129_11	VF
311	1	1	76195	76506	PAI	excision	S129	12	S129_12	PAI
2014	1	2	78325	80339	PAI	putative&putative	S129	12	S129_12	PAI
1959	3	3	103344	105303	PAI@AR@AR	unknown@ARO:3003383@ARO:3003382	S129	12	S129_12	PAI	AR	AR
386	1	1	32415	32801	PHG	PHAGESA1	S129	13	S129_13	PHG
751	1	2	38252	39003	ATOX	AT6087&T6087	S129	13	S129_13	ATOX
599	2	2	40236	40835	TOX@ATOX	T6088@AT6088	S129	13	S129_13	TOX	ATOX
914	1	1	141680	142594	BR	oxyRkp	S129	13	S129_13	BR
2294	1	1	34393	36687	VF	slrP	S129	14	S129_14	VF
893	1	1	39782	40675	VF	mig-14	S129	15	S129_15	VF
3824	3	4	55520	59344	VF@VF@IS	fljB@fljA@ISSty2&ISSty2	S129	15	S129_15	VF	VF	IS
263	1	2	62938	63201	MGE	tnpA&PHAGELT2-gi	S129	15	S129_15	MGE
872	1	1	68959	69831	PHG	PHAGELT2-gi	S129	15	S129_15	PHG
1061	1	1	91041	92102	PHG	PHAGEFels-2-gi	S129	15	S129_15	PHG
680	1	1	115756	116436	BR	corB	S129	15	S129_15	BR
962	1	1	118016	118978	PHG	PHAGE500465	S129	15	S129_15	PHG
433	2	2	33109	33542	TOX@ATOX	T10086@AT10086	S129	16	S129_16	TOX	ATOX
2189	1	2	57470	59659	VF	sinH&sinH	S129	16	S129_16	VF
3110	1	1	111326	114436	BR	acrD	S129	16	S129_16	BR
950	1	1	6637	7587	VF	sopD	S129	17	S129_17	VF
989	1	2	27516	28505	BR	rpoS&rpoS	S129	17	S129_17	BR
802	1	2	45859	46661	TOX	T10052&AT10052	S129	17	S129_17	TOX
3985	3	4	31	4016	PHG@PHG@PHG	PHAGEGifsy@PHAGEGifsy@PHAGEGifsy&PHAGEGifsy	S129	18	S129_18	PHG	PHG	PHG
3962	4	4	61259	65221	VF@PAI@VF@PAI	pipB@PipC@sopB/sigD@unknown	S129	18	S129_18	VF	PAI	VF	PAI
743	1	1	68446	69189	PAI	regulatory	S129	18	S129_18	PAI
2350	4	4	3624	5974	VF@VF@VF@VF	csgG@csgF@csgE@csgD	S129	19	S129_19	VF	VF	VF	VF
323	1	1	7743	8066	VF	csgC	S129	19	S129_19	VF
1007	1	1	85443	86450	VF	sifA	S129	19	S129_19	VF
2134	2	2	92825	94959	VF@VF	phoQ@phoP	S129	19	S129_19	VF	VF
947	1	1	53031	53978	BR	corA	S129	21	S129_21	BR
770	1	1	38465	39235	BR	pstB	S129	22	S129_22	BR
2411	1	1	58709	61120	AR	ARO:3003307	S129	22	S129_22	AR
917	1	2	447	1364	IS	ISSen1&ISSen1	S129	23	S129_23	IS
956	1	1	28418	29374	VF	sopD2	S129	23	S129_23	VF
1582	2	2	72588	74170	PHG@PHG	PHAGEGifsy@PHAGEGifsy	S129	23	S129_23	PHG	PHG
629	1	1	18897	19526	AR	ARO:3000518	S129	25	S129_25	AR
1226	1	1	35641	36867	AR	ARO:3003369	S129	25	S129_25	AR
266	2	2	4416	4682	ATOX@TOX	AT6363@T6363	S129	26	S129_26	ATOX	TOX
830	1	1	29128	29958	VF	traT	S129	26	S129_26	VF
252	2	2	39727	39979	ATOX@TOX	AT6369@T6369	S129	26	S129_26	ATOX	TOX
2910	2	3	20850	23760	PHG@PHG	PHAGEGifsy&gogB@PHAGEGifsy	S129	28	S129_28	PHG	PHG
4799	1	15	30663	35462	PAIMGE	Tn2&tnpA&ICEberg|346_gi|301168716|emb|CBW28307.1|_transposase___Haemophilus_influenzae_10810___&ICEHinB&Insertion&resolvase&ICEberg|60_gi|51507315|emb|CAF29066.1|_transposon_Tn3_resolvase___Haemophilus_influenzae___&ICEHin1056&tnpA&ICEHin1056&blaTEM-1&ARO:3000873&blaTEM-1A&ICEberg|60_gi|51507314|emb|CAF29065.1|_beta-lactamase_TEM_precursor___Haemophilus_influenzae___&beta-lactamase	S129	31	S129_31	PAIMGE
452	1	1	6283	6735	BR	zraP	S129	32	S129_32	BR
1025	1	1	18108	19133	VF	sseK1	S129	32	S129_32	VF
4025	1	1	24532	28557	AR	ARO:3003288	S129	32	S129_32	AR
1181	1	1	32681	33862	AR	ARO:3003368	S129	32	S129_32	AR
778	1	2	33328	34106	TOX	T10051&AT10051	S129	33	S129_33	TOX
4137	1	6	1	4138	RI	CP047406&ICEEcoUMN026-1&ICEberg|132_gi|218432586|emb|CAR13479.1|_IS5_transposase_and_trans-activator	S129	34	S129_34	RI
521	1	4	12777	13298	IS	IS1A&Tn6011&tnpA&PHAGEMG1655-gi	S129	34	S129_34	IS
1503	3	3	30024	31527	PHG@PHG@MGE	PHAGEP1@PHAGERCS47@IS91	S129	34	S129_34	PHG	PHG	MGE
251	1	3	1242	1493	PLS	IncR&IncR&IncR	S129	35	S129_35	PLS
4101	3	6	9399	13500	AR@BR@MGE	silS&Tn6024@silC&silC&Tn6024@Tn6024	S129	35	S129_35	AR	BR	MGE
437	1	1	18153	18590	MGE	Tn6024	S129	35	S129_35	MGE
2501	2	8	23135	25636	BR@IS	pcoA&pcoA&Tn6024@tnpA&Tn6011&IS1A&PHAGEMG1655-gi&Tn6011	S129	35	S129_35	BR	IS
1597	3	15	29053	30650	PAIMGE@PAIMGE@PAIMGE	ICEberg|196_IME_gi|4144747409|ref|AIG56552.1|_Tn21_MerR___Proteus_mirabilis___&PGI1-PmCHA&MerR@merT&SGI1-K&MerT&ICEberg|213_IME_gi|7492389949|ref|ABQ57374.1|_MerT___Salmonella_enterica_subsp._enterica_serovar_Kentucky___&merT@MerP&ICEberg|213_IME_gi|7492389948|ref|ABQ57373.1|_MerP___Salmonella_enterica_subsp._enterica_serovar_Kentucky___&SGI1-K&Tn2670&merC&ICEberg|213_IME_gi|7492389947|ref|ABQ573…	S129	35	S129_35	PAIMGE	PAIMGE	PAIMGE
2966	1	1	31943	34909	MGE	tnpA	S129	35	S129_35	MGE
1771	2	2	813	2584	PHG@PHG	PHAGEGifsy@PHAGEGifsy	S129	36	S129_36	PHG	PHG
371	1	1	8851	9222	PHG	PHAGEGifsy	S129	39	S129_39	PHG
155	1	1	12315	12470	PHG	PHAGEGifsy	S129	39	S129_39	PHG
1260	2	2	617	1877	PHG@PHG	PHAGECFT073-gi@PHAGEEDL933-gi	S129	41	S129_41	PHG	PHG
389	1	1	3176	3565	PAI	unknown	S129	41	S129_41	PAI
1555	2	3	1414	2969	MGE@MGE	Tn6109@Tn6109&IS679	S129	42	S129_42	MGE	MGE
732	1	7	1	733	GI	KP966111&tnpA&ICEberg|1023_gi|1664667638|ref|ASF20244.1|_transposase___Proteus_mirabilis___&ICEPmiChn3&IS15DIV&Insertion&PHAGERCS47	S129	52	S129_52	GI
455	1	3	146	601	IS	IS200F&tnpA&PHAGETy2-gi	S129	53	S129_53	IS
332	1	1	175	507	PHG	PHAGESEN34	S129	60	S129_60	PHG
155	1	1	30	185	PHG	PHAGEGifsy	S129	63	S129_63	PHG
3760	3	3	53827	57587	VF@VF@VF	safB@safC@safD	S135	1	S135_1	VF	VF	VF
716	1	1	60925	61641	VF	STM0306	S135	1	S135_1	VF
296	1	1	80682	80978	IS	IS1230B	S135	1	S135_1	IS
617	2	2	238995	239612	TOX@ATOX	T10074@AT10074	S135	1	S135_1	TOX	ATOX
359	1	1	328214	328573	PHG	PHAGESPN9CC	S135	1	S135_1	PHG
1967	1	1	338046	340013	VF	apeE	S135	1	S135_1	VF
578	1	1	349002	349580	AR	ARO:3003379	S135	1	S135_1	AR
875	1	1	442575	443450	BR	corC	S135	1	S135_1	BR
449	1	1	466808	467257	VF	fur	S135	1	S135_1	VF
2264	1	1	564339	566603	VF	slrP	S135	1	S135_1	VF
956	1	1	707878	708834	VF	sopD2	S135	1	S135_1	VF
3014	4	4	752059	755073	PHG@PHG@PHG@PHG	PHAGEGifsy@PHAGEGifsy@PHAGEGifsy@PHAGESPN3UB	S135	1	S135_1	PHG	PHG	PHG	PHG
3763	5	5	758414	762177	PHG@PHG@PHG@PHG@PHG	PHAGESPN3UB@PHAGEGifsy@PHAGEGifsy@PHAGEGifsy@PHAGEGifsy	S135	1	S135_1	PHG	PHG	PHG	PHG	PHG
4893	4	4	773888	778781	PHG@PHG@PHG@PHG	PHAGEGifsy@PHAGEGifsy@PHAGEGifsy@PHAGEGifsy	S135	1	S135_1	PHG	PHG	PHG	PHG
719	1	1	797390	798109	VF	sopE	S135	1	S135_1	VF
3962	4	4	832810	836772	VF@PAI@VF@PAI	pipB@PipC@sopB/sigD@unknown	S135	1	S135_1	VF	PAI	VF	PAI
743	1	1	839997	840740	PAI	regulatory	S135	1	S135_1	PAI
2350	4	4	884007	886357	VF@VF@VF@VF	csgG@csgF@csgE@csgD	S135	1	S135_1	VF	VF	VF	VF
323	1	1	888126	888449	VF	csgC	S135	1	S135_1	VF
1007	1	1	965821	966828	VF	sifA	S135	1	S135_1	VF
2134	2	2	973203	975337	VF@VF	phoQ@phoP	S135	1	S135_1	VF	VF
2705	1	1	103108	105813	BR	mgtA	S135	2	S135_2	BR
4462	3	4	215520	219982	VF@VF@VF	STM4571&stjB@stjC@STM4574	S135	2	S135_2	VF	VF	VF
374	1	1	349477	349851	BR	corD	S135	2	S135_2	BR
1607	1	1	443894	445501	BR	cuiD	S135	2	S135_2	BR
4928	4	4	451359	456287	VF@VF@VF@VF	stiH@stiC@stiB@stiA	S135	2	S135_2	VF	VF	VF	VF
524	1	1	77302	77826	TOX	T10052	S135	3	S135_3	TOX
137	1	1	81057	81194	MGE	tnpA	S135	3	S135_3	MGE
989	1	2	96996	97985	BR	rpoS&rpoS	S135	3	S135_3	BR
950	1	1	119261	120211	VF	sopD	S135	3	S135_3	VF
3977	3	3	226123	230100	VF@VF@VF	stdC@stdB@stdA	S135	3	S135_3	VF	VF	VF
2255	1	1	385524	387779	AR	ARO:3003939	S135	3	S135_3	AR
1889	1	1	392539	394428	AR	ARO:3003317	S135	3	S135_3	AR
212	1	1	422626	422838	PHG	PHAGEST147	S135	3	S135_3	PHG
4491	4	6	37847	42338	VF@VF@VF@VF	ssaO@ssaQ@ssaR&ssaS@ssaT&ssaU	S135	4	S135_4	VF	VF	VF	VF
4527	3	4	192888	197415	BR@BR@BR	yddg/emrE@opmD/nmpC&nmpC@smvA/emrB	S135	4	S135_4	BR	BR	BR
629	1	1	208625	209254	VF	steA	S135	4	S135_4	VF
947	1	1	231305	232252	VF	sifB	S135	4	S135_4	VF
437	1	2	246484	246921	AR	ARO:3002569&aac(6')-Iaa	S135	4	S135_4	AR
398	1	1	258747	259145	VF	steB	S135	4	S135_4	VF
1223	1	1	260419	261642	VF	sseJ	S135	4	S135_4	VF
2760	2	3	329285	332045	VF@BR	steC@fabI&ARO:3004045	S135	4	S135_4	VF	BR
92	1	1	33443	33535	ATOX	AT10086	S135	5	S135_5	ATOX
2189	1	2	57492	59681	VF	sinH&sinH	S135	5	S135_5	VF
3110	1	1	108070	111180	BR	acrD	S135	5	S135_5	BR
260	1	1	196644	196904	PHG	PHAGEvB	S135	5	S135_5	PHG
254	1	1	198394	198648	PHG	PHAGE118970	S135	5	S135_5	PHG
2354	6	6	200124	202478	PHG@PHG@PHG@PHG@PHG@PHG	PHAGEvB@PHAGESPN9CC@PHAGESE1@PHAGEST64T@PHAGEST64T@PHAGEST64T	S135	5	S135_5	PHG	PHG	PHG	PHG	PHG	PHG
3145	3	3	223254	226399	PHG@PHG@PHG	PHAGESf101@PHAGEST104@PHAGEHK620	S135	5	S135_5	PHG	PHG	PHG
2101	4	6	229504	231605	PHG@PHG@PHG@PHG	PHAGEvB&PHAGEvB@PHAGEvB@PHAGEvB&PHAGEvB@PHAGEvB	S135	5	S135_5	PHG	PHG	PHG	PHG
1166	1	1	233631	234797	PHG	PHAGEvB	S135	5	S135_5	PHG
998	1	1	256269	257267	VF	flk	S135	5	S135_5	VF
602	1	1	334386	334988	BR	pmrG	S135	5	S135_5	BR
1019	1	1	342313	343332	VF	sseL	S135	5	S135_5	VF
1262	1	1	348095	349357	AR	ARO:3003889	S135	5	S135_5	AR
2594	1	1	361711	364305	AR	ARO:3003926	S135	5	S135_5	AR
647	1	1	367417	368064	VF	rcsB	S135	5	S135_5	VF
719	1	1	98481	99200	VF	sopE2	S135	6	S135_6	VF
2467	2	2	163686	166153	VF@VF	flhE@flhA	S135	6	S135_6	VF	VF
719	1	1	195409	196128	AR	ARO:3000826	S135	6	S135_6	AR
3675	4	4	198941	202616	VF@VF@VF@VF	fliY@fliZ@fliA@fliB	S135	6	S135_6	VF	VF	VF	VF
772	2	2	205869	206641	VF@VF	fliS@fliT	S135	6	S135_6	VF	VF
1421	1	1	248728	250149	AR	ARO:3001327	S135	6	S135_6	AR
2345	1	1	295924	298269	VF	sopA	S135	6	S135_6	VF
1673	2	3	45460	47133	ATOX@BR	AT443&T443@cueP	S135	7	S135_7	ATOX	BR
398	1	1	132384	132782	BR	nikR	S135	7	S135_7	BR
386	1	1	28215	28601	PHG	PHAGESA1	S135	8	S135_8	PHG
751	1	2	34052	34803	ATOX	AT6087&T6087	S135	8	S135_8	ATOX
599	2	2	36036	36635	TOX@ATOX	T6088@AT6088	S135	8	S135_8	TOX	ATOX
3505	7	9	65670	69175	MGE@PHG@PHG@PHG@PHG@PHG@PHG	int2&PHAGESP@PHAGESP@PHAGEL@PHAGEfiAA91@PHAGEpro147@PHAGEvB@PHAGESP&PHAGEfiAA91	S135	8	S135_8	MGE	PHG	PHG	PHG	PHG	PHG	PHG
914	1	1	169999	170913	BR	oxyRkp	S135	8	S135_8	BR
311	1	1	76910	77221	PAI	excision	S135	9	S135_9	PAI
1385	1	1	79878	81263	PAI	putative	S135	9	S135_9	PAI
3351	2	2	82572	85923	PAI@PAI	HLYD@unknown	S135	9	S135_9	PAI	PAI
3068	3	3	87433	90501	PAI@PAI@PAI	unknown@unknown@unknown	S135	9	S135_9	PAI	PAI	PAI
587	1	1	22274	22861	AR	ARO:3003893	S135	11	S135_11	AR
962	1	1	15894	16856	PHG	PHAGE500465	S135	12	S135_12	PHG
680	1	1	18436	19116	BR	corB	S135	12	S135_12	BR
536	1	1	43137	43673	VF	fljA	S135	12	S135_12	VF
4849	2	2	46873	51722	VF@VF	iroB@iroC	S135	12	S135_12	VF	VF
2177	1	1	54091	56268	VF	iroN	S135	12	S135_12	VF
893	1	1	60095	60988	VF	mig-14	S135	12	S135_12	VF
947	1	1	51532	52479	BR	corA	S135	13	S135_13	BR
4792	4	4	50990	55782	VF@VF@VF@VF	stcA@stcB@stcC@stcD	S135	14	S135_14	VF	VF	VF	VF
1043	1	1	66077	67120	VF	sseK2	S135	14	S135_14	VF
2119	1	2	73361	75480	BR	baeR&baeS	S135	14	S135_14	BR
770	1	1	38372	39142	BR	pstB	S135	15	S135_15	BR
2083	2	5	44624	46707	PAIMGE@ICE	SGI2&ICEberg|235_IME_gi|5227589580|ref|AIK22123.1|_YidY___Salmonella_enterica_subsp._enterica___&putative@SGI2&ICEberg|235_IME_gi|5227589538|ref|AIK22102.1|_TrmE___Salmonella_enterica_subsp._enterica___	S135	15	S135_15	PAIMGE	ICE
2411	1	1	54299	56710	AR	ARO:3003307	S135	15	S135_15	AR
629	1	1	32278	32907	AR	ARO:3000518	S135	16	S135_16	AR
1226	1	1	48899	50125	AR	ARO:3003369	S135	16	S135_16	AR
1025	1	1	17731	18756	VF	sseK1	S135	19	S135_19	VF
4025	1	1	24153	28178	AR	ARO:3003288	S135	19	S135_19	AR
1181	1	1	32302	33483	AR	ARO:3003368	S135	19	S135_19	AR
736	2	4	92	828	PAIMGE@MGE	ISShes11&ICEberg|199_IME_gi|7466545182|ref|AVE17478.1|_resolvase_of_Tn21___Proteus_mirabilis___&resolvase@tnpA	S135	20	S135_20	PAIMGE	MGE
3554	3	21	506	4060	PAIMGE@PAIMGE@PAIMGE	aph(6)-Id&aph(6)-Id&ICEApl2&ARO:3002660&ICEberg|44_gi|21885283|gb|AAL59689.1|_streptomycin_phosphotransferase___Vibrio_cholerae___&streptomycin&aph(3'')-Ib&aph(3'')-Ib&ICEKkKWG1&ICEberg|976_gi|1253680800|ref|CRZ20108.1|_Streptomycin_3''-kinase___Kingella_kingae___&ARO:3002639@tnpA1133&IS1133&IS1133&ICEberg|196_IME_gi|4144747452|ref|AIG56594.1|_ORF_B___Proteus_mirabilis___&IS1133&ICEberg|196_IME_g…	S135	22	S135_22	PAIMGE	PAIMGE	PAIMGE
1300	2	6	476	1776	AR@PLS	qnrB19&qnrB10&Tn2012&ARO:3002724@Col(pHAD28)&Col(pHAD28)	S135	24	S135_24	AR	PLS
917	1	2	303	1220	IS	ISSen1&ISSen1	S135	27	S135_27	IS
753	1	7	4	757	GI	KP966111&IS15DII&Tn6090&ICEberg|43_gi|20095164|gb|AAM08030.1|_transposase_tnpIS15___Providencia_rettgeri___&tnpA&Insertion&PHAGERCS47	S135	28	S135_28	GI
3760	3	3	55010	58770	VF@VF@VF	safB@safC@safD	S136	1	S136_1	VF	VF	VF
716	1	1	62108	62824	VF	STM0306	S136	1	S136_1	VF
296	1	1	81865	82161	IS	IS1230B	S136	1	S136_1	IS
617	2	2	240159	240776	TOX@ATOX	T10074@AT10074	S136	1	S136_1	TOX	ATOX
359	1	1	329378	329737	PHG	PHAGESPN9CC	S136	1	S136_1	PHG
1967	1	1	339210	341177	VF	apeE	S136	1	S136_1	VF
578	1	1	350166	350744	AR	ARO:3003379	S136	1	S136_1	AR
875	1	1	443739	444614	BR	corC	S136	1	S136_1	BR
449	1	1	467972	468421	VF	fur	S136	1	S136_1	VF
2264	1	1	565503	567767	VF	slrP	S136	1	S136_1	VF
956	1	1	709042	709998	VF	sopD2	S136	1	S136_1	VF
3014	4	4	753223	756237	PHG@PHG@PHG@PHG	PHAGEGifsy@PHAGEGifsy@PHAGEGifsy@PHAGESPN3UB	S136	1	S136_1	PHG	PHG	PHG	PHG
3763	5	5	759578	763341	PHG@PHG@PHG@PHG@PHG	PHAGESPN3UB@PHAGEGifsy@PHAGEGifsy@PHAGEGifsy@PHAGEGifsy	S136	1	S136_1	PHG	PHG	PHG	PHG	PHG
4893	4	4	775052	779945	PHG@PHG@PHG@PHG	PHAGEGifsy@PHAGEGifsy@PHAGEGifsy@PHAGEGifsy	S136	1	S136_1	PHG	PHG	PHG	PHG
719	1	1	798554	799273	VF	sopE	S136	1	S136_1	VF
3962	4	4	833974	837936	VF@PAI@VF@PAI	pipB@PipC@sopB/sigD@unknown	S136	1	S136_1	VF	PAI	VF	PAI
743	1	1	841161	841904	PAI	regulatory	S136	1	S136_1	PAI
2350	4	4	885171	887521	VF@VF@VF@VF	csgG@csgF@csgE@csgD	S136	1	S136_1	VF	VF	VF	VF
323	1	1	889290	889613	VF	csgC	S136	1	S136_1	VF
1007	1	1	966985	967992	VF	sifA	S136	1	S136_1	VF
2134	2	2	974367	976501	VF@VF	phoQ@phoP	S136	1	S136_1	VF	VF
524	1	1	77302	77826	TOX	T10052	S136	2	S136_2	TOX
137	1	1	81057	81194	MGE	tnpA	S136	2	S136_2	MGE
989	1	2	96996	97985	BR	rpoS&rpoS	S136	2	S136_2	BR
950	1	1	119261	120211	VF	sopD	S136	2	S136_2	VF
3977	3	3	226033	230010	VF@VF@VF	stdC@stdB@stdA	S136	2	S136_2	VF	VF	VF
2255	1	1	385434	387689	AR	ARO:3003939	S136	2	S136_2	AR
1889	1	1	392449	394338	AR	ARO:3003317	S136	2	S136_2	AR
212	1	1	422536	422748	PHG	PHAGEST147	S136	2	S136_2	PHG
4928	4	4	80810	85738	VF@VF@VF@VF	stiA@stiB@stiC@stiH	S136	3	S136_3	VF	VF	VF	VF
1607	1	1	91596	93203	BR	cuiD	S136	3	S136_3	BR
374	1	1	187246	187620	BR	corD	S136	3	S136_3	BR
4462	3	4	317115	321577	VF@VF@VF	STM4574@stjC@stjB&STM4571	S136	3	S136_3	VF	VF	VF
2705	1	1	431284	433989	BR	mgtA	S136	3	S136_3	BR
4491	4	6	37847	42338	VF@VF@VF@VF	ssaO@ssaQ@ssaR&ssaS@ssaT&ssaU	S136	4	S136_4	VF	VF	VF	VF
4527	3	4	192888	197415	BR@BR@BR	yddg/emrE@opmD/nmpC&nmpC@smvA/emrB	S136	4	S136_4	BR	BR	BR
629	1	1	208625	209254	VF	steA	S136	4	S136_4	VF
947	1	1	231305	232252	VF	sifB	S136	4	S136_4	VF
437	1	2	246484	246921	AR	ARO:3002569&aac(6')-Iaa	S136	4	S136_4	AR
398	1	1	258747	259145	VF	steB	S136	4	S136_4	VF
1223	1	1	260419	261642	VF	sseJ	S136	4	S136_4	VF
2760	2	3	329285	332045	VF@BR	steC@fabI&ARO:3004045	S136	4	S136_4	VF	BR
647	1	1	17681	18328	VF	rcsB	S136	5	S136_5	VF
2594	1	1	21440	24034	AR	ARO:3003926	S136	5	S136_5	AR
1262	1	1	36388	37650	AR	ARO:3003889	S136	5	S136_5	AR
1019	1	1	42413	43432	VF	sseL	S136	5	S136_5	VF
602	1	1	50757	51359	BR	pmrG	S136	5	S136_5	BR
998	1	1	128478	129476	VF	flk	S136	5	S136_5	VF
1166	1	1	150948	152114	PHG	PHAGEvB	S136	5	S136_5	PHG
2101	4	6	154140	156241	PHG@PHG@PHG@PHG	PHAGEvB@PHAGEvB&PHAGEvB@PHAGEvB@PHAGEvB&PHAGEvB	S136	5	S136_5	PHG	PHG	PHG	PHG
3145	3	3	159346	162491	PHG@PHG@PHG	PHAGEHK620@PHAGEST104@PHAGESf101	S136	5	S136_5	PHG	PHG	PHG
2354	6	6	183267	185621	PHG@PHG@PHG@PHG@PHG@PHG	PHAGEST64T@PHAGEST64T@PHAGEST64T@PHAGESE1@PHAGESPN9CC@PHAGEvB	S136	5	S136_5	PHG	PHG	PHG	PHG	PHG	PHG
254	1	1	187097	187351	PHG	PHAGE118970	S136	5	S136_5	PHG
260	1	1	188841	189101	PHG	PHAGEvB	S136	5	S136_5	PHG
3110	1	1	274565	277675	BR	acrD	S136	5	S136_5	BR
2192	1	2	326061	328253	VF	sinH&sinH	S136	5	S136_5	VF
92	1	1	352210	352302	ATOX	AT10086	S136	5	S136_5	ATOX
719	1	1	98481	99200	VF	sopE2	S136	6	S136_6	VF
2467	2	2	163686	166153	VF@VF	flhE@flhA	S136	6	S136_6	VF	VF
719	1	1	195409	196128	AR	ARO:3000826	S136	6	S136_6	AR
3675	4	4	198941	202616	VF@VF@VF@VF	fliY@fliZ@fliA@fliB	S136	6	S136_6	VF	VF	VF	VF
772	2	2	205869	206641	VF@VF	fliS@fliT	S136	6	S136_6	VF	VF
1421	1	1	248728	250149	AR	ARO:3001327	S136	6	S136_6	AR
2345	1	1	295924	298269	VF	sopA	S136	6	S136_6	VF
1673	2	3	45460	47133	ATOX@BR	AT443&T443@cueP	S136	7	S136_7	ATOX	BR
398	1	1	132384	132782	BR	nikR	S136	7	S136_7	BR
1959	3	3	92274	94233	AR@AR@PAI	ARO:3003382@ARO:3003383@unknown	S136	8	S136_8	AR	AR	PAI
1385	1	1	117238	118623	PAI	putative	S136	8	S136_8	PAI
311	1	1	121280	121591	PAI	excision	S136	8	S136_8	PAI
914	1	1	7607	8521	BR	oxyRkp	S136	9	S136_9	BR
3505	7	9	109345	112850	PHG@PHG@PHG@PHG@PHG@PHG@MGE	PHAGEfiAA91&PHAGESP@PHAGEvB@PHAGEpro147@PHAGEfiAA91@PHAGEL@PHAGESP@PHAGESP&int2	S136	9	S136_9	PHG	PHG	PHG	PHG	PHG	PHG	MGE
599	2	2	141885	142484	ATOX@TOX	AT6088@T6088	S136	9	S136_9	ATOX	TOX
751	1	2	143717	144468	TOX	T6087&AT6087	S136	9	S136_9	TOX
386	1	1	149919	150305	PHG	PHAGESA1	S136	9	S136_9	PHG
587	1	1	22274	22861	AR	ARO:3003893	S136	10	S136_10	AR
962	1	1	15894	16856	PHG	PHAGE500465	S136	11	S136_11	PHG
680	1	1	18436	19116	BR	corB	S136	11	S136_11	BR
536	1	1	43137	43673	VF	fljA	S136	11	S136_11	VF
4849	2	2	46873	51722	VF@VF	iroB@iroC	S136	11	S136_11	VF	VF
2177	1	1	54091	56268	VF	iroN	S136	11	S136_11	VF
893	1	1	60095	60988	VF	mig-14	S136	11	S136_11	VF
947	1	1	51532	52479	BR	corA	S136	12	S136_12	BR
2411	1	1	20359	22770	AR	ARO:3003307	S136	13	S136_13	AR
1525	2	5	30362	31887	ICE@PAIMGE	SGI2&ICEberg|235_IME_gi|5227589538|ref|AIK22102.1|_TrmE___Salmonella_enterica_subsp._enterica___@SGI2&ICEberg|235_IME_gi|5227589580|ref|AIK22123.1|_YidY___Salmonella_enterica_subsp._enterica___&putative	S136	13	S136_13	ICE	PAIMGE
770	1	1	37927	38697	BR	pstB	S136	13	S136_13	BR
629	1	1	32278	32907	AR	ARO:3000518	S136	14	S136_14	AR
1226	1	1	48899	50125	AR	ARO:3003369	S136	14	S136_14	AR
1181	1	1	4202	5383	AR	ARO:3003368	S136	18	S136_18	AR
4025	1	1	9507	13532	AR	ARO:3003288	S136	18	S136_18	AR
1025	1	1	18929	19954	VF	sseK1	S136	18	S136_18	VF
4792	4	4	227	5019	VF@VF@VF@VF	stcA@stcB@stcC@stcD	S136	19	S136_19	VF	VF	VF	VF
1043	1	1	15314	16357	VF	sseK2	S136	19	S136_19	VF
2119	1	2	22598	24717	BR	baeR&baeS	S136	19	S136_19	BR
736	2	4	92	828	PAIMGE@MGE	ISShes11&ICEberg|199_IME_gi|7466545182|ref|AVE17478.1|_resolvase_of_Tn21___Proteus_mirabilis___&resolvase@tnpA	S136	20	S136_20	PAIMGE	MGE
1300	2	6	1127	2427	PLS@AR	Col(pHAD28)&Col(pHAD28)@ARO:3002724&qnrB19&Tn2012&qnrB10	S136	24	S136_24	PLS	AR
917	1	2	303	1220	IS	ISSen1&ISSen1	S136	26	S136_26	IS
774	1	7	46	820	GI	Tn6090&Insertion&ICEberg|43_gi|20095164|gb|AAM08030.1|_transposase_tnpIS15___Providencia_rettgeri___&IS15DII&PHAGERCS47&tnpA&KP966111	S136	27	S136_27	GI
578	1	1	53138	53716	AR	ARO:3003379	S146	1	S146_1	AR
1967	1	1	62705	64672	VF	apeE	S146	1	S146_1	VF
359	1	1	74143	74502	PHG	PHAGESPN9CC	S146	1	S146_1	PHG
617	2	2	163113	163730	ATOX@TOX	AT10074@T10074	S146	1	S146_1	ATOX	TOX
716	1	1	381304	382020	VF	STM0306	S146	1	S146_1	VF
4356	4	4	385351	389707	VF@VF@VF@VF	safD@safC@safB@safA	S146	1	S146_1	VF	VF	VF	VF
1618	2	3	390967	392585	PHG@ATOX	PHAGELT2-gi@AT10103&T10103	S146	1	S146_1	PHG	ATOX
2768	2	2	130	2898	VF@VF	fliB@fliC	S146	2	S146_2	VF	VF
772	2	2	4573	5345	VF@VF	fliS@fliT	S146	2	S146_2	VF	VF
1421	1	1	87596	89017	AR	ARO:3001327	S146	2	S146_2	AR
2345	1	1	134786	137131	VF	sopA	S146	2	S146_2	VF
2119	1	2	216354	218473	BR	baeS&baeR	S146	2	S146_2	BR
1043	1	1	224713	225756	VF	sseK2	S146	2	S146_2	VF
4792	4	4	236052	240844	VF@VF@VF@VF	stcD@stcC@stcB@stcA	S146	2	S146_2	VF	VF	VF	VF
2363	1	1	334097	336460	VF	sspH2	S146	2	S146_2	VF
2705	1	1	103053	105758	BR	mgtA	S146	3	S146_3	BR
573	1	2	189013	189586	TOX	T6086&AT6086	S146	3	S146_3	TOX
4491	4	6	90934	95425	VF@VF@VF@VF	ssaU&ssaT@ssaS&ssaR@ssaQ@ssaO	S146	4	S146_4	VF	VF	VF	VF
4530	3	4	60465	64995	BR@BR@BR	yddg/emrE@opmD/nmpC&nmpC@smvA/emrB	S146	5	S146_5	BR	BR	BR
629	1	1	76205	76834	VF	steA	S146	5	S146_5	VF
947	1	1	98879	99826	VF	sifB	S146	5	S146_5	VF
437	1	2	114056	114493	AR	ARO:3002571&aac(6')-Iaa	S146	5	S146_5	AR
398	1	1	126319	126717	VF	steB	S146	5	S146_5	VF
1223	1	1	127991	129214	VF	sseJ	S146	5	S146_5	VF
1370	1	1	196857	198227	VF	steC	S146	5	S146_5	VF
622	2	2	324	946	TOX@ATOX	T439@AT439	S146	6	S146_6	TOX	ATOX
704	1	1	80490	81194	PAI	putative	S146	6	S146_6	PAI
2255	1	1	142107	144362	AR	ARO:3003939	S146	6	S146_6	AR
1889	1	1	149122	151011	AR	ARO:3003317	S146	6	S146_6	AR
212	1	1	179213	179425	PHG	PHAGEST147	S146	6	S146_6	PHG
4928	4	4	65221	70149	VF@VF@VF@VF	stiA@stiB@stiC@stiH	S146	7	S146_7	VF	VF	VF	VF
1607	1	1	76004	77611	BR	cuiD	S146	7	S146_7	BR
374	1	1	171483	171857	BR	corD	S146	7	S146_7	BR
719	1	1	98645	99364	VF	sopE2	S146	8	S146_8	VF
1003	1	2	103338	104341	MGE	tnpA&tnpA	S146	8	S146_8	MGE
827	1	1	110109	110936	PHG	PHAGELT2-gi	S146	8	S146_8	PHG
530	1	1	112140	112670	PHG	PHAGELT2-gi	S146	8	S146_8	PHG
2467	2	2	154453	156920	VF@VF	flhE@flhA	S146	8	S146_8	VF	VF
719	1	1	186291	187010	AR	ARO:3000826	S146	8	S146_8	AR
2273	3	3	189823	192096	VF@VF@VF	fliY@fliZ@fliA	S146	8	S146_8	VF	VF	VF
398	1	1	115471	115869	BR	nikR	S146	9	S146_9	BR
4876	4	4	186619	191495	VF@VF@VF@VF	lpfE@lpfD@lpfC@lpfB	S146	9	S146_9	VF	VF	VF	VF
644	1	1	59829	60473	PAI	RhuM	S146	10	S146_10	PAI
1671	2	3	174100	175771	ATOX@BR	AT443&T443@cueP	S146	10	S146_10	ATOX	BR
533	1	1	184611	185144	VF	lpfA	S146	10	S146_10	VF
647	1	1	16423	17070	VF	rcsB	S146	11	S146_11	VF
2594	1	1	20182	22776	AR	ARO:3003926	S146	11	S146_11	AR
1262	1	1	35130	36392	AR	ARO:3003889	S146	11	S146_11	AR
950	1	1	41224	42174	VF	sseL	S146	11	S146_11	VF
602	1	1	49499	50101	BR	pmrG	S146	11	S146_11	BR
998	1	1	130024	131022	VF	flk	S146	11	S146_11	VF
311	1	1	76195	76506	PAI	excision	S146	12	S146_12	PAI
2014	1	2	78325	80339	PAI	putative&putative	S146	12	S146_12	PAI
1959	3	3	103344	105303	PAI@AR@AR	unknown@ARO:3003383@ARO:3003382	S146	12	S146_12	PAI	AR	AR
2294	1	1	34393	36687	VF	slrP	S146	13	S146_13	VF
914	1	1	7140	8054	BR	oxyRkp	S146	14	S146_14	BR
599	2	2	108899	109498	ATOX@TOX	AT6088@T6088	S146	14	S146_14	ATOX	TOX
751	1	2	110731	111482	TOX	T6087&AT6087	S146	14	S146_14	TOX
386	1	1	116933	117319	PHG	PHAGESA1	S146	14	S146_14	PHG
875	1	1	40052	40927	BR	corC	S146	15	S146_15	BR
449	1	1	64716	65165	VF	fur	S146	15	S146_15	VF
893	1	1	39782	40675	VF	mig-14	S146	16	S146_16	VF
3824	3	4	55520	59344	VF@VF@IS	fljB@fljA@ISSty2&ISSty2	S146	16	S146_16	VF	VF	IS
263	1	2	62938	63201	MGE	tnpA&PHAGELT2-gi	S146	16	S146_16	MGE
872	1	1	68959	69831	PHG	PHAGELT2-gi	S146	16	S146_16	PHG
1061	1	1	91041	92102	PHG	PHAGEFels-2-gi	S146	16	S146_16	PHG
680	1	1	115756	116436	BR	corB	S146	16	S146_16	BR
962	1	1	118016	118978	PHG	PHAGE500465	S146	16	S146_16	PHG
433	2	2	33109	33542	TOX@ATOX	T10086@AT10086	S146	17	S146_17	TOX	ATOX
2189	1	2	57470	59659	VF	sinH&sinH	S146	17	S146_17	VF
3110	1	1	111326	114436	BR	acrD	S146	17	S146_17	BR
950	1	1	6528	7478	VF	sopD	S146	18	S146_18	VF
989	1	2	27407	28396	BR	rpoS&rpoS	S146	18	S146_18	BR
802	1	2	45750	46552	TOX	T10052&AT10052	S146	18	S146_18	TOX
743	1	1	39895	40638	PAI	regulatory	S146	19	S146_19	PAI
3962	4	4	43863	47825	PAI@VF@PAI@VF	unknown@sopB/sigD@PipC@pipB	S146	19	S146_19	PAI	VF	PAI	VF
3985	3	4	105068	109053	PHG@PHG@PHG	PHAGEGifsy&PHAGEGifsy@PHAGEGifsy@PHAGEGifsy	S146	19	S146_19	PHG	PHG	PHG
2134	2	2	6410	8544	VF@VF	phoP@phoQ	S146	20	S146_20	VF	VF
1007	1	1	14919	15926	VF	sifA	S146	20	S146_20	VF
323	1	1	93303	93626	VF	csgC	S146	20	S146_20	VF
2350	4	4	95395	97745	VF@VF@VF@VF	csgD@csgE@csgF@csgG	S146	20	S146_20	VF	VF	VF	VF
947	1	1	53031	53978	BR	corA	S146	22	S146_22	BR
2411	1	1	20360	22771	AR	ARO:3003307	S146	23	S146_23	AR
770	1	1	42245	43015	BR	pstB	S146	23	S146_23	BR
917	1	2	447	1364	IS	ISSen1&ISSen1	S146	24	S146_24	IS
956	1	1	28418	29374	VF	sopD2	S146	24	S146_24	VF
1862	3	3	72588	74450	PHG@PHG@PHG	PHAGEGifsy@PHAGEGifsy@PHAGEGifsy	S146	24	S146_24	PHG	PHG	PHG
1208	1	5	11634	12842	PAIMGE	tnpA10&ICEApl1&ICEberg|350_gi|301155795|emb|CBW15263.1|_tn10_transposase_for_is10_left___Haemophilus_parainfluenzae_T3T1___&IS10R&IS10	S146	25	S146_25	PAIMGE
1226	1	1	26085	27311	AR	ARO:3003369	S146	26	S146_26	AR
629	1	1	43426	44055	AR	ARO:3000518	S146	26	S146_26	AR
1636	2	10	19729	21365	PAIMGE@PAIMGE	blaTEM-1&blaTEM-1A&ICEHin1056&ARO:3000873&ICEberg|60_gi|51507314|emb|CAF29065.1|_beta-lactamase_TEM_precursor___Haemophilus_influenzae___&beta-lactamase@tnpA&ICEHin86-28NP&ICEberg|61_gi|156617158|gb|AAX87127.2|_transposon_Tn3_resolvase___Haemophilus_influenzae_86-028NP___&resolvase	S146	27	S146_27	PAIMGE	PAIMGE
4319	4	22	24735	29054	ICE@GI@PAIMGE@PAIMGE	intI1&ICEberg|217_IME_gi|6938252614|ref|ABO14712.1|_GroEL/integrase_fusion_protein___Salmonella_enterica_subsp._enterica_serovar_Emek___&MGIVchHai6@In185&JF262176&Tn6025&dfrA5&dfrA5&ICEberg|229_IME_gi|8232431642|ref|ADP38061.1|_dihydrofolate_reductase___Proteus_mirabilis___&ARO:3002861&dihydrofolate@ARO:3005010&qacEdelta&sul1delta&Tn6108&sul1_15&sul1&ICEberg|1010_gi|1224956906|ref|ATB17854.1|_Sul…	S146	27	S146_27	ICE	GI	PAIMGE	PAIMGE
4664	5	27	30208	34872	PAIMGE@PAIMGE@PAIMGE@MGE@GI	cmlA5&ARO:3002695&Tn6060&cmlA1&ICEberg|199_IME_gi|7466545155|ref|AVE17450.1|_chloramphenicol_efflux_pump___Proteus_mirabilis___&Chloramphenicol@ICEberg|205_IME_gi|9872597240|ref|AAL13156.1|_quaternary_ammonium_and_disinfectant_resistance_protein___Salmonella_enterica___&qacEdelta1&qacEdelta&sul1delta&SGI1-B2&ICEberg|254_IME_gi|9873341261|ref|AJS16031.1|_dihydropteroate_synthase___Proteus_mirabili…	S146	27	S146_27	PAIMGE	PAIMGE	PAIMGE	MGE	GI
557	1	1	35973	36530	MGE	tnpA	S146	27	S146_27	MGE
2904	2	3	20850	23754	PHG@PHG	PHAGEGifsy&gogB@PHAGEGifsy	S146	29	S146_29	PHG	PHG
1181	1	1	4189	5370	AR	ARO:3003368	S146	32	S146_32	AR
4025	1	1	9494	13519	AR	ARO:3003288	S146	32	S146_32	AR
1025	1	1	18918	19943	VF	sseK1	S146	32	S146_32	VF
452	1	1	31316	31768	BR	zraP	S146	32	S146_32	BR
778	1	2	2668	3446	ATOX	AT10051&T10051	S146	33	S146_33	ATOX
1226	1	1	349	1575	PHG	PHAGEGifsy	S146	35	S146_35	PHG
155	1	1	336	491	PHG	PHAGEGifsy	S146	37	S146_37	PHG
371	1	1	3584	3955	PHG	PHAGEGifsy	S146	37	S146_37	PHG
1139	1	1	4372	5511	VF	unknown	S146	39	S146_39	VF
1013	1	5	36	1049	IS	ICEEcoUMN026-1&ICEberg|132_gi|218432586|emb|CAR13479.1|_IS5_transposase_and_trans-activator	S146	47	S146_47	IS
923	1	1	56	979	MGE	tnpA	S146	48	S146_48	MGE
458	1	3	110	568	IS	tnpA&IS200F&PHAGETy2-gi	S146	50	S146_50	IS
332	1	1	48	380	PHG	PHAGESEN34	S146	58	S146_58	PHG
155	1	1	30	185	PHG	PHAGEGifsy	S146	63	S146_63	PHG
1370	1	1	61594	62964	VF	steC	S147	1	S147_1	VF
1223	1	1	130607	131830	VF	sseJ	S147	1	S147_1	VF
398	1	1	133104	133502	VF	steB	S147	1	S147_1	VF
437	1	2	145328	145765	AR	aac(6')-Iaa&ARO:3002571	S147	1	S147_1	AR
947	1	1	159995	160942	VF	sifB	S147	1	S147_1	VF
629	1	1	182987	183616	VF	steA	S147	1	S147_1	VF
4530	3	4	194827	199357	BR@BR@BR	smvA/emrB@opmD/nmpC&nmpC@yddg/emrE	S147	1	S147_1	BR	BR	BR
4491	4	6	351637	356128	VF@VF@VF@VF	ssaU&ssaT@ssaS&ssaR@ssaQ@ssaO	S147	1	S147_1	VF	VF	VF	VF
2134	2	2	533761	535895	VF@VF	phoP@phoQ	S147	1	S147_1	VF	VF
1007	1	1	542270	543277	VF	sifA	S147	1	S147_1	VF
323	1	1	620655	620978	VF	csgC	S147	1	S147_1	VF
2350	4	4	622747	625097	VF@VF@VF@VF	csgD@csgE@csgF@csgG	S147	1	S147_1	VF	VF	VF	VF
212	1	1	178008	178220	PHG	PHAGEST147	S147	2	S147_2	PHG
1889	1	1	206422	208311	AR	ARO:3003317	S147	2	S147_2	AR
2255	1	1	213071	215326	AR	ARO:3003939	S147	2	S147_2	AR
704	1	1	276242	276946	PAI	putative	S147	2	S147_2	PAI
622	2	2	356490	357112	ATOX@TOX	AT439@T439	S147	2	S147_2	ATOX	TOX
950	1	1	462924	463874	VF	sopD	S147	2	S147_2	VF
989	1	2	484901	485890	BR	rpoS&rpoS	S147	2	S147_2	BR
802	1	2	503244	504046	TOX	T10052&AT10052	S147	2	S147_2	TOX
398	1	1	68319	68717	BR	nikR	S147	3	S147_3	BR
1671	2	3	153804	155475	BR@TOX	cueP@T443&AT443	S147	3	S147_3	BR	TOX
644	1	1	269102	269746	PAI	RhuM	S147	3	S147_3	PAI
449	1	1	73648	74097	VF	fur	S147	4	S147_4	VF
875	1	1	97886	98761	BR	corC	S147	4	S147_4	BR
578	1	1	191767	192345	AR	ARO:3003379	S147	4	S147_4	AR
1967	1	1	201334	203301	VF	apeE	S147	4	S147_4	VF
359	1	1	212772	213131	PHG	PHAGESPN9CC	S147	4	S147_4	PHG
617	2	2	301743	302360	ATOX@TOX	AT10074@T10074	S147	4	S147_4	ATOX	TOX
573	1	2	135317	135890	ATOX	AT6086&T6086	S147	5	S147_5	ATOX
2705	1	1	219146	221851	BR	mgtA	S147	5	S147_5	BR
3144	4	4	319	3463	PHG@PHG@PHG@PHG	PHAGE118970@PHAGE118970@PHAGE118970@PHAGE118970	S147	6	S147_6	PHG	PHG	PHG	PHG
1421	1	1	26671	28092	AR	ARO:3001327	S147	6	S147_6	AR
2345	1	1	73861	76206	VF	sopA	S147	6	S147_6	VF
2119	1	2	155429	157548	BR	baeS&baeR	S147	6	S147_6	BR
1043	1	1	163788	164831	VF	sseK2	S147	6	S147_6	VF
4792	4	4	175127	179919	VF@VF@VF@VF	stcD@stcC@stcB@stcA	S147	6	S147_6	VF	VF	VF	VF
716	1	1	182965	183681	VF	STM0306	S147	7	S147_7	VF
4356	4	4	187012	191368	VF@VF@VF@VF	safD@safC@safB@safA	S147	7	S147_7	VF	VF	VF	VF
1618	2	3	192628	194246	PHG@ATOX	PHAGELT2-gi@AT10103&T10103	S147	7	S147_7	PHG	ATOX
998	2	2	19155	20153	PHG@PHG	PHAGESJ46@PHAGESJ46	S147	8	S147_8	PHG	PHG
1404	2	2	21919	23323	PHG@PHG	PHAGEmEp460@PHAGEmEp460	S147	8	S147_8	PHG	PHG
311	1	1	35218	35529	PAI	excision	S147	8	S147_8	PAI
2014	1	2	37348	39362	PAI	putative&putative	S147	8	S147_8	PAI
1959	3	3	62367	64326	PAI@AR@AR	unknown@ARO:3003383@ARO:3003382	S147	8	S147_8	PAI	AR	AR
778	1	2	121339	122117	ATOX	AT10051&T10051	S147	8	S147_8	ATOX
1286	1	2	149227	150513	BR	arsB_pKW301&arsB	S147	8	S147_8	BR
1763	2	3	183346	185109	AR@MGE	silC&Tn6024@Tn6024	S147	8	S147_8	AR	MGE
437	1	1	189761	190198	MGE	Tn6024	S147	8	S147_8	MGE
2046	3	8	197501	199547	BR@BR@BR	pcoC&pcoC@pcoD&pcoD&Tn6024@pcoR&pcoR&Tn6024	S147	8	S147_8	BR	BR	BR
4928	4	4	79498	84426	VF@VF@VF@VF	stiA@stiB@stiC@stiH	S147	9	S147_9	VF	VF	VF	VF
1607	1	1	90281	91888	BR	cuiD	S147	9	S147_9	BR
374	1	1	185761	186135	BR	corD	S147	9	S147_9	BR
470	1	1	3	473	PHG	PHAGEvB	S147	10	S147_10	PHG
2892	2	3	35631	38523	PHG@PHG	PHAGEGifsy@PHAGEGifsy&gogB	S147	10	S147_10	PHG	PHG
433	2	2	92308	92741	TOX@ATOX	T10086@AT10086	S147	10	S147_10	TOX	ATOX
2189	1	2	116699	118888	VF	sinH&sinH	S147	10	S147_10	VF
3110	1	1	170555	173665	BR	acrD	S147	10	S147_10	BR
2273	3	3	251	2524	VF@VF@VF	fliA@fliZ@fliY	S147	11	S147_11	VF	VF	VF
719	1	1	5337	6056	AR	ARO:3000826	S147	11	S147_11	AR
2467	2	2	35427	37894	VF@VF	flhA@flhE	S147	11	S147_11	VF	VF
530	1	1	79677	80207	PHG	PHAGELT2-gi	S147	11	S147_11	PHG
827	1	1	81411	82238	PHG	PHAGELT2-gi	S147	11	S147_11	PHG
1003	1	2	88015	89018	MGE	tnpA&tnpA	S147	11	S147_11	MGE
719	1	1	92991	93710	VF	sopE2	S147	11	S147_11	VF
386	1	1	32480	32866	PHG	PHAGESA1	S147	12	S147_12	PHG
751	1	2	38317	39068	ATOX	AT6087&T6087	S147	12	S147_12	ATOX
599	2	2	40301	40900	TOX@ATOX	T6088@AT6088	S147	12	S147_12	TOX	ATOX
914	1	1	141745	142659	BR	oxyRkp	S147	12	S147_12	BR
998	1	1	4059	5057	VF	flk	S147	13	S147_13	VF
602	1	1	84980	85582	BR	pmrG	S147	13	S147_13	BR
950	1	1	92907	93857	VF	sseL	S147	13	S147_13	VF
1262	1	1	98689	99951	AR	ARO:3003889	S147	13	S147_13	AR
2594	1	1	112305	114899	AR	ARO:3003926	S147	13	S147_13	AR
647	1	1	118011	118658	VF	rcsB	S147	13	S147_13	VF
743	1	1	39895	40638	PAI	regulatory	S147	15	S147_15	PAI
3962	4	4	43863	47825	PAI@VF@PAI@VF	unknown@sopB/sigD@PipC@pipB	S147	15	S147_15	PAI	VF	PAI	VF
947	1	1	52906	53853	BR	corA	S147	16	S147_16	BR
2411	1	1	20435	22846	AR	ARO:3003307	S147	17	S147_17	AR
770	1	1	42320	43090	BR	pstB	S147	17	S147_17	BR
917	1	2	447	1364	IS	ISSen1&ISSen1	S147	19	S147_19	IS
956	1	1	28418	29374	VF	sopD2	S147	19	S147_19	VF
1862	3	3	72588	74450	PHG@PHG@PHG	PHAGEGifsy@PHAGEGifsy@PHAGEGifsy	S147	19	S147_19	PHG	PHG	PHG
962	1	1	15974	16936	PHG	PHAGE500465	S147	21	S147_21	PHG
680	1	1	18516	19196	BR	corB	S147	21	S147_21	BR
1061	1	1	42850	43911	PHG	PHAGEFels-2-gi	S147	21	S147_21	PHG
629	1	1	18871	19500	AR	ARO:3000518	S147	22	S147_22	AR
1226	1	1	35616	36842	AR	ARO:3003369	S147	22	S147_22	AR
772	2	2	52362	53134	VF@VF	fliT@fliS	S147	23	S147_23	VF	VF
2768	2	2	54809	57577	VF@VF	fliC@fliB	S147	23	S147_23	VF	VF
893	1	1	39512	40405	VF	mig-14	S147	24	S147_24	VF
2294	1	1	4986	7280	VF	slrP	S147	28	S147_28	VF
452	1	1	6281	6733	BR	zraP	S147	29	S147_29	BR
1025	1	1	18106	19131	VF	sseK1	S147	29	S147_29	VF
4025	1	1	24530	28555	AR	ARO:3003288	S147	29	S147_29	AR
1181	1	1	32679	33860	AR	ARO:3003368	S147	29	S147_29	AR
1226	1	1	19672	20898	PHG	PHAGEGifsy	S147	30	S147_30	PHG
2363	1	1	4192	6555	VF	sspH2	S147	32	S147_32	VF
4303	4	21	100	4403	PAIMGE@PAIMGE@ICE@MGE	aph(6)-Id&aph(6)-Id&ICEApl2&ARO:3002660&ICEberg|44_gi|21885283|gb|AAL59689.1|_streptomycin_phosphotransferase___Vibrio_cholerae___&streptomycin&aph(3'')-Ib&aph(3'')-Ib&ICEberg|976_gi|1253680800|ref|CRZ20108.1|_Streptomycin_3''-kinase___Kingella_kingae___&ICEKkKWG1&ARO:3002639@sul2&sul2&Tn6208&ICEberg|12_gi|259156261|gb|ACV96208.1|_dihydropteroate_synthase___Vibrio_cholerae_Ban5___&ARO:3000412&dih…	S147	34	S147_34	PAIMGE	PAIMGE	ICE	MGE
2852	4	5	693	3545	PHG@PHG@PHG@PHG	PHAGE118970@PHAGE118970@PHAGE118970&PHAGE118970@PHAGE118970	S147	35	S147_35	PHG	PHG	PHG	PHG
2033	4	4	57	2090	PHG@PHG@PHG@PHG	PHAGEGifsy@PHAGEGifsy@PHAGESPN3UB@PHAGEGifsy	S147	37	S147_37	PHG	PHG	PHG	PHG
1836	3	8	73	1909	MGE@PAIMGE@MGE	IS91@blaTEM-1&blaTEM-1A&ARO:3000873&ICEberg|60_gi|51507314|emb|CAF29065.1|_beta-lactamase_TEM_precursor___Haemophilus_influenzae___&ICEHin1056&beta-lactamase@Tn6222	S147	39	S147_39	MGE	PAIMGE	MGE
774	1	7	46	820	GI	Tn6090&Insertion&ICEberg|43_gi|20095164|gb|AAM08030.1|_transposase_tnpIS15___Providencia_rettgeri___&IS15DIV&PHAGERCS47&tnpA&KP966111	S147	45	S147_45	GI
458	1	3	110	568	IS	tnpA&IS200F&PHAGETy2-gi	S147	48	S147_48	IS
260	1	1	3	263	PHG	PHAGESPN3UB	S147	61	S147_61	PHG
1618	2	3	44505	46123	TOX@PHG	T10103&AT10103@PHAGELT2-gi	S148	1	S148_1	TOX	PHG
4356	4	4	47383	51739	VF@VF@VF@VF	safA@safB@safC@safD	S148	1	S148_1	VF	VF	VF	VF
716	1	1	55070	55786	VF	STM0306	S148	1	S148_1	VF
617	2	2	273360	273977	TOX@ATOX	T10074@AT10074	S148	1	S148_1	TOX	ATOX
359	1	1	362588	362947	PHG	PHAGESPN9CC	S148	1	S148_1	PHG
1967	1	1	372418	374385	VF	apeE	S148	1	S148_1	VF
578	1	1	383374	383952	AR	ARO:3003379	S148	1	S148_1	AR
1016	1	5	437145	438161	IS	tnpA&ICEEcoUMN026-1&ICEberg|132_gi|218432586|emb|CAR13479.1|_IS5_transposase_and_trans-activator	S148	1	S148_1	IS
875	1	1	478157	479032	BR	corC	S148	1	S148_1	BR
449	1	1	502821	503270	VF	fur	S148	1	S148_1	VF
2363	1	1	4417	6780	VF	sspH2	S148	2	S148_2	VF
4792	4	4	100033	104825	VF@VF@VF@VF	stcA@stcB@stcC@stcD	S148	2	S148_2	VF	VF	VF	VF
1043	1	1	115121	116164	VF	sseK2	S148	2	S148_2	VF
2119	1	2	122404	124523	BR	baeR&baeS	S148	2	S148_2	BR
2345	1	1	203746	206091	VF	sopA	S148	2	S148_2	VF
1421	1	1	251860	253281	AR	ARO:3001327	S148	2	S148_2	AR
772	2	2	335532	336304	VF@VF	fliT@fliS	S148	2	S148_2	VF	VF
2768	2	2	337979	340747	VF@VF	fliC@fliB	S148	2	S148_2	VF	VF
622	2	2	329	951	TOX@ATOX	T439@AT439	S148	3	S148_3	TOX	ATOX
704	1	1	80495	81199	PAI	putative	S148	3	S148_3	PAI
2255	1	1	142112	144367	AR	ARO:3003939	S148	3	S148_3	AR
1889	1	1	149127	151016	AR	ARO:3003317	S148	3	S148_3	AR
212	1	1	179218	179430	PHG	PHAGEST147	S148	3	S148_3	PHG
2705	1	1	103053	105758	BR	mgtA	S148	4	S148_4	BR
573	1	2	189013	189586	TOX	T6086&AT6086	S148	4	S148_4	TOX
4491	4	6	90935	95426	VF@VF@VF@VF	ssaU&ssaT@ssaS&ssaR@ssaQ@ssaO	S148	5	S148_5	VF	VF	VF	VF
4530	3	4	60465	64995	BR@BR@BR	yddg/emrE@opmD/nmpC&nmpC@smvA/emrB	S148	6	S148_6	BR	BR	BR
629	1	1	76205	76834	VF	steA	S148	6	S148_6	VF
947	1	1	98879	99826	VF	sifB	S148	6	S148_6	VF
437	1	2	114056	114493	AR	ARO:3002571&aac(6')-Iaa	S148	6	S148_6	AR
398	1	1	126319	126717	VF	steB	S148	6	S148_6	VF
1223	1	1	127991	129214	VF	sseJ	S148	6	S148_6	VF
1370	1	1	196857	198227	VF	steC	S148	6	S148_6	VF
950	1	1	6576	7526	VF	sopD	S148	7	S148_7	VF
989	1	2	27455	28444	BR	rpoS&rpoS	S148	7	S148_7	BR
802	1	2	45798	46600	TOX	T10052&AT10052	S148	7	S148_7	TOX
893	1	1	163454	164347	VF	mig-14	S148	7	S148_7	VF
3824	3	4	179192	183016	VF@VF@IS	fljB@fljA@ISSty2&ISSty2	S148	7	S148_7	VF	VF	IS
263	1	2	186610	186873	MGE	tnpA&PHAGELT2-gi	S148	7	S148_7	MGE
872	1	1	192631	193503	PHG	PHAGELT2-gi	S148	7	S148_7	PHG
1061	1	1	214713	215774	PHG	PHAGEFels-2-gi	S148	7	S148_7	PHG
680	1	1	239428	240108	BR	corB	S148	7	S148_7	BR
962	1	1	241688	242650	PHG	PHAGE500465	S148	7	S148_7	PHG
374	1	1	35779	36153	BR	corD	S148	8	S148_8	BR
1607	1	1	130025	131632	BR	cuiD	S148	8	S148_8	BR
4928	4	4	137487	142415	VF@VF@VF@VF	stiH@stiC@stiB@stiA	S148	8	S148_8	VF	VF	VF	VF
719	1	1	98645	99364	VF	sopE2	S148	9	S148_9	VF
1003	1	2	103338	104341	MGE	tnpA&tnpA	S148	9	S148_9	MGE
827	1	1	110109	110936	PHG	PHAGELT2-gi	S148	9	S148_9	PHG
530	1	1	112140	112670	PHG	PHAGELT2-gi	S148	9	S148_9	PHG
2467	2	2	154453	156920	VF@VF	flhE@flhA	S148	9	S148_9	VF	VF
719	1	1	186291	187010	AR	ARO:3000826	S148	9	S148_9	AR
2273	3	3	189823	192096	VF@VF@VF	fliY@fliZ@fliA	S148	9	S148_9	VF	VF	VF
398	1	1	115471	115869	BR	nikR	S148	10	S148_10	BR
4876	4	4	186619	191495	VF@VF@VF@VF	lpfE@lpfD@lpfC@lpfB	S148	10	S148_10	VF	VF	VF	VF
533	1	1	148	681	VF	lpfA	S148	11	S148_11	VF
1671	2	3	9521	11192	BR@TOX	cueP@T443&AT443	S148	11	S148_11	BR	TOX
644	1	1	124819	125463	PAI	RhuM	S148	11	S148_11	PAI
647	1	1	16423	17070	VF	rcsB	S148	12	S148_12	VF
2594	1	1	20182	22776	AR	ARO:3003926	S148	12	S148_12	AR
1262	1	1	35130	36392	AR	ARO:3003889	S148	12	S148_12	AR
950	1	1	41224	42174	VF	sseL	S148	12	S148_12	VF
602	1	1	49499	50101	BR	pmrG	S148	12	S148_12	BR
998	1	1	130024	131022	VF	flk	S148	12	S148_12	VF
311	1	1	77804	78115	PAI	excision	S148	13	S148_13	PAI
2014	1	2	79934	81948	PAI	putative&putative	S148	13	S148_13	PAI
1959	3	3	104953	106912	PAI@AR@AR	unknown@ARO:3003383@ARO:3003382	S148	13	S148_13	PAI	AR	AR
2294	1	1	34393	36687	VF	slrP	S148	14	S148_14	VF
386	1	1	32415	32801	PHG	PHAGESA1	S148	15	S148_15	PHG
751	1	2	38252	39003	ATOX	AT6087&T6087	S148	15	S148_15	ATOX
599	2	2	40236	40835	TOX@ATOX	T6088@AT6088	S148	15	S148_15	TOX	ATOX
914	1	1	141680	142594	BR	oxyRkp	S148	15	S148_15	BR
433	2	2	33110	33543	TOX@ATOX	T10086@AT10086	S148	16	S148_16	TOX	ATOX
2189	1	2	57471	59660	VF	sinH&sinH	S148	16	S148_16	VF
3110	1	1	111327	114437	BR	acrD	S148	16	S148_16	BR
3985	3	4	31	4016	PHG@PHG@PHG	PHAGEGifsy@PHAGEGifsy@PHAGEGifsy&PHAGEGifsy	S148	17	S148_17	PHG	PHG	PHG
3962	4	4	61259	65221	VF@PAI@VF@PAI	pipB@PipC@sopB/sigD@unknown	S148	17	S148_17	VF	PAI	VF	PAI
743	1	1	68446	69189	PAI	regulatory	S148	17	S148_17	PAI
2350	4	4	3624	5974	VF@VF@VF@VF	csgG@csgF@csgE@csgD	S148	18	S148_18	VF	VF	VF	VF
323	1	1	7743	8066	VF	csgC	S148	18	S148_18	VF
1007	1	1	85443	86450	VF	sifA	S148	18	S148_18	VF
2134	2	2	92825	94959	VF@VF	phoQ@phoP	S148	18	S148_18	VF	VF
947	1	1	53031	53978	BR	corA	S148	20	S148_20	BR
770	1	1	38465	39235	BR	pstB	S148	21	S148_21	BR
2411	1	1	58709	61120	AR	ARO:3003307	S148	21	S148_21	AR
917	1	2	447	1364	IS	ISSen1&ISSen1	S148	22	S148_22	IS
956	1	1	28418	29374	VF	sopD2	S148	22	S148_22	VF
1862	3	3	72588	74450	PHG@PHG@PHG	PHAGEGifsy@PHAGEGifsy@PHAGEGifsy	S148	22	S148_22	PHG	PHG	PHG
1208	1	5	11634	12842	PAIMGE	tnpA10&ICEApl1&ICEberg|350_gi|301155795|emb|CBW15263.1|_tn10_transposase_for_is10_left___Haemophilus_parainfluenzae_T3T1___&IS10R&IS10	S148	23	S148_23	PAIMGE
629	1	1	18897	19526	AR	ARO:3000518	S148	24	S148_24	AR
1226	1	1	35641	36867	AR	ARO:3003369	S148	24	S148_24	AR
1636	2	10	19729	21365	PAIMGE@PAIMGE	blaTEM-1&blaTEM-1A&ICEHin1056&ARO:3000873&ICEberg|60_gi|51507314|emb|CAF29065.1|_beta-lactamase_TEM_precursor___Haemophilus_influenzae___&beta-lactamase@tnpA&ICEHin86-28NP&ICEberg|61_gi|156617158|gb|AAX87127.2|_transposon_Tn3_resolvase___Haemophilus_influenzae_86-028NP___&resolvase	S148	25	S148_25	PAIMGE	PAIMGE
4319	4	22	24735	29054	ICE@GI@PAIMGE@PAIMGE	intI1&ICEberg|217_IME_gi|6938252614|ref|ABO14712.1|_GroEL/integrase_fusion_protein___Salmonella_enterica_subsp._enterica_serovar_Emek___&MGIVchHai6@In185&JF262176&Tn6025&dfrA5&dfrA5&ICEberg|229_IME_gi|8232431642|ref|ADP38061.1|_dihydrofolate_reductase___Proteus_mirabilis___&ARO:3002861&dihydrofolate@ARO:3005010&qacEdelta&sul1delta&Tn6108&sul1_15&sul1&ICEberg|1010_gi|1224956906|ref|ATB17854.1|_Sul…	S148	25	S148_25	ICE	GI	PAIMGE	PAIMGE
4664	5	27	30208	34872	PAIMGE@PAIMGE@PAIMGE@MGE@GI	cmlA5&ARO:3002695&Tn6060&cmlA1&ICEberg|199_IME_gi|7466545155|ref|AVE17450.1|_chloramphenicol_efflux_pump___Proteus_mirabilis___&Chloramphenicol@ICEberg|205_IME_gi|9872597240|ref|AAL13156.1|_quaternary_ammonium_and_disinfectant_resistance_protein___Salmonella_enterica___&qacEdelta1&qacEdelta&sul1delta&SGI1-B2&ICEberg|254_IME_gi|9873341261|ref|AJS16031.1|_dihydropteroate_synthase___Proteus_mirabili…	S148	25	S148_25	PAIMGE	PAIMGE	PAIMGE	MGE	GI
557	1	1	35973	36530	MGE	tnpA	S148	25	S148_25	MGE
2904	2	3	27585	30489	PHG@PHG	PHAGEGifsy@PHAGEGifsy&gogB	S148	26	S148_26	PHG	PHG
1181	1	1	4189	5370	AR	ARO:3003368	S148	29	S148_29	AR
4025	1	1	9494	13519	AR	ARO:3003288	S148	29	S148_29	AR
1025	1	1	18918	19943	VF	sseK1	S148	29	S148_29	VF
452	1	1	31316	31768	BR	zraP	S148	29	S148_29	BR
778	1	2	2668	3446	ATOX	AT10051&T10051	S148	30	S148_30	ATOX
1226	1	1	349	1575	PHG	PHAGEGifsy	S148	32	S148_32	PHG
155	1	1	336	491	PHG	PHAGEGifsy	S148	34	S148_34	PHG
371	1	1	3584	3955	PHG	PHAGEGifsy	S148	34	S148_34	PHG
1160	1	1	2702	3862	VF	unknown	S148	36	S148_36	VF
923	1	1	56	979	MGE	tnpA	S148	43	S148_43	MGE
455	1	3	146	601	IS	IS200F&tnpA&PHAGETy2-gi	S148	45	S148_45	IS
332	1	1	175	507	PHG	PHAGESEN34	S148	51	S148_51	PHG
155	1	1	150	305	PHG	PHAGEGifsy	S148	56	S148_56	PHG
1370	1	1	61592	62962	VF	steC	S149	1	S149_1	VF
1223	1	1	130605	131828	VF	sseJ	S149	1	S149_1	VF
398	1	1	133102	133500	VF	steB	S149	1	S149_1	VF
437	1	2	145326	145763	AR	aac(6')-Iaa&ARO:3002571	S149	1	S149_1	AR
947	1	1	159993	160940	VF	sifB	S149	1	S149_1	VF
629	1	1	182985	183614	VF	steA	S149	1	S149_1	VF
4530	3	4	194825	199355	BR@BR@BR	smvA/emrB@opmD/nmpC&nmpC@yddg/emrE	S149	1	S149_1	BR	BR	BR
4491	4	6	351635	356126	VF@VF@VF@VF	ssaU&ssaT@ssaS&ssaR@ssaQ@ssaO	S149	1	S149_1	VF	VF	VF	VF
2134	2	2	533759	535893	VF@VF	phoP@phoQ	S149	1	S149_1	VF	VF
1007	1	1	542268	543275	VF	sifA	S149	1	S149_1	VF
323	1	1	620653	620976	VF	csgC	S149	1	S149_1	VF
2350	4	4	622745	625095	VF@VF@VF@VF	csgD@csgE@csgF@csgG	S149	1	S149_1	VF	VF	VF	VF
212	1	1	72157	72369	PHG	PHAGEST147	S149	2	S149_2	PHG
1889	1	1	100571	102460	AR	ARO:3003317	S149	2	S149_2	AR
2255	1	1	107220	109475	AR	ARO:3003939	S149	2	S149_2	AR
704	1	1	170391	171095	PAI	putative	S149	2	S149_2	PAI
622	2	2	250639	251261	ATOX@TOX	AT439@T439	S149	2	S149_2	ATOX	TOX
950	1	1	357109	358059	VF	sopD	S149	2	S149_2	VF
989	1	2	379086	380075	BR	rpoS&rpoS	S149	2	S149_2	BR
802	1	2	397429	398231	TOX	T10052&AT10052	S149	2	S149_2	TOX
398	1	1	68319	68717	BR	nikR	S149	3	S149_3	BR
1671	2	3	153804	155475	BR@TOX	cueP@T443&AT443	S149	3	S149_3	BR	TOX
644	1	1	269102	269746	PAI	RhuM	S149	3	S149_3	PAI
617	2	2	13134	13751	TOX@ATOX	T10074@AT10074	S149	4	S149_4	TOX	ATOX
359	1	1	102363	102722	PHG	PHAGESPN9CC	S149	4	S149_4	PHG
1967	1	1	112195	114162	VF	apeE	S149	4	S149_4	VF
578	1	1	123151	123729	AR	ARO:3003379	S149	4	S149_4	AR
875	1	1	216735	217610	BR	corC	S149	4	S149_4	BR
449	1	1	241399	241848	VF	fur	S149	4	S149_4	VF
2705	1	1	60859	63564	BR	mgtA	S149	5	S149_5	BR
573	1	2	146820	147393	TOX	T6086&AT6086	S149	5	S149_5	TOX
2363	1	1	4417	6780	VF	sspH2	S149	6	S149_6	VF
4792	4	4	100042	104834	VF@VF@VF@VF	stcA@stcB@stcC@stcD	S149	6	S149_6	VF	VF	VF	VF
1043	1	1	115130	116173	VF	sseK2	S149	6	S149_6	VF
2119	1	2	122413	124532	BR	baeR&baeS	S149	6	S149_6	BR
2345	1	1	203755	206100	VF	sopA	S149	6	S149_6	VF
1421	1	1	251869	253290	AR	ARO:3001327	S149	6	S149_6	AR
3144	4	4	276498	279642	PHG@PHG@PHG@PHG	PHAGE118970@PHAGE118970@PHAGE118970@PHAGE118970	S149	6	S149_6	PHG	PHG	PHG	PHG
1618	2	3	44920	46538	TOX@PHG	T10103&AT10103@PHAGELT2-gi	S149	7	S149_7	TOX	PHG
4356	4	4	47798	52154	VF@VF@VF@VF	safA@safB@safC@safD	S149	7	S149_7	VF	VF	VF	VF
716	1	1	55485	56201	VF	STM0306	S149	7	S149_7	VF
2049	3	8	36868	38917	BR@BR@BR	pcoR&pcoR&Tn6024@pcoD&Tn6024&pcoD@pcoC&pcoC	S149	8	S149_8	BR	BR	BR
437	1	1	46220	46657	MGE	Tn6024	S149	8	S149_8	MGE
1763	2	3	51309	53072	MGE@AR	Tn6024@silC&Tn6024	S149	8	S149_8	MGE	AR
1289	1	2	85902	87191	BR	arsB_pKW301&arsB	S149	8	S149_8	BR
778	1	2	114301	115079	TOX	T10051&AT10051	S149	8	S149_8	TOX
1959	3	3	172092	174051	AR@AR@PAI	ARO:3003382@ARO:3003383@unknown	S149	8	S149_8	AR	AR	PAI
2014	1	2	197056	199070	PAI	putative&putative	S149	8	S149_8	PAI
311	1	1	200889	201200	PAI	excision	S149	8	S149_8	PAI
1404	2	2	213095	214499	PHG@PHG	PHAGEmEp460@PHAGEmEp460	S149	8	S149_8	PHG	PHG
998	2	2	216265	217263	PHG@PHG	PHAGESJ46@PHAGESJ46	S149	8	S149_8	PHG	PHG
2273	3	3	251	2524	VF@VF@VF	fliA@fliZ@fliY	S149	9	S149_9	VF	VF	VF
719	1	1	5337	6056	AR	ARO:3000826	S149	9	S149_9	AR
2467	2	2	35427	37894	VF@VF	flhA@flhE	S149	9	S149_9	VF	VF
530	1	1	79677	80207	PHG	PHAGELT2-gi	S149	9	S149_9	PHG
827	1	1	81411	82238	PHG	PHAGELT2-gi	S149	9	S149_9	PHG
1003	1	2	88015	89018	MGE	tnpA&tnpA	S149	9	S149_9	MGE
719	1	1	92991	93710	VF	sopE2	S149	9	S149_9	VF
1716	2	2	1262	2978	PHG@PHG	PHAGEGifsy@PHAGEGifsy	S149	10	S149_10	PHG	PHG
2904	2	3	4093	6997	PHG@PHG	PHAGEGifsy@PHAGEGifsy&gogB	S149	10	S149_10	PHG	PHG
433	2	2	60782	61215	TOX@ATOX	T10086@AT10086	S149	10	S149_10	TOX	ATOX
2189	1	2	85174	87363	VF	sinH&sinH	S149	10	S149_10	VF
3110	1	1	139030	142140	BR	acrD	S149	10	S149_10	BR
4928	4	4	80592	85520	VF@VF@VF@VF	stiA@stiB@stiC@stiH	S149	11	S149_11	VF	VF	VF	VF
1607	1	1	91375	92982	BR	cuiD	S149	11	S149_11	BR
914	1	1	7210	8124	BR	oxyRkp	S149	12	S149_12	BR
599	2	2	108977	109576	ATOX@TOX	AT6088@T6088	S149	12	S149_12	ATOX	TOX
751	1	2	110809	111560	TOX	T6087&AT6087	S149	12	S149_12	TOX
386	1	1	117011	117397	PHG	PHAGESA1	S149	12	S149_12	PHG
998	1	1	4059	5057	VF	flk	S149	13	S149_13	VF
602	1	1	84980	85582	BR	pmrG	S149	13	S149_13	BR
950	1	1	92907	93857	VF	sseL	S149	13	S149_13	VF
1262	1	1	98689	99951	AR	ARO:3003889	S149	13	S149_13	AR
2594	1	1	112305	114899	AR	ARO:3003926	S149	13	S149_13	AR
647	1	1	118011	118658	VF	rcsB	S149	13	S149_13	VF
947	1	1	52906	53853	BR	corA	S149	16	S149_16	BR
743	1	1	39895	40638	PAI	regulatory	S149	17	S149_17	PAI
3962	4	4	43863	47825	PAI@VF@PAI@VF	unknown@sopB/sigD@PipC@pipB	S149	17	S149_17	PAI	VF	PAI	VF
2541	3	4	82823	85364	MGE@PHG@PHG	tnpA@PHAGEGifsy&sseI/srfH@PHAGEGifsy	S149	17	S149_17	MGE	PHG	PHG
770	1	1	38465	39235	BR	pstB	S149	18	S149_18	BR
2411	1	1	58709	61120	AR	ARO:3003307	S149	18	S149_18	AR
1582	2	2	84	1666	PHG@PHG	PHAGEGifsy@PHAGEGifsy	S149	20	S149_20	PHG	PHG
956	1	1	44880	45836	VF	sopD2	S149	20	S149_20	VF
917	1	2	72890	73807	IS	ISSen1&ISSen1	S149	20	S149_20	IS
374	1	1	31983	32357	BR	corD	S149	21	S149_21	BR
1061	1	1	21100	22161	PHG	PHAGEFels-2-gi	S149	23	S149_23	PHG
680	1	1	45815	46495	BR	corB	S149	23	S149_23	BR
962	1	1	48075	49037	PHG	PHAGE500465	S149	23	S149_23	PHG
1226	1	1	26086	27312	AR	ARO:3003369	S149	24	S149_24	AR
629	1	1	43428	44057	AR	ARO:3000518	S149	24	S149_24	AR
2768	2	2	126	2894	VF@VF	fliB@fliC	S149	25	S149_25	VF	VF
772	2	2	4569	5341	VF@VF	fliS@fliT	S149	25	S149_25	VF	VF
893	1	1	39395	40288	VF	mig-14	S149	26	S149_26	VF
2294	1	1	4986	7280	VF	slrP	S149	30	S149_30	VF
1181	1	1	4189	5370	AR	ARO:3003368	S149	31	S149_31	AR
4025	1	1	9494	13519	AR	ARO:3003288	S149	31	S149_31	AR
1025	1	1	18918	19943	VF	sseK1	S149	31	S149_31	VF
452	1	1	31316	31768	BR	zraP	S149	31	S149_31	BR
859	1	2	319	1178	PHG	PHAGEGifsy&PHAGEvB	S149	32	S149_32	PHG
1778	3	3	25051	26829	PHG@PHG@PHG	PHAGEGifsy@PHAGEGifsy@PHAGEGifsy	S149	32	S149_32	PHG	PHG	PHG
2836	3	3	19672	22508	PHG@PHG@PHG	PHAGEGifsy@PHAGEGifsy@PHAGEGifsy	S149	33	S149_33	PHG	PHG	PHG
1943	3	3	923	2866	PHG@PHG@PHG	PHAGEGifsy@PHAGEGifsy@PHAGESPN3UB	S149	36	S149_36	PHG	PHG	PHG
4303	4	21	100	4403	PAIMGE@PAIMGE@ICE@MGE	aph(6)-Id&aph(6)-Id&ICEApl2&ARO:3002660&ICEberg|44_gi|21885283|gb|AAL59689.1|_streptomycin_phosphotransferase___Vibrio_cholerae___&streptomycin&aph(3'')-Ib&aph(3'')-Ib&ICEberg|976_gi|1253680800|ref|CRZ20108.1|_Streptomycin_3''-kinase___Kingella_kingae___&ICEKkKWG1&ARO:3002639@sul2&sul2&Tn6208&ICEberg|12_gi|259156261|gb|ACV96208.1|_dihydropteroate_synthase___Vibrio_cholerae_Ban5___&ARO:3000412&dih…	S149	38	S149_38	PAIMGE	PAIMGE	ICE	MGE
2852	4	5	478	3330	PHG@PHG@PHG@PHG	PHAGE118970@PHAGE118970&PHAGE118970@PHAGE118970@PHAGE118970	S149	40	S149_40	PHG	PHG	PHG	PHG
1693	4	4	1478	3171	PHG@PHG@PHG@PHG	PHAGEGifsy@PHAGEGifsy@PHAGESPN3UB@PHAGESPN3UB	S149	41	S149_41	PHG	PHG	PHG	PHG
1836	3	8	188	2024	MGE@PAIMGE@MGE	Tn6222@blaTEM-1&ARO:3000873&ICEHin1056&blaTEM-1A&ICEberg|60_gi|51507314|emb|CAF29065.1|_beta-lactamase_TEM_precursor___Haemophilus_influenzae___&beta-lactamase@IS91	S149	42	S149_42	MGE	PAIMGE	MGE
239	1	1	745	984	PHG	PHAGEGifsy	S149	44	S149_44	PHG
1205	1	5	108	1313	PAIMGE	ICEApl1&ICEberg|350_gi|301155795|emb|CBW15263.1|_tn10_transposase_for_is10_left___Haemophilus_parainfluenzae_T3T1___&IS10R&tnpA10&IS10	S149	46	S149_46	PAIMGE
774	1	7	46	820	GI	Tn6090&Insertion&ICEberg|43_gi|20095164|gb|AAM08030.1|_transposase_tnpIS15___Providencia_rettgeri___&IS15DIV&PHAGERCS47&tnpA&KP966111	S149	50	S149_50	GI
458	1	3	110	568	IS	tnpA&IS200F&PHAGETy2-gi	S149	52	S149_52	IS
4491	4	6	99993	104484	VF@VF@VF@VF	ssaO@ssaQ@ssaR&ssaS@ssaT&ssaU	S152	1	S152_1	VF	VF	VF	VF
4530	3	4	256766	261296	BR@BR@BR	yddg/emrE@opmD/nmpC&nmpC@smvA/emrB	S152	1	S152_1	BR	BR	BR
629	1	1	272507	273136	VF	steA	S152	1	S152_1	VF
947	1	1	295181	296128	VF	sifB	S152	1	S152_1	VF
437	1	2	310358	310795	AR	ARO:3002571&aac(6')-Iaa	S152	1	S152_1	AR
398	1	1	322621	323019	VF	steB	S152	1	S152_1	VF
1223	1	1	324293	325516	VF	sseJ	S152	1	S152_1	VF
1370	1	1	393158	394528	VF	steC	S152	1	S152_1	VF
802	1	2	77160	77962	ATOX	AT10052&T10052	S152	2	S152_2	ATOX
989	1	2	95316	96305	BR	rpoS&rpoS	S152	2	S152_2	BR
950	1	1	117089	118039	VF	sopD	S152	2	S152_2	VF
622	2	2	224364	224986	TOX@ATOX	T439@AT439	S152	2	S152_2	TOX	ATOX
704	1	1	304530	305234	PAI	putative	S152	2	S152_2	PAI
2255	1	1	366148	368403	AR	ARO:3003939	S152	2	S152_2	AR
1889	1	1	373163	375052	AR	ARO:3003317	S152	2	S152_2	AR
212	1	1	403254	403466	PHG	PHAGEST147	S152	2	S152_2	PHG
617	2	2	75323	75940	TOX@ATOX	T10074@AT10074	S152	3	S152_3	TOX	ATOX
359	1	1	149577	149936	PHG	PHAGESPN9CC	S152	3	S152_3	PHG
1967	1	1	159407	161374	VF	apeE	S152	3	S152_3	VF
578	1	1	170363	170941	AR	ARO:3003379	S152	3	S152_3	AR
875	1	1	263947	264822	BR	corC	S152	3	S152_3	BR
449	1	1	288611	289060	VF	fur	S152	3	S152_3	VF
2705	1	1	103053	105758	BR	mgtA	S152	4	S152_4	BR
573	1	2	189021	189594	TOX	T6086&AT6086	S152	4	S152_4	TOX
998	1	1	94718	95716	VF	flk	S152	5	S152_5	VF
602	1	1	175638	176240	BR	pmrG	S152	5	S152_5	BR
950	1	1	183565	184515	VF	sseL	S152	5	S152_5	VF
1262	1	1	189347	190609	AR	ARO:3003889	S152	5	S152_5	AR
2594	1	1	202963	205557	AR	ARO:3003926	S152	5	S152_5	AR
647	1	1	208669	209316	VF	rcsB	S152	5	S152_5	VF
4928	4	4	80697	85625	VF@VF@VF@VF	stiA@stiB@stiC@stiH	S152	6	S152_6	VF	VF	VF	VF
1607	1	1	91480	93087	BR	cuiD	S152	6	S152_6	BR
374	1	1	186960	187334	BR	corD	S152	6	S152_6	BR
644	1	1	60294	60938	PAI	RhuM	S152	7	S152_7	PAI
1671	2	3	174565	176236	ATOX@BR	AT443&T443@cueP	S152	7	S152_7	ATOX	BR
311	1	1	76194	76505	PAI	excision	S152	8	S152_8	PAI
2014	1	2	78324	80338	PAI	putative&putative	S152	8	S152_8	PAI
1959	3	3	103343	105302	PAI@AR@AR	unknown@ARO:3003383@ARO:3003382	S152	8	S152_8	PAI	AR	AR
778	1	2	162313	163091	ATOX	AT10051&T10051	S152	8	S152_8	ATOX
719	1	1	98617	99336	VF	sopE2	S152	9	S152_9	VF
1003	1	2	103309	104312	MGE	tnpA&tnpA	S152	9	S152_9	MGE
827	1	1	110080	110907	PHG	PHAGELT2-gi	S152	9	S152_9	PHG
530	1	1	112111	112641	PHG	PHAGELT2-gi	S152	9	S152_9	PHG
2467	2	2	154424	156891	VF@VF	flhE@flhA	S152	9	S152_9	VF	VF
719	1	1	186262	186981	AR	ARO:3000826	S152	9	S152_9	AR
2273	3	3	189794	192067	VF@VF@VF	fliY@fliZ@fliA	S152	9	S152_9	VF	VF	VF
2119	1	2	63909	66028	BR	baeS&baeR	S152	10	S152_10	BR
1043	1	1	72268	73311	VF	sseK2	S152	10	S152_10	VF
4792	4	4	83607	88399	VF@VF@VF@VF	stcD@stcC@stcB@stcA	S152	10	S152_10	VF	VF	VF	VF
2363	1	1	181661	184024	VF	sspH2	S152	10	S152_10	VF
2350	4	4	3624	5974	VF@VF@VF@VF	csgG@csgF@csgE@csgD	S152	11	S152_11	VF	VF	VF	VF
323	1	1	7743	8066	VF	csgC	S152	11	S152_11	VF
1007	1	1	85444	86451	VF	sifA	S152	11	S152_11	VF
2134	2	2	92826	94960	VF@VF	phoQ@phoP	S152	11	S152_11	VF	VF
398	1	1	115470	115868	BR	nikR	S152	12	S152_12	BR
68	1	1	34867	34935	PAI	hypothetical	S152	13	S152_13	PAI
3763	3	3	45250	49013	VF@VF@VF	safB@safC@safD	S152	13	S152_13	VF	VF	VF
716	1	1	52348	53064	VF	STM0306	S152	13	S152_13	VF
296	1	1	72105	72401	IS	IS1230B	S152	13	S152_13	IS
2294	1	1	113146	115440	VF	slrP	S152	14	S152_14	VF
962	1	1	15954	16916	PHG	PHAGE500465	S152	15	S152_15	PHG
680	1	1	18496	19176	BR	corB	S152	15	S152_15	BR
1061	1	1	42830	43891	PHG	PHAGEFels-2-gi	S152	15	S152_15	PHG
872	1	1	65100	65972	PHG	PHAGELT2-gi	S152	15	S152_15	PHG
266	1	2	71727	71993	MGE	tnpA&PHAGELT2-gi	S152	15	S152_15	MGE
3824	3	4	75587	79411	IS@VF@VF	ISSty2&ISSty2@fljA@fljB	S152	15	S152_15	IS	VF	VF
893	1	1	94256	95149	VF	mig-14	S152	15	S152_15	VF
1716	2	2	227	1943	PHG@PHG	PHAGEGifsy@PHAGEGifsy	S152	16	S152_16	PHG	PHG
2892	2	3	3058	5950	PHG@PHG	PHAGEGifsy@PHAGEGifsy&gogB	S152	16	S152_16	PHG	PHG
433	2	2	59735	60168	TOX@ATOX	T10086@AT10086	S152	16	S152_16	TOX	ATOX
2189	1	2	84126	86315	VF	sinH&sinH	S152	16	S152_16	VF
2768	2	2	126	2894	VF@VF	fliB@fliC	S152	17	S152_17	VF	VF
772	2	2	4569	5341	VF@VF	fliS@fliT	S152	17	S152_17	VF	VF
1421	1	1	48130	49551	AR	ARO:3001327	S152	17	S152_17	AR
2345	1	1	95320	97665	VF	sopA	S152	17	S152_17	VF
713	1	1	55866	56579	VF	traT	S152	19	S152_19	VF
818	1	2	70229	71047	ICE	ICESe4&ICEberg|464_gi|2518219742|ref|CBW53054.1|_putative_TraE_protein___Salmonella_enterica_subsp._enterica_serovar_Hadar___	S152	19	S152_19	ICE
3728	3	3	5106	8834	VF@VF@VF	pefC@pefA@pefB	S152	20	S152_20	VF	VF	VF
641	1	3	11182	11823	PLS	IncFIB(S)&IncFIB(S)&IncFIB(S)	S152	20	S152_20	PLS
3689	3	3	20440	24129	VF@VF@VF	spvD@spvC@spvB	S152	20	S152_20	VF	VF	VF
452	1	1	27676	28128	MGE	tnpA	S152	20	S152_20	MGE
737	1	1	31693	32430	VF	mig-5	S152	20	S152_20	VF
938	1	2	36627	37565	IS	ISSen7&ISSen7	S152	20	S152_20	IS
260	1	3	89753	90013	PLS	IncFII(S)&IncFII(S)&IncFII(S)	S152	20	S152_20	PLS
947	1	1	53025	53972	BR	corA	S152	21	S152_21	BR
914	1	1	6985	7899	BR	oxyRkp	S152	22	S152_22	BR
2541	3	4	230	2771	PHG@PHG@MGE	PHAGEGifsy@PHAGEGifsy&sseI/srfH@tnpA	S152	23	S152_23	PHG	PHG	MGE
3962	4	4	37769	41731	VF@PAI@VF@PAI	pipB@PipC@sopB/sigD@unknown	S152	23	S152_23	VF	PAI	VF	PAI
743	1	1	44956	45699	PAI	regulatory	S152	23	S152_23	PAI
770	1	1	38465	39235	BR	pstB	S152	24	S152_24	BR
2411	1	1	58709	61120	AR	ARO:3003307	S152	24	S152_24	AR
917	1	2	446	1363	IS	ISSen1&ISSen1	S152	25	S152_25	IS
956	1	1	28417	29373	VF	sopD2	S152	25	S152_25	VF
3014	4	4	72586	75600	PHG@PHG@PHG@PHG	PHAGEGifsy@PHAGEGifsy@PHAGEGifsy@PHAGESPN3UB	S152	25	S152_25	PHG	PHG	PHG	PHG
1226	1	1	26110	27336	AR	ARO:3003369	S152	26	S152_26	AR
629	1	1	43451	44080	AR	ARO:3000518	S152	26	S152_26	AR
599	2	2	21147	21746	ATOX@TOX	AT6088@T6088	S152	27	S152_27	ATOX	TOX
751	1	2	22979	23730	TOX	T6087&AT6087	S152	27	S152_27	TOX
386	1	1	29181	29567	PHG	PHAGESA1	S152	27	S152_27	PHG
452	1	1	6281	6733	BR	zraP	S152	29	S152_29	BR
1025	1	1	18106	19131	VF	sseK1	S152	29	S152_29	VF
4025	1	1	24530	28555	AR	ARO:3003288	S152	29	S152_29	AR
1181	1	1	32679	33860	AR	ARO:3003368	S152	29	S152_29	AR
4893	4	4	17032	21925	PHG@PHG@PHG@PHG	PHAGEGifsy@PHAGEGifsy@PHAGEGifsy@PHAGEGifsy	S152	30	S152_30	PHG	PHG	PHG	PHG
1617	2	2	27888	29505	PHG@PHG	PHAGEST64B@PHAGEST64B	S152	30	S152_30	PHG	PHG
1661	2	2	30803	32464	PHG@PHG	PHAGEST64B@PHAGE118970	S152	30	S152_30	PHG	PHG
2478	5	5	33603	36081	PHG@PHG@PHG@PHG@PHG	PHAGE118970@PHAGEST64B@PHAGEST64B@PHAGESPN3UB@PHAGESPN3UB	S152	30	S152_30	PHG	PHG	PHG	PHG	PHG
3110	1	1	9893	13003	BR	acrD	S152	32	S152_32	BR
1226	1	1	349	1575	PHG	PHAGEGifsy	S152	33	S152_33	PHG
554	1	1	76	630	VF	rck	S152	36	S152_36	VF
455	1	3	146	601	IS	IS200F&tnpA&PHAGETy2-gi	S152	41	S152_41	IS
239	1	1	56	295	PHG	PHAGEGifsy	S152	43	S152_43	PHG
212	1	1	21	233	PHG	PHAGEGifsy	S152	64	S152_64	PHG
152	1	1	30	182	PHG	PHAGEGifsy	S152	78	S152_78	PHG
1618	2	3	44505	46123	TOX@PHG	T10103&AT10103@PHAGELT2-gi	S18	1	S18_1	TOX	PHG
4356	4	4	47383	51739	VF@VF@VF@VF	safA@safB@safC@safD	S18	1	S18_1	VF	VF	VF	VF
716	1	1	55070	55786	VF	STM0306	S18	1	S18_1	VF
617	2	2	273360	273977	TOX@ATOX	T10074@AT10074	S18	1	S18_1	TOX	ATOX
359	1	1	362588	362947	PHG	PHAGESPN9CC	S18	1	S18_1	PHG
1967	1	1	372418	374385	VF	apeE	S18	1	S18_1	VF
578	1	1	383374	383952	AR	ARO:3003379	S18	1	S18_1	AR
2768	2	2	130	2898	VF@VF	fliB@fliC	S18	2	S18_2	VF	VF
772	2	2	4573	5345	VF@VF	fliS@fliT	S18	2	S18_2	VF	VF
1421	1	1	87596	89017	AR	ARO:3001327	S18	2	S18_2	AR
2345	1	1	134786	137131	VF	sopA	S18	2	S18_2	VF
2119	1	2	216354	218473	BR	baeS&baeR	S18	2	S18_2	BR
1043	1	1	224713	225756	VF	sseK2	S18	2	S18_2	VF
4792	4	4	236052	240844	VF@VF@VF@VF	stcD@stcC@stcB@stcA	S18	2	S18_2	VF	VF	VF	VF
2363	1	1	334097	336460	VF	sspH2	S18	2	S18_2	VF
622	2	2	324	946	TOX@ATOX	T439@AT439	S18	3	S18_3	TOX	ATOX
704	1	1	80490	81194	PAI	putative	S18	3	S18_3	PAI
2255	1	1	142107	144362	AR	ARO:3003939	S18	3	S18_3	AR
1889	1	1	149122	151011	AR	ARO:3003317	S18	3	S18_3	AR
212	1	1	179213	179425	PHG	PHAGEST147	S18	3	S18_3	PHG
573	1	2	106764	107337	ATOX	AT6086&T6086	S18	4	S18_4	ATOX
2705	1	1	190592	193297	BR	mgtA	S18	4	S18_4	BR
4530	3	4	60465	64995	BR@BR@BR	yddg/emrE@opmD/nmpC&nmpC@smvA/emrB	S18	5	S18_5	BR	BR	BR
629	1	1	76205	76834	VF	steA	S18	5	S18_5	VF
947	1	1	98879	99826	VF	sifB	S18	5	S18_5	VF
437	1	2	114056	114493	AR	ARO:3002571&aac(6')-Iaa	S18	5	S18_5	AR
398	1	1	126319	126717	VF	steB	S18	5	S18_5	VF
1223	1	1	127991	129214	VF	sseJ	S18	5	S18_5	VF
1370	1	1	196857	198227	VF	steC	S18	5	S18_5	VF
374	1	1	35779	36153	BR	corD	S18	6	S18_6	BR
1607	1	1	130025	131632	BR	cuiD	S18	6	S18_6	BR
4928	4	4	137487	142415	VF@VF@VF@VF	stiH@stiC@stiB@stiA	S18	6	S18_6	VF	VF	VF	VF
719	1	1	98469	99188	VF	sopE2	S18	7	S18_7	VF
1003	1	2	103162	104165	MGE	tnpA&tnpA	S18	7	S18_7	MGE
827	1	1	109933	110760	PHG	PHAGELT2-gi	S18	7	S18_7	PHG
530	1	1	111964	112494	PHG	PHAGELT2-gi	S18	7	S18_7	PHG
2467	2	2	154277	156744	VF@VF	flhE@flhA	S18	7	S18_7	VF	VF
719	1	1	186115	186834	AR	ARO:3000826	S18	7	S18_7	AR
2273	3	3	189647	191920	VF@VF@VF	fliY@fliZ@fliA	S18	7	S18_7	VF	VF	VF
398	1	1	115471	115869	BR	nikR	S18	8	S18_8	BR
4876	4	4	186619	191495	VF@VF@VF@VF	lpfE@lpfD@lpfC@lpfB	S18	8	S18_8	VF	VF	VF	VF
644	1	1	59829	60473	PAI	RhuM	S18	9	S18_9	PAI
1671	2	3	174099	175770	ATOX@BR	AT443&T443@cueP	S18	9	S18_9	ATOX	BR
533	1	1	184610	185143	VF	lpfA	S18	9	S18_9	VF
4491	4	6	90934	95425	VF@VF@VF@VF	ssaU&ssaT@ssaS&ssaR@ssaQ@ssaO	S18	10	S18_10	VF	VF	VF	VF
647	1	1	16423	17070	VF	rcsB	S18	11	S18_11	VF
2594	1	1	20182	22776	AR	ARO:3003926	S18	11	S18_11	AR
1262	1	1	35130	36392	AR	ARO:3003889	S18	11	S18_11	AR
950	1	1	41224	42174	VF	sseL	S18	11	S18_11	VF
602	1	1	49499	50101	BR	pmrG	S18	11	S18_11	BR
998	1	1	130024	131022	VF	flk	S18	11	S18_11	VF
311	1	1	76195	76506	PAI	excision	S18	12	S18_12	PAI
2014	1	2	78325	80339	PAI	putative&putative	S18	12	S18_12	PAI
1959	3	3	103344	105303	PAI@AR@AR	unknown@ARO:3003383@ARO:3003382	S18	12	S18_12	PAI	AR	AR
2294	1	1	34393	36687	VF	slrP	S18	13	S18_13	VF
914	1	1	7140	8054	BR	oxyRkp	S18	14	S18_14	BR
599	2	2	108899	109498	ATOX@TOX	AT6088@T6088	S18	14	S18_14	ATOX	TOX
751	1	2	110731	111482	TOX	T6087&AT6087	S18	14	S18_14	TOX
386	1	1	116933	117319	PHG	PHAGESA1	S18	14	S18_14	PHG
875	1	1	40050	40925	BR	corC	S18	15	S18_15	BR
449	1	1	64714	65163	VF	fur	S18	15	S18_15	VF
893	1	1	39782	40675	VF	mig-14	S18	16	S18_16	VF
3824	3	4	55520	59344	VF@VF@IS	fljB@fljA@ISSty2&ISSty2	S18	16	S18_16	VF	VF	IS
263	1	2	62938	63201	MGE	tnpA&PHAGELT2-gi	S18	16	S18_16	MGE
872	1	1	68959	69831	PHG	PHAGELT2-gi	S18	16	S18_16	PHG
1061	1	1	91041	92102	PHG	PHAGEFels-2-gi	S18	16	S18_16	PHG
680	1	1	115756	116436	BR	corB	S18	16	S18_16	BR
962	1	1	118016	118978	PHG	PHAGE500465	S18	16	S18_16	PHG
433	2	2	33109	33542	TOX@ATOX	T10086@AT10086	S18	17	S18_17	TOX	ATOX
2189	1	2	57470	59659	VF	sinH&sinH	S18	17	S18_17	VF
3110	1	1	111326	114436	BR	acrD	S18	17	S18_17	BR
950	1	1	6528	7478	VF	sopD	S18	18	S18_18	VF
989	1	2	27407	28396	BR	rpoS&rpoS	S18	18	S18_18	BR
802	1	2	45750	46552	TOX	T10052&AT10052	S18	18	S18_18	TOX
743	1	1	39895	40638	PAI	regulatory	S18	19	S18_19	PAI
3962	4	4	43863	47825	PAI@VF@PAI@VF	unknown@sopB/sigD@PipC@pipB	S18	19	S18_19	PAI	VF	PAI	VF
3985	3	4	105068	109053	PHG@PHG@PHG	PHAGEGifsy&PHAGEGifsy@PHAGEGifsy@PHAGEGifsy	S18	19	S18_19	PHG	PHG	PHG
2134	2	2	6410	8544	VF@VF	phoP@phoQ	S18	20	S18_20	VF	VF
1007	1	1	14919	15926	VF	sifA	S18	20	S18_20	VF
323	1	1	93303	93626	VF	csgC	S18	20	S18_20	VF
2350	4	4	95395	97745	VF@VF@VF@VF	csgD@csgE@csgF@csgG	S18	20	S18_20	VF	VF	VF	VF
947	1	1	53031	53978	BR	corA	S18	22	S18_22	BR
770	1	1	38465	39235	BR	pstB	S18	24	S18_24	BR
2411	1	1	58709	61120	AR	ARO:3003307	S18	24	S18_24	AR
917	1	2	447	1364	IS	ISSen1&ISSen1	S18	25	S18_25	IS
956	1	1	28418	29374	VF	sopD2	S18	25	S18_25	VF
1582	2	2	72588	74170	PHG@PHG	PHAGEGifsy@PHAGEGifsy	S18	25	S18_25	PHG	PHG
1205	1	5	51929	53134	PAIMGE	ICEApl1&ICEberg|350_gi|301155795|emb|CBW15263.1|_tn10_transposase_for_is10_left___Haemophilus_parainfluenzae_T3T1___&IS10R&tnpA10&IS10	S18	26	S18_26	PAIMGE
629	1	1	18897	19526	AR	ARO:3000518	S18	27	S18_27	AR
1226	1	1	35641	36867	AR	ARO:3003369	S18	27	S18_27	AR
1636	2	10	19729	21365	PAIMGE@PAIMGE	blaTEM-1&blaTEM-1A&ICEHin1056&ARO:3000873&ICEberg|60_gi|51507314|emb|CAF29065.1|_beta-lactamase_TEM_precursor___Haemophilus_influenzae___&beta-lactamase@tnpA&ICEHin86-28NP&ICEberg|61_gi|156617158|gb|AAX87127.2|_transposon_Tn3_resolvase___Haemophilus_influenzae_86-028NP___&resolvase	S18	28	S18_28	PAIMGE	PAIMGE
4319	4	22	24735	29054	ICE@GI@PAIMGE@PAIMGE	intI1&ICEberg|217_IME_gi|6938252614|ref|ABO14712.1|_GroEL/integrase_fusion_protein___Salmonella_enterica_subsp._enterica_serovar_Emek___&MGIVchHai6@In185&JF262176&Tn6025&dfrA5&dfrA5&ICEberg|229_IME_gi|8232431642|ref|ADP38061.1|_dihydrofolate_reductase___Proteus_mirabilis___&ARO:3002861&dihydrofolate@ARO:3005010&qacEdelta&sul1delta&Tn6108&sul1_15&sul1&ICEberg|1010_gi|1224956906|ref|ATB17854.1|_Sul…	S18	28	S18_28	ICE	GI	PAIMGE	PAIMGE
4664	5	27	30208	34872	PAIMGE@PAIMGE@PAIMGE@MGE@GI	cmlA5&ARO:3002695&Tn6060&cmlA1&ICEberg|199_IME_gi|7466545155|ref|AVE17450.1|_chloramphenicol_efflux_pump___Proteus_mirabilis___&Chloramphenicol@ICEberg|205_IME_gi|9872597240|ref|AAL13156.1|_quaternary_ammonium_and_disinfectant_resistance_protein___Salmonella_enterica___&qacEdelta1&qacEdelta&sul1delta&SGI1-B2&ICEberg|254_IME_gi|9873341261|ref|AJS16031.1|_dihydropteroate_synthase___Proteus_mirabili…	S18	28	S18_28	PAIMGE	PAIMGE	PAIMGE	MGE	GI
557	1	1	35973	36530	MGE	tnpA	S18	28	S18_28	MGE
2904	2	3	20850	23754	PHG@PHG	PHAGEGifsy&gogB@PHAGEGifsy	S18	29	S18_29	PHG	PHG
452	1	1	6436	6888	BR	zraP	S18	32	S18_32	BR
1025	1	1	18261	19286	VF	sseK1	S18	32	S18_32	VF
4025	1	1	24685	28710	AR	ARO:3003288	S18	32	S18_32	AR
1181	1	1	32834	34015	AR	ARO:3003368	S18	32	S18_32	AR
778	1	2	33328	34106	TOX	T10051&AT10051	S18	33	S18_33	TOX
1771	2	2	813	2584	PHG@PHG	PHAGEGifsy@PHAGEGifsy	S18	35	S18_35	PHG	PHG
371	1	1	8851	9222	PHG	PHAGEGifsy	S18	37	S18_37	PHG
155	1	1	12315	12470	PHG	PHAGEGifsy	S18	37	S18_37	PHG
1160	1	1	4085	5245	VF	unknown	S18	39	S18_39	VF
1016	1	5	151	1167	IS	tnpA&ICEEcoUMN026-1&ICEberg|132_gi|218432586|emb|CAR13479.1|_IS5_transposase_and_trans-activator	S18	47	S18_47	IS
923	1	1	78	1001	MGE	tnpA	S18	48	S18_48	MGE
458	1	3	110	568	IS	tnpA&IS200F&PHAGETy2-gi	S18	50	S18_50	IS
332	1	1	48	380	PHG	PHAGESEN34	S18	58	S18_58	PHG
155	1	1	30	185	PHG	PHAGEGifsy	S18	64	S18_64	PHG
449	1	1	75007	75456	VF	fur	S21	1	S21_1	VF
875	1	1	99245	100120	BR	corC	S21	1	S21_1	BR
1013	1	5	140116	141129	IS	ICEEcoUMN026-1&ICEberg|132_gi|218432586|emb|CAR13479.1|_IS5_transposase_and_trans-activator	S21	1	S21_1	IS
578	1	1	194325	194903	AR	ARO:3003379	S21	1	S21_1	AR
1967	1	1	203892	205859	VF	apeE	S21	1	S21_1	VF
359	1	1	215330	215689	PHG	PHAGESPN9CC	S21	1	S21_1	PHG
617	2	2	304300	304917	ATOX@TOX	AT10074@T10074	S21	1	S21_1	ATOX	TOX
716	1	1	522491	523207	VF	STM0306	S21	1	S21_1	VF
4356	4	4	526538	530894	VF@VF@VF@VF	safD@safC@safB@safA	S21	1	S21_1	VF	VF	VF	VF
1618	2	3	532154	533772	PHG@ATOX	PHAGELT2-gi@AT10103&T10103	S21	1	S21_1	PHG	ATOX
2768	2	2	130	2898	VF@VF	fliB@fliC	S21	2	S21_2	VF	VF
772	2	2	4573	5345	VF@VF	fliS@fliT	S21	2	S21_2	VF	VF
1421	1	1	87596	89017	AR	ARO:3001327	S21	2	S21_2	AR
2345	1	1	134786	137131	VF	sopA	S21	2	S21_2	VF
2119	1	2	216354	218473	BR	baeS&baeR	S21	2	S21_2	BR
1043	1	1	224713	225756	VF	sseK2	S21	2	S21_2	VF
4792	4	4	236052	240844	VF@VF@VF@VF	stcD@stcC@stcB@stcA	S21	2	S21_2	VF	VF	VF	VF
2363	1	1	334097	336460	VF	sspH2	S21	2	S21_2	VF
622	2	2	329	951	TOX@ATOX	T439@AT439	S21	3	S21_3	TOX	ATOX
704	1	1	80495	81199	PAI	putative	S21	3	S21_3	PAI
2255	1	1	142112	144367	AR	ARO:3003939	S21	3	S21_3	AR
1889	1	1	149127	151016	AR	ARO:3003317	S21	3	S21_3	AR
212	1	1	179218	179430	PHG	PHAGEST147	S21	3	S21_3	PHG
2705	1	1	103053	105758	BR	mgtA	S21	4	S21_4	BR
573	1	2	189013	189586	TOX	T6086&AT6086	S21	4	S21_4	TOX
4491	4	6	171398	175889	VF@VF@VF@VF	ssaO@ssaQ@ssaR&ssaS@ssaT&ssaU	S21	5	S21_5	VF	VF	VF	VF
4530	3	4	60465	64995	BR@BR@BR	yddg/emrE@opmD/nmpC&nmpC@smvA/emrB	S21	6	S21_6	BR	BR	BR
629	1	1	76205	76834	VF	steA	S21	6	S21_6	VF
947	1	1	98879	99826	VF	sifB	S21	6	S21_6	VF
437	1	2	114056	114493	AR	ARO:3002571&aac(6')-Iaa	S21	6	S21_6	AR
398	1	1	126319	126717	VF	steB	S21	6	S21_6	VF
1223	1	1	127991	129214	VF	sseJ	S21	6	S21_6	VF
1370	1	1	196857	198227	VF	steC	S21	6	S21_6	VF
374	1	1	35779	36153	BR	corD	S21	7	S21_7	BR
1607	1	1	130025	131632	BR	cuiD	S21	7	S21_7	BR
4928	4	4	137487	142415	VF@VF@VF@VF	stiH@stiC@stiB@stiA	S21	7	S21_7	VF	VF	VF	VF
719	1	1	98469	99188	VF	sopE2	S21	8	S21_8	VF
1003	1	2	103162	104165	MGE	tnpA&tnpA	S21	8	S21_8	MGE
827	1	1	109933	110760	PHG	PHAGELT2-gi	S21	8	S21_8	PHG
530	1	1	111964	112494	PHG	PHAGELT2-gi	S21	8	S21_8	PHG
2467	2	2	154277	156744	VF@VF	flhE@flhA	S21	8	S21_8	VF	VF
719	1	1	186115	186834	AR	ARO:3000826	S21	8	S21_8	AR
2273	3	3	189647	191920	VF@VF@VF	fliY@fliZ@fliA	S21	8	S21_8	VF	VF	VF
398	1	1	115471	115869	BR	nikR	S21	9	S21_9	BR
4876	4	4	186619	191495	VF@VF@VF@VF	lpfE@lpfD@lpfC@lpfB	S21	9	S21_9	VF	VF	VF	VF
533	1	1	148	681	VF	lpfA	S21	10	S21_10	VF
1671	2	3	9521	11192	BR@TOX	cueP@T443&AT443	S21	10	S21_10	BR	TOX
644	1	1	124819	125463	PAI	RhuM	S21	10	S21_10	PAI
950	1	1	6576	7526	VF	sopD	S21	11	S21_11	VF
989	1	2	27455	28444	BR	rpoS&rpoS	S21	11	S21_11	BR
802	1	2	45798	46600	TOX	T10052&AT10052	S21	11	S21_11	TOX
893	1	1	163724	164617	VF	mig-14	S21	11	S21_11	VF
647	1	1	16423	17070	VF	rcsB	S21	12	S21_12	VF
2594	1	1	20182	22776	AR	ARO:3003926	S21	12	S21_12	AR
1262	1	1	35130	36392	AR	ARO:3003889	S21	12	S21_12	AR
950	1	1	41224	42174	VF	sseL	S21	12	S21_12	VF
602	1	1	49499	50101	BR	pmrG	S21	12	S21_12	BR
998	1	1	130024	131022	VF	flk	S21	12	S21_12	VF
311	1	1	77804	78115	PAI	excision	S21	13	S21_13	PAI
2014	1	2	79934	81948	PAI	putative&putative	S21	13	S21_13	PAI
1959	3	3	104953	106912	PAI@AR@AR	unknown@ARO:3003383@ARO:3003382	S21	13	S21_13	PAI	AR	AR
2294	1	1	34393	36687	VF	slrP	S21	14	S21_14	VF
386	1	1	32415	32801	PHG	PHAGESA1	S21	15	S21_15	PHG
751	1	2	38252	39003	ATOX	AT6087&T6087	S21	15	S21_15	ATOX
599	2	2	40236	40835	TOX@ATOX	T6088@AT6088	S21	15	S21_15	TOX	ATOX
914	1	1	141680	142594	BR	oxyRkp	S21	15	S21_15	BR
433	2	2	33110	33543	TOX@ATOX	T10086@AT10086	S21	16	S21_16	TOX	ATOX
2189	1	2	57471	59660	VF	sinH&sinH	S21	16	S21_16	VF
3110	1	1	111327	114437	BR	acrD	S21	16	S21_16	BR
743	1	1	39895	40638	PAI	regulatory	S21	17	S21_17	PAI
3962	4	4	43863	47825	PAI@VF@PAI@VF	unknown@sopB/sigD@PipC@pipB	S21	17	S21_17	PAI	VF	PAI	VF
3985	3	4	105068	109053	PHG@PHG@PHG	PHAGEGifsy&PHAGEGifsy@PHAGEGifsy@PHAGEGifsy	S21	17	S21_17	PHG	PHG	PHG
2134	2	2	6410	8544	VF@VF	phoP@phoQ	S21	18	S21_18	VF	VF
1007	1	1	14919	15926	VF	sifA	S21	18	S21_18	VF
323	1	1	93303	93626	VF	csgC	S21	18	S21_18	VF
2350	4	4	95395	97745	VF@VF@VF@VF	csgD@csgE@csgF@csgG	S21	18	S21_18	VF	VF	VF	VF
947	1	1	53031	53978	BR	corA	S21	20	S21_20	BR
2411	1	1	20360	22771	AR	ARO:3003307	S21	21	S21_21	AR
770	1	1	42245	43015	BR	pstB	S21	21	S21_21	BR
962	1	1	15887	16849	PHG	PHAGE500465	S21	22	S21_22	PHG
680	1	1	18429	19109	BR	corB	S21	22	S21_22	BR
1061	1	1	42763	43824	PHG	PHAGEFels-2-gi	S21	22	S21_22	PHG
872	1	1	65034	65906	PHG	PHAGELT2-gi	S21	22	S21_22	PHG
266	1	2	71661	71927	MGE	tnpA&PHAGELT2-gi	S21	22	S21_22	MGE
2236	2	3	75521	77757	IS@VF	ISSty2&ISSty2@fljA	S21	22	S21_22	IS	VF
917	1	2	447	1364	IS	ISSen1&ISSen1	S21	23	S21_23	IS
956	1	1	28418	29374	VF	sopD2	S21	23	S21_23	VF
1862	3	3	72588	74450	PHG@PHG@PHG	PHAGEGifsy@PHAGEGifsy@PHAGEGifsy	S21	23	S21_23	PHG	PHG	PHG
1205	1	5	51929	53134	PAIMGE	ICEApl1&ICEberg|350_gi|301155795|emb|CBW15263.1|_tn10_transposase_for_is10_left___Haemophilus_parainfluenzae_T3T1___&IS10R&tnpA10&IS10	S21	24	S21_24	PAIMGE
1226	1	1	26185	27411	AR	ARO:3003369	S21	25	S21_25	AR
629	1	1	43526	44155	AR	ARO:3000518	S21	25	S21_25	AR
1636	2	10	19729	21365	PAIMGE@PAIMGE	blaTEM-1&blaTEM-1A&ICEHin1056&ARO:3000873&ICEberg|60_gi|51507314|emb|CAF29065.1|_beta-lactamase_TEM_precursor___Haemophilus_influenzae___&beta-lactamase@tnpA&ICEHin86-28NP&ICEberg|61_gi|156617158|gb|AAX87127.2|_transposon_Tn3_resolvase___Haemophilus_influenzae_86-028NP___&resolvase	S21	26	S21_26	PAIMGE	PAIMGE
4319	4	22	24735	29054	ICE@GI@PAIMGE@PAIMGE	intI1&ICEberg|217_IME_gi|6938252614|ref|ABO14712.1|_GroEL/integrase_fusion_protein___Salmonella_enterica_subsp._enterica_serovar_Emek___&MGIVchHai6@In185&JF262176&Tn6025&dfrA5&dfrA5&ICEberg|229_IME_gi|8232431642|ref|ADP38061.1|_dihydrofolate_reductase___Proteus_mirabilis___&ARO:3002861&dihydrofolate@ARO:3005010&qacEdelta&sul1delta&Tn6108&sul1_15&sul1&ICEberg|1010_gi|1224956906|ref|ATB17854.1|_Sul…	S21	26	S21_26	ICE	GI	PAIMGE	PAIMGE
4664	5	27	30208	34872	PAIMGE@PAIMGE@PAIMGE@MGE@GI	cmlA5&ARO:3002695&Tn6060&cmlA1&ICEberg|199_IME_gi|7466545155|ref|AVE17450.1|_chloramphenicol_efflux_pump___Proteus_mirabilis___&Chloramphenicol@ICEberg|205_IME_gi|9872597240|ref|AAL13156.1|_quaternary_ammonium_and_disinfectant_resistance_protein___Salmonella_enterica___&qacEdelta1&qacEdelta&sul1delta&SGI1-B2&ICEberg|254_IME_gi|9873341261|ref|AJS16031.1|_dihydropteroate_synthase___Proteus_mirabili…	S21	26	S21_26	PAIMGE	PAIMGE	PAIMGE	MGE	GI
557	1	1	35973	36530	MGE	tnpA	S21	26	S21_26	MGE
2904	2	3	20850	23754	PHG@PHG	PHAGEGifsy&gogB@PHAGEGifsy	S21	27	S21_27	PHG	PHG
1181	1	1	4189	5370	AR	ARO:3003368	S21	30	S21_30	AR
4025	1	1	9494	13519	AR	ARO:3003288	S21	30	S21_30	AR
1025	1	1	18918	19943	VF	sseK1	S21	30	S21_30	VF
452	1	1	31316	31768	BR	zraP	S21	30	S21_30	BR
778	1	2	2668	3446	ATOX	AT10051&T10051	S21	31	S21_31	ATOX
1226	1	1	349	1575	PHG	PHAGEGifsy	S21	33	S21_33	PHG
155	1	1	336	491	PHG	PHAGEGifsy	S21	35	S21_35	PHG
371	1	1	3584	3955	PHG	PHAGEGifsy	S21	35	S21_35	PHG
1160	1	1	3424	4584	VF	unknown	S21	37	S21_37	VF
923	1	1	56	979	MGE	tnpA	S21	44	S21_44	MGE
458	1	3	110	568	IS	tnpA&IS200F&PHAGETy2-gi	S21	47	S21_47	IS
332	1	1	48	380	PHG	PHAGESEN34	S21	53	S21_53	PHG
155	1	1	150	305	PHG	PHAGEGifsy	S21	59	S21_59	PHG
3760	3	3	53827	57587	VF@VF@VF	safB@safC@safD	S29	1	S29_1	VF	VF	VF
716	1	1	60925	61641	VF	STM0306	S29	1	S29_1	VF
296	1	1	80682	80978	IS	IS1230B	S29	1	S29_1	IS
617	2	2	238995	239612	TOX@ATOX	T10074@AT10074	S29	1	S29_1	TOX	ATOX
359	1	1	328214	328573	PHG	PHAGESPN9CC	S29	1	S29_1	PHG
1967	1	1	338046	340013	VF	apeE	S29	1	S29_1	VF
578	1	1	349002	349580	AR	ARO:3003379	S29	1	S29_1	AR
875	1	1	442575	443450	BR	corC	S29	1	S29_1	BR
449	1	1	466808	467257	VF	fur	S29	1	S29_1	VF
2264	1	1	564339	566603	VF	slrP	S29	1	S29_1	VF
956	1	1	707878	708834	VF	sopD2	S29	1	S29_1	VF
3014	4	4	752059	755073	PHG@PHG@PHG@PHG	PHAGEGifsy@PHAGEGifsy@PHAGEGifsy@PHAGESPN3UB	S29	1	S29_1	PHG	PHG	PHG	PHG
3763	5	5	758414	762177	PHG@PHG@PHG@PHG@PHG	PHAGESPN3UB@PHAGEGifsy@PHAGEGifsy@PHAGEGifsy@PHAGEGifsy	S29	1	S29_1	PHG	PHG	PHG	PHG	PHG
4893	4	4	773888	778781	PHG@PHG@PHG@PHG	PHAGEGifsy@PHAGEGifsy@PHAGEGifsy@PHAGEGifsy	S29	1	S29_1	PHG	PHG	PHG	PHG
719	1	1	797390	798109	VF	sopE	S29	1	S29_1	VF
3962	4	4	832810	836772	VF@PAI@VF@PAI	pipB@PipC@sopB/sigD@unknown	S29	1	S29_1	VF	PAI	VF	PAI
743	1	1	839997	840740	PAI	regulatory	S29	1	S29_1	PAI
2350	4	4	884007	886357	VF@VF@VF@VF	csgG@csgF@csgE@csgD	S29	1	S29_1	VF	VF	VF	VF
323	1	1	888126	888449	VF	csgC	S29	1	S29_1	VF
1007	1	1	965821	966828	VF	sifA	S29	1	S29_1	VF
2134	2	2	973203	975337	VF@VF	phoQ@phoP	S29	1	S29_1	VF	VF
524	1	1	77302	77826	TOX	T10052	S29	2	S29_2	TOX
137	1	1	81057	81194	MGE	tnpA	S29	2	S29_2	MGE
989	1	2	96996	97985	BR	rpoS&rpoS	S29	2	S29_2	BR
950	1	1	119261	120211	VF	sopD	S29	2	S29_2	VF
3977	3	3	226105	230082	VF@VF@VF	stdC@stdB@stdA	S29	2	S29_2	VF	VF	VF
2255	1	1	385506	387761	AR	ARO:3003939	S29	2	S29_2	AR
1889	1	1	392521	394410	AR	ARO:3003317	S29	2	S29_2	AR
212	1	1	422608	422820	PHG	PHAGEST147	S29	2	S29_2	PHG
4928	4	4	81054	85982	VF@VF@VF@VF	stiA@stiB@stiC@stiH	S29	3	S29_3	VF	VF	VF	VF
1607	1	1	91840	93447	BR	cuiD	S29	3	S29_3	BR
374	1	1	187490	187864	BR	corD	S29	3	S29_3	BR
4462	3	4	317359	321821	VF@VF@VF	STM4574@stjC@stjB&STM4571	S29	3	S29_3	VF	VF	VF
2705	1	1	431528	434233	BR	mgtA	S29	3	S29_3	BR
4491	4	6	37847	42338	VF@VF@VF@VF	ssaO@ssaQ@ssaR&ssaS@ssaT&ssaU	S29	4	S29_4	VF	VF	VF	VF
4527	3	4	192888	197415	BR@BR@BR	yddg/emrE@opmD/nmpC&nmpC@smvA/emrB	S29	4	S29_4	BR	BR	BR
629	1	1	208625	209254	VF	steA	S29	4	S29_4	VF
947	1	1	231305	232252	VF	sifB	S29	4	S29_4	VF
437	1	2	246484	246921	AR	ARO:3002569&aac(6')-Iaa	S29	4	S29_4	AR
398	1	1	258747	259145	VF	steB	S29	4	S29_4	VF
1223	1	1	260419	261642	VF	sseJ	S29	4	S29_4	VF
2760	2	3	329285	332045	VF@BR	steC@fabI&ARO:3004045	S29	4	S29_4	VF	BR
647	1	1	17681	18328	VF	rcsB	S29	5	S29_5	VF
2594	1	1	21440	24034	AR	ARO:3003926	S29	5	S29_5	AR
1262	1	1	36388	37650	AR	ARO:3003889	S29	5	S29_5	AR
1019	1	1	42413	43432	VF	sseL	S29	5	S29_5	VF
602	1	1	50757	51359	BR	pmrG	S29	5	S29_5	BR
998	1	1	128478	129476	VF	flk	S29	5	S29_5	VF
1166	1	1	150948	152114	PHG	PHAGEvB	S29	5	S29_5	PHG
2101	4	6	154140	156241	PHG@PHG@PHG@PHG	PHAGEvB@PHAGEvB&PHAGEvB@PHAGEvB@PHAGEvB&PHAGEvB	S29	5	S29_5	PHG	PHG	PHG	PHG
3145	3	3	159346	162491	PHG@PHG@PHG	PHAGEHK620@PHAGEST104@PHAGESf101	S29	5	S29_5	PHG	PHG	PHG
2354	6	6	183267	185621	PHG@PHG@PHG@PHG@PHG@PHG	PHAGEST64T@PHAGEST64T@PHAGEST64T@PHAGESE1@PHAGESPN9CC@PHAGEvB	S29	5	S29_5	PHG	PHG	PHG	PHG	PHG	PHG
254	1	1	187097	187351	PHG	PHAGE118970	S29	5	S29_5	PHG
260	1	1	188841	189101	PHG	PHAGEvB	S29	5	S29_5	PHG
3110	1	1	274565	277675	BR	acrD	S29	5	S29_5	BR
2192	1	2	326061	328253	VF	sinH&sinH	S29	5	S29_5	VF
92	1	1	352210	352302	ATOX	AT10086	S29	5	S29_5	ATOX
719	1	1	98652	99371	VF	sopE2	S29	6	S29_6	VF
2467	2	2	163857	166324	VF@VF	flhE@flhA	S29	6	S29_6	VF	VF
719	1	1	195580	196299	AR	ARO:3000826	S29	6	S29_6	AR
3675	4	4	199112	202787	VF@VF@VF@VF	fliY@fliZ@fliA@fliB	S29	6	S29_6	VF	VF	VF	VF
772	2	2	206040	206812	VF@VF	fliS@fliT	S29	6	S29_6	VF	VF
1421	1	1	248899	250320	AR	ARO:3001327	S29	6	S29_6	AR
2345	1	1	296095	298440	VF	sopA	S29	6	S29_6	VF
398	1	1	95486	95884	BR	nikR	S29	7	S29_7	BR
1673	2	3	181135	182808	BR@TOX	cueP@T443&AT443	S29	7	S29_7	BR	TOX
1959	3	3	92042	94001	AR@AR@PAI	ARO:3003382@ARO:3003383@unknown	S29	8	S29_8	AR	AR	PAI
1385	1	1	117006	118391	PAI	putative	S29	8	S29_8	PAI
311	1	1	121048	121359	PAI	excision	S29	8	S29_8	PAI
386	1	1	28215	28601	PHG	PHAGESA1	S29	9	S29_9	PHG
751	1	2	34052	34803	ATOX	AT6087&T6087	S29	9	S29_9	ATOX
599	2	2	36036	36635	TOX@ATOX	T6088@AT6088	S29	9	S29_9	TOX	ATOX
3505	7	9	65670	69175	MGE@PHG@PHG@PHG@PHG@PHG@PHG	int2&PHAGESP@PHAGESP@PHAGEL@PHAGEfiAA91@PHAGEpro147@PHAGEvB@PHAGESP&PHAGEfiAA91	S29	9	S29_9	MGE	PHG	PHG	PHG	PHG	PHG	PHG
914	1	1	169999	170913	BR	oxyRkp	S29	9	S29_9	BR
587	1	1	103479	104066	AR	ARO:3003893	S29	10	S29_10	AR
962	1	1	15894	16856	PHG	PHAGE500465	S29	11	S29_11	PHG
680	1	1	18436	19116	BR	corB	S29	11	S29_11	BR
536	1	1	43137	43673	VF	fljA	S29	11	S29_11	VF
4849	2	2	46873	51722	VF@VF	iroB@iroC	S29	11	S29_11	VF	VF
2177	1	1	54091	56268	VF	iroN	S29	11	S29_11	VF
893	1	1	60095	60988	VF	mig-14	S29	11	S29_11	VF
947	1	1	36868	37815	BR	corA	S29	12	S29_12	BR
4792	4	4	50990	55782	VF@VF@VF@VF	stcA@stcB@stcC@stcD	S29	13	S29_13	VF	VF	VF	VF
1043	1	1	66077	67120	VF	sseK2	S29	13	S29_13	VF
2119	1	2	73361	75480	BR	baeR&baeS	S29	13	S29_13	BR
770	1	1	38372	39142	BR	pstB	S29	14	S29_14	BR
2083	2	5	44624	46707	PAIMGE@ICE	SGI2&ICEberg|235_IME_gi|5227589580|ref|AIK22123.1|_YidY___Salmonella_enterica_subsp._enterica___&putative@SGI2&ICEberg|235_IME_gi|5227589538|ref|AIK22102.1|_TrmE___Salmonella_enterica_subsp._enterica___	S29	14	S29_14	PAIMGE	ICE
2411	1	1	54299	56710	AR	ARO:3003307	S29	14	S29_14	AR
629	1	1	32278	32907	AR	ARO:3000518	S29	15	S29_15	AR
1226	1	1	48899	50125	AR	ARO:3003369	S29	15	S29_15	AR
1181	1	1	4202	5383	AR	ARO:3003368	S29	18	S29_18	AR
4025	1	1	9507	13532	AR	ARO:3003288	S29	18	S29_18	AR
1025	1	1	18929	19954	VF	sseK1	S29	18	S29_18	VF
736	2	4	92	828	PAIMGE@MGE	ISShes11&ICEberg|199_IME_gi|7466545182|ref|AVE17478.1|_resolvase_of_Tn21___Proteus_mirabilis___&resolvase@tnpA	S29	19	S29_19	PAIMGE	MGE
1300	2	6	749	2049	PLS@AR	Col(pHAD28)&Col(pHAD28)@ARO:3002724&qnrB19&Tn2012&qnrB10	S29	23	S29_23	PLS	AR
365	1	2	1	366	IS	ISSen1&ISSen1	S29	26	S29_26	IS
753	1	7	4	757	GI	KP966111&IS15DII&Tn6090&ICEberg|43_gi|20095164|gb|AAM08030.1|_transposase_tnpIS15___Providencia_rettgeri___&tnpA&Insertion&PHAGERCS47	S29	27	S29_27	GI
449	1	1	73396	73845	VF	fur	S34	1	S34_1	VF
875	1	1	97634	98509	BR	corC	S34	1	S34_1	BR
578	1	1	191515	192093	AR	ARO:3003379	S34	1	S34_1	AR
1967	1	1	201082	203049	VF	apeE	S34	1	S34_1	VF
359	1	1	212520	212879	PHG	PHAGESPN9CC	S34	1	S34_1	PHG
617	2	2	301490	302107	ATOX@TOX	AT10074@T10074	S34	1	S34_1	ATOX	TOX
716	1	1	520837	521553	VF	STM0306	S34	1	S34_1	VF
4356	4	4	524884	529240	VF@VF@VF@VF	safD@safC@safB@safA	S34	1	S34_1	VF	VF	VF	VF
1618	2	3	530500	532118	PHG@ATOX	PHAGELT2-gi@AT10103&T10103	S34	1	S34_1	PHG	ATOX
2768	2	2	130	2898	VF@VF	fliB@fliC	S34	2	S34_2	VF	VF
772	2	2	4573	5345	VF@VF	fliS@fliT	S34	2	S34_2	VF	VF
1421	1	1	87596	89017	AR	ARO:3001327	S34	2	S34_2	AR
2345	1	1	134786	137131	VF	sopA	S34	2	S34_2	VF
2119	1	2	216354	218473	BR	baeS&baeR	S34	2	S34_2	BR
1043	1	1	224713	225756	VF	sseK2	S34	2	S34_2	VF
4792	4	4	236052	240844	VF@VF@VF@VF	stcD@stcC@stcB@stcA	S34	2	S34_2	VF	VF	VF	VF
2363	1	1	334097	336460	VF	sspH2	S34	2	S34_2	VF
573	1	2	133367	133940	ATOX	AT6086&T6086	S34	3	S34_3	ATOX
2705	1	1	217195	219900	BR	mgtA	S34	3	S34_3	BR
212	1	1	127983	128195	PHG	PHAGEST147	S34	4	S34_4	PHG
1889	1	1	156397	158286	AR	ARO:3003317	S34	4	S34_4	AR
2255	1	1	163046	165301	AR	ARO:3003939	S34	4	S34_4	AR
704	1	1	226214	226918	PAI	putative	S34	4	S34_4	PAI
622	2	2	306462	307084	ATOX@TOX	AT439@T439	S34	4	S34_4	ATOX	TOX
4491	4	6	90934	95425	VF@VF@VF@VF	ssaU&ssaT@ssaS&ssaR@ssaQ@ssaO	S34	5	S34_5	VF	VF	VF	VF
1370	1	1	61586	62956	VF	steC	S34	6	S34_6	VF
1223	1	1	130599	131822	VF	sseJ	S34	6	S34_6	VF
398	1	1	133096	133494	VF	steB	S34	6	S34_6	VF
437	1	2	145320	145757	AR	aac(6')-Iaa&ARO:3002571	S34	6	S34_6	AR
947	1	1	159987	160934	VF	sifB	S34	6	S34_6	VF
629	1	1	182979	183608	VF	steA	S34	6	S34_6	VF
4530	3	4	194818	199348	BR@BR@BR	smvA/emrB@opmD/nmpC&nmpC@yddg/emrE	S34	6	S34_6	BR	BR	BR
374	1	1	35917	36291	BR	corD	S34	7	S34_7	BR
1607	1	1	130163	131770	BR	cuiD	S34	7	S34_7	BR
4928	4	4	137625	142553	VF@VF@VF@VF	stiH@stiC@stiB@stiA	S34	7	S34_7	VF	VF	VF	VF
2273	3	3	251	2524	VF@VF@VF	fliA@fliZ@fliY	S34	8	S34_8	VF	VF	VF
719	1	1	5337	6056	AR	ARO:3000826	S34	8	S34_8	AR
2467	2	2	35427	37894	VF@VF	flhA@flhE	S34	8	S34_8	VF	VF
530	1	1	79677	80207	PHG	PHAGELT2-gi	S34	8	S34_8	PHG
827	1	1	81411	82238	PHG	PHAGELT2-gi	S34	8	S34_8	PHG
1003	1	2	88006	89009	MGE	tnpA&tnpA	S34	8	S34_8	MGE
719	1	1	92983	93702	VF	sopE2	S34	8	S34_8	VF
398	1	1	115471	115869	BR	nikR	S34	9	S34_9	BR
4876	4	4	186619	191495	VF@VF@VF@VF	lpfE@lpfD@lpfC@lpfB	S34	9	S34_9	VF	VF	VF	VF
533	1	1	148	681	VF	lpfA	S34	10	S34_10	VF
1671	2	3	9521	11192	BR@TOX	cueP@T443&AT443	S34	10	S34_10	BR	TOX
644	1	1	124819	125463	PAI	RhuM	S34	10	S34_10	PAI
647	1	1	16423	17070	VF	rcsB	S34	11	S34_11	VF
2594	1	1	20182	22776	AR	ARO:3003926	S34	11	S34_11	AR
1262	1	1	35130	36392	AR	ARO:3003889	S34	11	S34_11	AR
950	1	1	41224	42174	VF	sseL	S34	11	S34_11	VF
602	1	1	49499	50101	BR	pmrG	S34	11	S34_11	BR
998	1	1	130024	131022	VF	flk	S34	11	S34_11	VF
1959	3	3	54521	56480	AR@AR@PAI	ARO:3003382@ARO:3003383@unknown	S34	12	S34_12	AR	AR	PAI
2014	1	2	79485	81499	PAI	putative&putative	S34	12	S34_12	PAI
311	1	1	83318	83629	PAI	excision	S34	12	S34_12	PAI
914	1	1	7477	8391	BR	oxyRkp	S34	13	S34_13	BR
599	2	2	109236	109835	ATOX@TOX	AT6088@T6088	S34	13	S34_13	ATOX	TOX
751	1	2	111068	111819	TOX	T6087&AT6087	S34	13	S34_13	TOX
386	1	1	117270	117656	PHG	PHAGESA1	S34	13	S34_13	PHG
2294	1	1	34393	36687	VF	slrP	S34	14	S34_14	VF
962	1	1	15945	16907	PHG	PHAGE500465	S34	15	S34_15	PHG
680	1	1	18487	19167	BR	corB	S34	15	S34_15	BR
1061	1	1	42821	43882	PHG	PHAGEFels-2-gi	S34	15	S34_15	PHG
872	1	1	65092	65964	PHG	PHAGELT2-gi	S34	15	S34_15	PHG
266	1	2	71719	71985	MGE	tnpA&PHAGELT2-gi	S34	15	S34_15	MGE
3824	3	4	75579	79403	IS@VF@VF	ISSty2&ISSty2@fljA@fljB	S34	15	S34_15	IS	VF	VF
893	1	1	94248	95141	VF	mig-14	S34	15	S34_15	VF
433	2	2	33109	33542	TOX@ATOX	T10086@AT10086	S34	16	S34_16	TOX	ATOX
2189	1	2	57470	59659	VF	sinH&sinH	S34	16	S34_16	VF
3110	1	1	111326	114436	BR	acrD	S34	16	S34_16	BR
802	1	2	77551	78353	ATOX	AT10052&T10052	S34	17	S34_17	ATOX
989	1	2	95707	96696	BR	rpoS&rpoS	S34	17	S34_17	BR
950	1	1	116625	117575	VF	sopD	S34	17	S34_17	VF
743	1	1	39895	40638	PAI	regulatory	S34	18	S34_18	PAI
3962	4	4	43863	47825	PAI@VF@PAI@VF	unknown@sopB/sigD@PipC@pipB	S34	18	S34_18	PAI	VF	PAI	VF
3985	3	4	105068	109053	PHG@PHG@PHG	PHAGEGifsy&PHAGEGifsy@PHAGEGifsy@PHAGEGifsy	S34	18	S34_18	PHG	PHG	PHG
2134	2	2	6410	8544	VF@VF	phoP@phoQ	S34	19	S34_19	VF	VF
1007	1	1	14919	15926	VF	sifA	S34	19	S34_19	VF
323	1	1	93303	93626	VF	csgC	S34	19	S34_19	VF
2350	4	4	95395	97745	VF@VF@VF@VF	csgD@csgE@csgF@csgG	S34	19	S34_19	VF	VF	VF	VF
947	1	1	36786	37733	BR	corA	S34	21	S34_21	BR
770	1	1	38465	39235	BR	pstB	S34	22	S34_22	BR
2411	1	1	58709	61120	AR	ARO:3003307	S34	22	S34_22	AR
917	1	2	447	1364	IS	ISSen1&ISSen1	S34	23	S34_23	IS
956	1	1	28418	29374	VF	sopD2	S34	23	S34_23	VF
1862	3	3	72588	74450	PHG@PHG@PHG	PHAGEGifsy@PHAGEGifsy@PHAGEGifsy	S34	23	S34_23	PHG	PHG	PHG
629	1	1	18870	19499	AR	ARO:3000518	S34	25	S34_25	AR
1226	1	1	35614	36840	AR	ARO:3003369	S34	25	S34_25	AR
2898	2	3	20850	23748	PHG@PHG	PHAGEGifsy&gogB@PHAGEGifsy	S34	26	S34_26	PHG	PHG
4799	1	15	30663	35462	PAIMGE	Tn2&tnpA&ICEberg|346_gi|301168716|emb|CBW28307.1|_transposase___Haemophilus_influenzae_10810___&ICEHinB&Insertion&resolvase&ICEberg|60_gi|51507315|emb|CAF29066.1|_transposon_Tn3_resolvase___Haemophilus_influenzae___&ICEHin1056&tnpA&ICEHin1056&blaTEM-1&ARO:3000873&blaTEM-1A&ICEberg|60_gi|51507314|emb|CAF29065.1|_beta-lactamase_TEM_precursor___Haemophilus_influenzae___&beta-lactamase	S34	28	S34_28	PAIMGE
1181	1	1	4189	5370	AR	ARO:3003368	S34	30	S34_30	AR
4025	1	1	9494	13519	AR	ARO:3003288	S34	30	S34_30	AR
1025	1	1	18918	19943	VF	sseK1	S34	30	S34_30	VF
452	1	1	31316	31768	BR	zraP	S34	30	S34_30	BR
778	1	2	33328	34106	TOX	T10051&AT10051	S34	31	S34_31	TOX
1226	1	1	19672	20898	PHG	PHAGEGifsy	S34	32	S34_32	PHG
155	1	1	336	491	PHG	PHAGEGifsy	S34	34	S34_34	PHG
371	1	1	3584	3955	PHG	PHAGEGifsy	S34	34	S34_34	PHG
458	1	3	110	568	IS	tnpA&IS200F&PHAGETy2-gi	S34	45	S34_45	IS
332	1	1	48	380	PHG	PHAGESEN34	S34	48	S34_48	PHG
155	1	1	150	305	PHG	PHAGEGifsy	S34	55	S34_55	PHG
1618	2	3	44505	46123	TOX@PHG	T10103&AT10103@PHAGELT2-gi	S58	1	S58_1	TOX	PHG
4356	4	4	47383	51739	VF@VF@VF@VF	safA@safB@safC@safD	S58	1	S58_1	VF	VF	VF	VF
716	1	1	55070	55786	VF	STM0306	S58	1	S58_1	VF
617	2	2	274516	275133	TOX@ATOX	T10074@AT10074	S58	1	S58_1	TOX	ATOX
359	1	1	363744	364103	PHG	PHAGESPN9CC	S58	1	S58_1	PHG
1967	1	1	373574	375541	VF	apeE	S58	1	S58_1	VF
578	1	1	384530	385108	AR	ARO:3003379	S58	1	S58_1	AR
875	1	1	478114	478989	BR	corC	S58	1	S58_1	BR
449	1	1	502778	503227	VF	fur	S58	1	S58_1	VF
2768	2	2	130	2898	VF@VF	fliB@fliC	S58	2	S58_2	VF	VF
772	2	2	4573	5345	VF@VF	fliS@fliT	S58	2	S58_2	VF	VF
1421	1	1	87714	89135	AR	ARO:3001327	S58	2	S58_2	AR
2345	1	1	134904	137249	VF	sopA	S58	2	S58_2	VF
2119	1	2	216472	218591	BR	baeS&baeR	S58	2	S58_2	BR
1043	1	1	224831	225874	VF	sseK2	S58	2	S58_2	VF
4792	4	4	236170	240962	VF@VF@VF@VF	stcD@stcC@stcB@stcA	S58	2	S58_2	VF	VF	VF	VF
2363	1	1	334215	336578	VF	sspH2	S58	2	S58_2	VF
573	1	2	133367	133940	ATOX	AT6086&T6086	S58	3	S58_3	ATOX
2705	1	1	217195	219900	BR	mgtA	S58	3	S58_3	BR
622	2	2	324	946	TOX@ATOX	T439@AT439	S58	4	S58_4	TOX	ATOX
704	1	1	80490	81194	PAI	putative	S58	4	S58_4	PAI
2255	1	1	142107	144362	AR	ARO:3003939	S58	4	S58_4	AR
1889	1	1	149122	151011	AR	ARO:3003317	S58	4	S58_4	AR
212	1	1	179213	179425	PHG	PHAGEST147	S58	4	S58_4	PHG
4491	4	6	171397	175888	VF@VF@VF@VF	ssaO@ssaQ@ssaR&ssaS@ssaT&ssaU	S58	5	S58_5	VF	VF	VF	VF
1370	1	1	61586	62956	VF	steC	S58	6	S58_6	VF
1223	1	1	130599	131822	VF	sseJ	S58	6	S58_6	VF
398	1	1	133096	133494	VF	steB	S58	6	S58_6	VF
437	1	2	145320	145757	AR	aac(6')-Iaa&ARO:3002571	S58	6	S58_6	AR
947	1	1	159987	160934	VF	sifB	S58	6	S58_6	VF
629	1	1	182979	183608	VF	steA	S58	6	S58_6	VF
4530	3	4	194818	199348	BR@BR@BR	smvA/emrB@opmD/nmpC&nmpC@yddg/emrE	S58	6	S58_6	BR	BR	BR
374	1	1	35917	36291	BR	corD	S58	7	S58_7	BR
1607	1	1	130163	131770	BR	cuiD	S58	7	S58_7	BR
4928	4	4	137625	142553	VF@VF@VF@VF	stiH@stiC@stiB@stiA	S58	7	S58_7	VF	VF	VF	VF
2273	3	3	251	2524	VF@VF@VF	fliA@fliZ@fliY	S58	8	S58_8	VF	VF	VF
719	1	1	5337	6056	AR	ARO:3000826	S58	8	S58_8	AR
2467	2	2	35427	37894	VF@VF	flhA@flhE	S58	8	S58_8	VF	VF
530	1	1	79677	80207	PHG	PHAGELT2-gi	S58	8	S58_8	PHG
827	1	1	81411	82238	PHG	PHAGELT2-gi	S58	8	S58_8	PHG
1003	1	2	88006	89009	MGE	tnpA&tnpA	S58	8	S58_8	MGE
719	1	1	92983	93702	VF	sopE2	S58	8	S58_8	VF
398	1	1	115471	115869	BR	nikR	S58	9	S58_9	BR
4876	4	4	186619	191495	VF@VF@VF@VF	lpfE@lpfD@lpfC@lpfB	S58	9	S58_9	VF	VF	VF	VF
533	1	1	148	681	VF	lpfA	S58	10	S58_10	VF
1671	2	3	9521	11192	BR@TOX	cueP@T443&AT443	S58	10	S58_10	BR	TOX
644	1	1	124819	125463	PAI	RhuM	S58	10	S58_10	PAI
647	1	1	16423	17070	VF	rcsB	S58	11	S58_11	VF
2594	1	1	20182	22776	AR	ARO:3003926	S58	11	S58_11	AR
1262	1	1	35130	36392	AR	ARO:3003889	S58	11	S58_11	AR
950	1	1	41224	42174	VF	sseL	S58	11	S58_11	VF
602	1	1	49499	50101	BR	pmrG	S58	11	S58_11	BR
998	1	1	130024	131022	VF	flk	S58	11	S58_11	VF
1959	3	3	54521	56480	AR@AR@PAI	ARO:3003382@ARO:3003383@unknown	S58	12	S58_12	AR	AR	PAI
2014	1	2	79485	81499	PAI	putative&putative	S58	12	S58_12	PAI
311	1	1	83318	83629	PAI	excision	S58	12	S58_12	PAI
914	1	1	7477	8391	BR	oxyRkp	S58	13	S58_13	BR
599	2	2	109236	109835	ATOX@TOX	AT6088@T6088	S58	13	S58_13	ATOX	TOX
751	1	2	111068	111819	TOX	T6087&AT6087	S58	13	S58_13	TOX
386	1	1	117270	117656	PHG	PHAGESA1	S58	13	S58_13	PHG
2294	1	1	34393	36687	VF	slrP	S58	14	S58_14	VF
962	1	1	15945	16907	PHG	PHAGE500465	S58	15	S58_15	PHG
680	1	1	18487	19167	BR	corB	S58	15	S58_15	BR
1061	1	1	42821	43882	PHG	PHAGEFels-2-gi	S58	15	S58_15	PHG
872	1	1	65092	65964	PHG	PHAGELT2-gi	S58	15	S58_15	PHG
266	1	2	71719	71985	MGE	tnpA&PHAGELT2-gi	S58	15	S58_15	MGE
3824	3	4	75579	79403	IS@VF@VF	ISSty2&ISSty2@fljA@fljB	S58	15	S58_15	IS	VF	VF
893	1	1	94248	95141	VF	mig-14	S58	15	S58_15	VF
433	2	2	33109	33542	TOX@ATOX	T10086@AT10086	S58	16	S58_16	TOX	ATOX
2189	1	2	57470	59659	VF	sinH&sinH	S58	16	S58_16	VF
3110	1	1	111326	114436	BR	acrD	S58	16	S58_16	BR
802	1	2	77281	78083	ATOX	AT10052&T10052	S58	17	S58_17	ATOX
989	1	2	95437	96426	BR	rpoS&rpoS	S58	17	S58_17	BR
950	1	1	116355	117305	VF	sopD	S58	17	S58_17	VF
743	1	1	39895	40638	PAI	regulatory	S58	18	S58_18	PAI
3962	4	4	43863	47825	PAI@VF@PAI@VF	unknown@sopB/sigD@PipC@pipB	S58	18	S58_18	PAI	VF	PAI	VF
3985	3	4	105068	109053	PHG@PHG@PHG	PHAGEGifsy&PHAGEGifsy@PHAGEGifsy@PHAGEGifsy	S58	18	S58_18	PHG	PHG	PHG
2134	2	2	6410	8544	VF@VF	phoP@phoQ	S58	19	S58_19	VF	VF
1007	1	1	14919	15926	VF	sifA	S58	19	S58_19	VF
323	1	1	93303	93626	VF	csgC	S58	19	S58_19	VF
2350	4	4	95395	97745	VF@VF@VF@VF	csgD@csgE@csgF@csgG	S58	19	S58_19	VF	VF	VF	VF
947	1	1	53031	53978	BR	corA	S58	21	S58_21	BR
770	1	1	38465	39235	BR	pstB	S58	22	S58_22	BR
2411	1	1	58709	61120	AR	ARO:3003307	S58	22	S58_22	AR
1862	3	3	813	2675	PHG@PHG@PHG	PHAGEGifsy@PHAGEGifsy@PHAGEGifsy	S58	23	S58_23	PHG	PHG	PHG
956	1	1	45889	46845	VF	sopD2	S58	23	S58_23	VF
917	1	2	73899	74816	IS	ISSen1&ISSen1	S58	23	S58_23	IS
629	1	1	18870	19499	AR	ARO:3000518	S58	25	S58_25	AR
1226	1	1	35614	36840	AR	ARO:3003369	S58	25	S58_25	AR
2898	2	3	20850	23748	PHG@PHG	PHAGEGifsy&gogB@PHAGEGifsy	S58	26	S58_26	PHG	PHG
4799	1	15	30663	35462	PAIMGE	Tn2&tnpA&ICEberg|346_gi|301168716|emb|CBW28307.1|_transposase___Haemophilus_influenzae_10810___&ICEHinB&Insertion&resolvase&ICEberg|60_gi|51507315|emb|CAF29066.1|_transposon_Tn3_resolvase___Haemophilus_influenzae___&ICEHin1056&tnpA&ICEHin1056&blaTEM-1&ARO:3000873&blaTEM-1A&ICEberg|60_gi|51507314|emb|CAF29065.1|_beta-lactamase_TEM_precursor___Haemophilus_influenzae___&beta-lactamase	S58	28	S58_28	PAIMGE
452	1	1	6283	6735	BR	zraP	S58	30	S58_30	BR
1025	1	1	18108	19133	VF	sseK1	S58	30	S58_30	VF
4025	1	1	24532	28557	AR	ARO:3003288	S58	30	S58_30	AR
1181	1	1	32681	33862	AR	ARO:3003368	S58	30	S58_30	AR
778	1	2	33328	34106	TOX	T10051&AT10051	S58	31	S58_31	TOX
1226	1	1	349	1575	PHG	PHAGEGifsy	S58	32	S58_32	PHG
155	1	1	336	491	PHG	PHAGEGifsy	S58	34	S58_34	PHG
371	1	1	3584	3955	PHG	PHAGEGifsy	S58	34	S58_34	PHG
458	1	3	110	568	IS	tnpA&IS200F&PHAGETy2-gi	S58	44	S58_44	IS
332	1	1	48	380	PHG	PHAGESEN34	S58	51	S58_51	PHG
155	1	1	150	305	PHG	PHAGEGifsy	S58	56	S58_56	PHG
1618	2	3	45062	46680	TOX@PHG	T10103&AT10103@PHAGELT2-gi	S61	1	S61_1	TOX	PHG
4356	4	4	47940	52296	VF@VF@VF@VF	safA@safB@safC@safD	S61	1	S61_1	VF	VF	VF	VF
716	1	1	55627	56343	VF	STM0306	S61	1	S61_1	VF
617	2	2	273917	274534	TOX@ATOX	T10074@AT10074	S61	1	S61_1	TOX	ATOX
359	1	1	363145	363504	PHG	PHAGESPN9CC	S61	1	S61_1	PHG
1967	1	1	372975	374942	VF	apeE	S61	1	S61_1	VF
578	1	1	383931	384509	AR	ARO:3003379	S61	1	S61_1	AR
2363	1	1	5715	8078	VF	sspH2	S61	2	S61_2	VF
4792	4	4	101331	106123	VF@VF@VF@VF	stcA@stcB@stcC@stcD	S61	2	S61_2	VF	VF	VF	VF
1043	1	1	116419	117462	VF	sseK2	S61	2	S61_2	VF
2119	1	2	123702	125821	BR	baeR&baeS	S61	2	S61_2	BR
2345	1	1	205044	207389	VF	sopA	S61	2	S61_2	VF
1421	1	1	253158	254579	AR	ARO:3001327	S61	2	S61_2	AR
772	2	2	336830	337602	VF@VF	fliT@fliS	S61	2	S61_2	VF	VF
2768	2	2	339277	342045	VF@VF	fliC@fliB	S61	2	S61_2	VF	VF
622	2	2	324	946	TOX@ATOX	T439@AT439	S61	3	S61_3	TOX	ATOX
704	1	1	80490	81194	PAI	putative	S61	3	S61_3	PAI
2255	1	1	142107	144362	AR	ARO:3003939	S61	3	S61_3	AR
1889	1	1	149122	151011	AR	ARO:3003317	S61	3	S61_3	AR
212	1	1	179213	179425	PHG	PHAGEST147	S61	3	S61_3	PHG
2705	1	1	103053	105758	BR	mgtA	S61	4	S61_4	BR
573	1	2	189013	189586	TOX	T6086&AT6086	S61	4	S61_4	TOX
4491	4	6	90934	95425	VF@VF@VF@VF	ssaU&ssaT@ssaS&ssaR@ssaQ@ssaO	S61	5	S61_5	VF	VF	VF	VF
4325	3	3	1567	5892	PHG@PHG@PHG	PHAGESPN3US@PHAGESPN3US@PHAGESPN3US	S61	6	S61_6	PHG	PHG	PHG
4318	3	3	7263	11581	PHG@PHG@PHG	PHAGESPN3US@PHAGESPN3US@PHAGESPN3US	S61	6	S61_6	PHG	PHG	PHG
3173	4	4	27143	30316	PHG@PHG@PHG@PHG	PHAGESPN3US@PHAGESPN3US@PHAGESPN3US@PHAGESPN3US	S61	6	S61_6	PHG	PHG	PHG	PHG
1151	2	2	31739	32890	PHG@PHG	PHAGESPN3US@PHAGESPN3US	S61	6	S61_6	PHG	PHG
410	1	1	65717	66127	PHG	PHAGESPN3US	S61	6	S61_6	PHG
3248	4	5	68039	71287	PHG@PHG@PHG@PHG	PHAGESPN3US&PHAGESPN3US@PHAGESPN3US@PHAGESPN3US@PHAGESPN3US	S61	6	S61_6	PHG	PHG	PHG	PHG
3174	5	5	89402	92576	PHG@PHG@PHG@PHG@PHG	PHAGESPN3US@PHAGESPN3US@PHAGESPN3US@PHAGESPN3US@PHAGESPN3US	S61	6	S61_6	PHG	PHG	PHG	PHG	PHG
239	1	1	112327	112566	PHG	PHAGESPN3US	S61	6	S61_6	PHG
3048	4	4	170578	173626	PHG@PHG@PHG@PHG	PHAGESPN3US@PHAGESPN3US@PHAGESPN3US@PHAGESPN3US	S61	6	S61_6	PHG	PHG	PHG	PHG
4292	6	6	210211	214503	PHG@PHG@PHG@PHG@PHG@PHG	PHAGESPN3US@PHAGESPN3US@PHAGESPN3US@PHAGESPN3US@PHAGESPN3US@PHAGESPN3US	S61	6	S61_6	PHG	PHG	PHG	PHG	PHG	PHG
695	1	1	215518	216213	PHG	PHAGESPN3US	S61	6	S61_6	PHG
3409	4	4	227499	230908	PHG@PHG@PHG@PHG	PHAGESPN3US@PHAGESPN3US@PHAGESPN3US@PHAGESPN3US	S61	6	S61_6	PHG	PHG	PHG	PHG
2565	3	3	231914	234479	PHG@PHG@PHG	PHAGESPN3US@PHAGESPN3US@PHAGESPN3US	S61	6	S61_6	PHG	PHG	PHG
1493	1	1	237899	239392	PHG	PHAGESPN3US	S61	6	S61_6	PHG
4928	4	4	65221	70149	VF@VF@VF@VF	stiA@stiB@stiC@stiH	S61	7	S61_7	VF	VF	VF	VF
1607	1	1	76004	77611	BR	cuiD	S61	7	S61_7	BR
374	1	1	171483	171857	BR	corD	S61	7	S61_7	BR
1370	1	1	61762	63132	VF	steC	S61	8	S61_8	VF
1223	1	1	130775	131998	VF	sseJ	S61	8	S61_8	VF
398	1	1	133272	133670	VF	steB	S61	8	S61_8	VF
437	1	2	145496	145933	AR	aac(6')-Iaa&ARO:3002571	S61	8	S61_8	AR
947	1	1	160163	161110	VF	sifB	S61	8	S61_8	VF
629	1	1	183155	183784	VF	steA	S61	8	S61_8	VF
3019	2	3	194994	198013	BR@BR	smvA/emrB@opmD/nmpC&nmpC	S61	8	S61_8	BR	BR
2273	3	3	251	2524	VF@VF@VF	fliA@fliZ@fliY	S61	9	S61_9	VF	VF	VF
719	1	1	5337	6056	AR	ARO:3000826	S61	9	S61_9	AR
2467	2	2	35427	37894	VF@VF	flhA@flhE	S61	9	S61_9	VF	VF
530	1	1	79677	80207	PHG	PHAGELT2-gi	S61	9	S61_9	PHG
827	1	1	81411	82238	PHG	PHAGELT2-gi	S61	9	S61_9	PHG
1003	1	2	88006	89009	MGE	tnpA&tnpA	S61	9	S61_9	MGE
719	1	1	92983	93702	VF	sopE2	S61	9	S61_9	VF
398	1	1	115471	115869	BR	nikR	S61	10	S61_10	BR
4876	4	4	186619	191495	VF@VF@VF@VF	lpfE@lpfD@lpfC@lpfB	S61	10	S61_10	VF	VF	VF	VF
998	1	1	31465	32463	VF	flk	S61	11	S61_11	VF
602	1	1	112386	112988	BR	pmrG	S61	11	S61_11	BR
950	1	1	120313	121263	VF	sseL	S61	11	S61_11	VF
1262	1	1	126095	127357	AR	ARO:3003889	S61	11	S61_11	AR
2594	1	1	139711	142305	AR	ARO:3003926	S61	11	S61_11	AR
647	1	1	145417	146064	VF	rcsB	S61	11	S61_11	VF
311	1	1	75900	76211	PAI	excision	S61	12	S61_12	PAI
2014	1	2	78030	80044	PAI	putative&putative	S61	12	S61_12	PAI
1959	3	3	103049	105008	PAI@AR@AR	unknown@ARO:3003383@ARO:3003382	S61	12	S61_12	PAI	AR	AR
2294	1	1	34393	36687	VF	slrP	S61	13	S61_13	VF
914	1	1	7140	8054	BR	oxyRkp	S61	14	S61_14	BR
599	2	2	108899	109498	ATOX@TOX	AT6088@T6088	S61	14	S61_14	ATOX	TOX
751	1	2	110731	111482	TOX	T6087&AT6087	S61	14	S61_14	TOX
386	1	1	116933	117319	PHG	PHAGESA1	S61	14	S61_14	PHG
875	1	1	40051	40926	BR	corC	S61	15	S61_15	BR
449	1	1	64715	65164	VF	fur	S61	15	S61_15	VF
893	1	1	39512	40405	VF	mig-14	S61	16	S61_16	VF
3824	3	4	55250	59074	VF@VF@IS	fljB@fljA@ISSty2&ISSty2	S61	16	S61_16	VF	VF	IS
263	1	2	62668	62931	MGE	tnpA&PHAGELT2-gi	S61	16	S61_16	MGE
872	1	1	68689	69561	PHG	PHAGELT2-gi	S61	16	S61_16	PHG
1061	1	1	90771	91832	PHG	PHAGEFels-2-gi	S61	16	S61_16	PHG
680	1	1	115486	116166	BR	corB	S61	16	S61_16	BR
962	1	1	117746	118708	PHG	PHAGE500465	S61	16	S61_16	PHG
433	2	2	33109	33542	TOX@ATOX	T10086@AT10086	S61	17	S61_17	TOX	ATOX
2189	1	2	57470	59659	VF	sinH&sinH	S61	17	S61_17	VF
3110	1	1	111326	114436	BR	acrD	S61	17	S61_17	BR
950	1	1	7065	8015	VF	sopD	S61	18	S61_18	VF
989	1	2	27944	28933	BR	rpoS&rpoS	S61	18	S61_18	BR
802	1	2	46287	47089	TOX	T10052&AT10052	S61	18	S61_18	TOX
743	1	1	39895	40638	PAI	regulatory	S61	19	S61_19	PAI
3962	4	4	43863	47825	PAI@VF@PAI@VF	unknown@sopB/sigD@PipC@pipB	S61	19	S61_19	PAI	VF	PAI	VF
3985	3	4	105068	109053	PHG@PHG@PHG	PHAGEGifsy&PHAGEGifsy@PHAGEGifsy@PHAGEGifsy	S61	19	S61_19	PHG	PHG	PHG
2134	2	2	6410	8544	VF@VF	phoP@phoQ	S61	20	S61_20	VF	VF
1007	1	1	14919	15926	VF	sifA	S61	20	S61_20	VF
323	1	1	93303	93626	VF	csgC	S61	20	S61_20	VF
2350	4	4	95395	97745	VF@VF@VF@VF	csgD@csgE@csgF@csgG	S61	20	S61_20	VF	VF	VF	VF
644	1	1	59829	60473	PAI	RhuM	S61	22	S61_22	PAI
947	1	1	52906	53853	BR	corA	S61	23	S61_23	BR
1671	2	3	75853	77524	ATOX@BR	AT443&T443@cueP	S61	24	S61_24	ATOX	BR
533	1	1	86364	86897	VF	lpfA	S61	24	S61_24	VF
770	1	1	38465	39235	BR	pstB	S61	25	S61_25	BR
2411	1	1	58709	61120	AR	ARO:3003307	S61	25	S61_25	AR
1862	3	3	813	2675	PHG@PHG@PHG	PHAGEGifsy@PHAGEGifsy@PHAGEGifsy	S61	26	S61_26	PHG	PHG	PHG
956	1	1	45889	46845	VF	sopD2	S61	26	S61_26	VF
917	1	2	73899	74816	IS	ISSen1&ISSen1	S61	26	S61_26	IS
629	1	1	18897	19526	AR	ARO:3000518	S61	27	S61_27	AR
1226	1	1	35641	36867	AR	ARO:3003369	S61	27	S61_27	AR
878	1	1	60465	61343	BR	yddg/emrE	S61	28	S61_28	BR
1636	2	10	19729	21365	PAIMGE@PAIMGE	blaTEM-1&blaTEM-1A&ICEHin1056&ARO:3000873&ICEberg|60_gi|51507314|emb|CAF29065.1|_beta-lactamase_TEM_precursor___Haemophilus_influenzae___&beta-lactamase@tnpA&ICEHin86-28NP&ICEberg|61_gi|156617158|gb|AAX87127.2|_transposon_Tn3_resolvase___Haemophilus_influenzae_86-028NP___&resolvase	S61	29	S61_29	PAIMGE	PAIMGE
4319	4	22	24735	29054	ICE@GI@PAIMGE@PAIMGE	intI1&ICEberg|217_IME_gi|6938252614|ref|ABO14712.1|_GroEL/integrase_fusion_protein___Salmonella_enterica_subsp._enterica_serovar_Emek___&MGIVchHai6@In185&JF262176&Tn6025&dfrA5&dfrA5&ICEberg|229_IME_gi|8232431642|ref|ADP38061.1|_dihydrofolate_reductase___Proteus_mirabilis___&ARO:3002861&dihydrofolate@ARO:3005010&qacEdelta&sul1delta&Tn6108&sul1_15&sul1&ICEberg|1010_gi|1224956906|ref|ATB17854.1|_Sul…	S61	29	S61_29	ICE	GI	PAIMGE	PAIMGE
4664	5	27	30208	34872	PAIMGE@PAIMGE@PAIMGE@MGE@GI	cmlA5&ARO:3002695&Tn6060&cmlA1&ICEberg|199_IME_gi|7466545155|ref|AVE17450.1|_chloramphenicol_efflux_pump___Proteus_mirabilis___&Chloramphenicol@ICEberg|205_IME_gi|9872597240|ref|AAL13156.1|_quaternary_ammonium_and_disinfectant_resistance_protein___Salmonella_enterica___&qacEdelta1&qacEdelta&sul1delta&SGI1-B2&ICEberg|254_IME_gi|9873341261|ref|AJS16031.1|_dihydropteroate_synthase___Proteus_mirabili…	S61	29	S61_29	PAIMGE	PAIMGE	PAIMGE	MGE	GI
557	1	1	35973	36530	MGE	tnpA	S61	29	S61_29	MGE
2904	2	3	20850	23754	PHG@PHG	PHAGEGifsy&gogB@PHAGEGifsy	S61	31	S61_31	PHG	PHG
452	1	1	6283	6735	BR	zraP	S61	34	S61_34	BR
1025	1	1	18108	19133	VF	sseK1	S61	34	S61_34	VF
4025	1	1	24532	28557	AR	ARO:3003288	S61	34	S61_34	AR
1181	1	1	32681	33862	AR	ARO:3003368	S61	34	S61_34	AR
778	1	2	2668	3446	ATOX	AT10051&T10051	S61	35	S61_35	ATOX
1226	1	1	349	1575	PHG	PHAGEGifsy	S61	37	S61_37	PHG
371	1	1	8851	9222	PHG	PHAGEGifsy	S61	39	S61_39	PHG
155	1	1	12315	12470	PHG	PHAGEGifsy	S61	39	S61_39	PHG
1160	1	1	38	1198	VF	unknown	S61	42	S61_42	VF
1208	1	5	18	1226	PAIMGE	tnpA10&ICEApl1&ICEberg|350_gi|301155795|emb|CBW15263.1|_tn10_transposase_for_is10_left___Haemophilus_parainfluenzae_T3T1___&IS10R&IS10	S61	49	S61_49	PAIMGE
1016	1	5	151	1167	IS	tnpA&ICEEcoUMN026-1&ICEberg|132_gi|218432586|emb|CAR13479.1|_IS5_transposase_and_trans-activator	S61	52	S61_52	IS
923	1	1	56	979	MGE	tnpA	S61	53	S61_53	MGE
455	1	3	146	601	IS	IS200F&tnpA&PHAGETy2-gi	S61	55	S61_55	IS
332	1	1	48	380	PHG	PHAGESEN34	S61	62	S61_62	PHG
155	1	1	150	305	PHG	PHAGEGifsy	S61	66	S61_66	PHG
2446	3	3	30316	32762	PHG@PHG@PHG	PHAGESPN3UB@PHAGESPN3UB@PHAGEES18	S93	1	S93_1	PHG	PHG	PHG
2921	3	3	35963	38884	PHG@PHG@PHG	PHAGESPN3UB@PHAGEvB@PHAGEvB	S93	1	S93_1	PHG	PHG	PHG
179	1	1	82092	82271	MGE	tnpA	S93	1	S93_1	MGE
719	1	1	86056	86775	VF	sopE2	S93	1	S93_1	VF
785	1	2	247687	248472	BR	fabI&ARO:3004045	S93	1	S93_1	BR
1223	1	1	318074	319297	VF	sseJ	S93	1	S93_1	VF
398	1	1	320571	320969	VF	steB	S93	1	S93_1	VF
947	1	1	347471	348418	VF	sifB	S93	1	S93_1	VF
1484	1	1	382315	383799	BR	smvA/emrB	S93	1	S93_1	BR
878	1	1	385961	386839	BR	yddg/emrE	S93	1	S93_1	BR
4491	4	6	544203	548694	VF@VF@VF@VF	ssaU&ssaT@ssaS&ssaR@ssaQ@ssaO	S93	1	S93_1	VF	VF	VF	VF
1896	3	4	560698	562594	VF@VF@VF	sscA&sseB@sseA@ssaE	S93	1	S93_1	VF	VF	VF
2134	2	2	723766	725900	VF@VF	phoP@phoQ	S93	1	S93_1	VF	VF
329	1	2	728772	729101	ICE	SGI1-K7&ICEberg|214_IME_gi|1262684801|ref|AUV50465.1|_Tryptophan_synthase_subunit_beta_like_protein___Proteus_mirabilis___	S93	1	S93_1	ICE
433	2	2	72841	73274	TOX@ATOX	T10086@AT10086	S93	2	S93_2	TOX	ATOX
2189	1	2	97237	99426	VF	sinH&sinH	S93	2	S93_2	VF
3110	1	1	154928	158038	BR	acrD	S93	2	S93_2	BR
1566	3	3	247436	249002	PHG@PHG@PHG	PHAGEST64B@PHAGEvB@PHAGEST64T	S93	2	S93_2	PHG	PHG	PHG
733	2	2	250922	251655	PHG@PHG	PHAGEST104@PHAGEUPF	S93	2	S93_2	PHG	PHG
2162	3	3	261340	263502	PHG@PHG@PHG	PHAGEHK97@PHAGEPOCJ13@PHAGEHK620	S93	2	S93_2	PHG	PHG	PHG
4391	3	3	266233	270624	PHG@PHG@PHG	PHAGEvB@PHAGESE1@PHAGEST104	S93	2	S93_2	PHG	PHG	PHG
2512	2	2	271672	274184	PHG@PHG	PHAGESPN9CC@PHAGEST104	S93	2	S93_2	PHG	PHG
1163	1	1	281770	282933	PHG	PHAGEvB	S93	2	S93_2	PHG
998	1	1	304402	305400	VF	flk	S93	2	S93_2	VF
602	1	1	385201	385803	BR	pmrG	S93	2	S93_2	BR
1262	1	1	398886	400148	AR	ARO:3003889	S93	2	S93_2	AR
2594	1	1	412502	415096	AR	ARO:3003926	S93	2	S93_2	AR
647	1	1	418208	418855	VF	rcsB	S93	2	S93_2	VF
1889	1	1	12079	13968	AR	ARO:3003317	S93	3	S93_3	AR
2255	1	1	18728	20983	AR	ARO:3003939	S93	3	S93_3	AR
704	1	1	101983	102687	PAI	putative	S93	3	S93_3	PAI
3270	2	2	195256	198526	VF@VF	stdB@stdC	S93	3	S93_3	VF	VF
950	1	1	297956	298906	VF	sopD	S93	3	S93_3	VF
989	1	2	319853	320842	BR	rpoS&rpoS	S93	3	S93_3	BR
524	1	1	338194	338718	TOX	T10052	S93	3	S93_3	TOX
2705	1	1	116967	119672	BR	mgtA	S93	4	S93_4	BR
458	1	2	156555	157013	IS	IS200F&tnpA	S93	4	S93_4	IS
1385	1	1	259558	260943	PAI	putative	S93	4	S93_4	PAI
311	1	1	263539	263850	PAI	excision	S93	4	S93_4	PAI
2363	1	1	4233	6596	VF	sspH2	S93	5	S93_5	VF
1043	1	1	105266	106309	VF	sseK2	S93	5	S93_5	VF
2119	1	2	112549	114668	BR	baeR&baeS	S93	5	S93_5	BR
2345	1	1	185062	187407	VF	sopA	S93	5	S93_5	VF
1421	1	1	233370	234791	AR	ARO:3001327	S93	5	S93_5	AR
1679	1	1	270086	271765	VF	fliF	S93	5	S93_5	VF
772	2	2	276704	277476	VF@VF	fliT@fliS	S93	5	S93_5	VF	VF
3675	4	4	280711	284386	VF@VF@VF@VF	fliB@fliA@fliZ@fliY	S93	5	S93_5	VF	VF	VF	VF
719	1	1	287200	287919	AR	ARO:3000826	S93	5	S93_5	AR
4928	4	4	81798	86726	VF@VF@VF@VF	stiA@stiB@stiC@stiH	S93	6	S93_6	VF	VF	VF	VF
1607	1	1	92591	94198	BR	cuiD	S93	6	S93_6	BR
374	1	1	190277	190651	BR	corD	S93	6	S93_6	BR
2294	1	1	21152	23446	VF	slrP	S93	7	S93_7	VF
449	1	1	120907	121356	VF	fur	S93	7	S93_7	VF
875	1	1	145359	146234	BR	corC	S93	7	S93_7	BR
578	1	1	239225	239803	AR	ARO:3003379	S93	7	S93_7	AR
1967	1	1	241193	243160	VF	apeE	S93	7	S93_7	VF
359	1	1	252584	252943	PHG	PHAGESPN9CC	S93	7	S93_7	PHG
212	1	1	218878	219090	PHG	PHAGEST147	S93	8	S93_8	PHG
398	1	1	56470	56868	BR	nikR	S93	9	S93_9	BR
629	1	1	184717	185346	AR	ARO:3000518	S93	9	S93_9	AR
1226	1	1	201460	202686	AR	ARO:3003369	S93	9	S93_9	AR
2474	1	1	41222	43696	PAI	Rhs-family	S93	10	S93_10	PAI
3763	3	3	49739	53502	VF@VF@VF	safB@safC@safD	S93	10	S93_10	VF	VF	VF
716	1	1	66174	66890	VF	STM0306	S93	10	S93_10	VF
323	1	1	80674	80997	VF	csgC	S93	11	S93_11	VF
2350	4	4	82766	85116	VF@VF@VF@VF	csgD@csgE@csgF@csgG	S93	11	S93_11	VF	VF	VF	VF
1361	1	1	129124	130485	PAI	histidine	S93	11	S93_11	PAI
3964	4	4	132353	136317	PAI@VF@PAI@VF	unknown@sopB/sigD@PipC@pipB	S93	11	S93_11	PAI	VF	PAI	VF
1939	3	3	59726	61665	PHG@PHG@PHG	PHAGEpro483@PHAGEfiAA91@PHAGEP2	S93	12	S93_12	PHG	PHG	PHG
2202	3	4	64123	66325	PHG@PHG@PHG	PHAGEpro147&PHAGEL@PHAGEpro147@PHAGEpro483	S93	12	S93_12	PHG	PHG	PHG
599	2	2	119239	119838	ATOX@TOX	AT6088@T6088	S93	12	S93_12	ATOX	TOX
751	1	2	121071	121822	TOX	T6087&AT6087	S93	12	S93_12	TOX
386	1	1	127274	127660	PHG	PHAGESA1	S93	12	S93_12	PHG
956	1	1	117863	118819	VF	sopD2	S93	13	S93_13	VF
617	2	2	86878	87495	ATOX@TOX	AT10074@T10074	S93	14	S93_14	ATOX	TOX
587	1	1	103185	103772	AR	ARO:3003893	S93	15	S93_15	AR
893	1	1	39608	40501	VF	mig-14	S93	16	S93_16	VF
2177	1	1	44328	46505	VF	iroN	S93	16	S93_16	VF
4849	2	2	48874	53723	VF@VF	iroC@iroB	S93	16	S93_16	VF	VF
680	1	1	90978	91658	BR	corB	S93	16	S93_16	BR
962	1	1	93241	94203	PHG	PHAGE500465	S93	16	S93_16	PHG
140	1	3	15937	16077	PLS	IncI1-I(Alpha)&IncI1-I(Alpha)&IncI1	S93	17	S93_17	PLS
383	1	2	18248	18631	MGE	IS91&Tn6109	S93	17	S93_17	MGE
3618	4	15	28104	31722	PAIMGE@PAIMGE@IS@TOX	ICEberg|1049_gi|8233234529|ref|ALP44375.1|_hypothetical_protein___Vibrio_cholerae___&Tn6208&ARO:3000412&sul2&ICEberg|12_gi|259156261|gb|ACV96208.1|_dihydropteroate_synthase___Vibrio_cholerae_Ban5___&sul2&dihydropteroate@GIsul2&phosphoglucosamine&ICEberg|1019_gi|1698887676|ref|ASF20152.1|_phosphoglucosamine_mutase___Proteus_mirabilis___@ICEberg|1035_gi|1387528131|ref|APO16664.1|_Transposase___Prot…	S93	17	S93_17	PAIMGE	PAIMGE	IS	TOX
1880	1	1	37077	38957	VF	cib	S93	17	S93_17	VF
149	1	1	75776	75925	TOX	T6370	S93	17	S93_17	TOX
314	1	1	270	584	PAI	unknown	S93	18	S93_18	PAI
335	1	1	6576	6911	PAI	unknown	S93	18	S93_18	PAI
2565	2	2	13428	15993	PAI@PAI	putative@unknown	S93	18	S93_18	PAI	PAI
1959	3	3	17110	19069	PAI@AR@AR	unknown@ARO:3003383@ARO:3003382	S93	18	S93_18	PAI	AR	AR
149	1	1	78361	78510	MGE	tnpA	S93	18	S93_18	MGE
1671	2	3	28957	30628	BR@TOX	cueP@T443&AT443	S93	19	S93_19	BR	TOX
947	1	1	36643	37590	BR	corA	S93	20	S93_20	BR
770	1	1	38585	39355	BR	pstB	S93	21	S93_21	BR
2080	2	5	44839	46919	PAIMGE@ICE	SGI2&ICEberg|235_IME_gi|5227589580|ref|AIK22123.1|_YidY___Salmonella_enterica_subsp._enterica___&putative@SGI2&ICEberg|235_IME_gi|5227589538|ref|AIK22102.1|_TrmE___Salmonella_enterica_subsp._enterica___	S93	21	S93_21	PAIMGE	ICE
2411	1	1	54511	56922	AR	ARO:3003307	S93	21	S93_21	AR
2467	2	2	19547	22014	VF@VF	flhA@flhE	S93	22	S93_22	VF	VF
752	1	1	35268	36020	PHG	PHAGEBTP1	S93	22	S93_22	PHG
2577	6	6	37053	39630	PHG@PHG@PHG@PHG@PHG@PHG	PHAGEvB@PHAGEvB@PHAGESE1@PHAGEST104@PHAGEepsilon34@PHAGEepsilon34	S93	22	S93_22	PHG	PHG	PHG	PHG	PHG	PHG
1181	1	1	4151	5332	AR	ARO:3003368	S93	23	S93_23	AR
4025	1	1	9456	13481	AR	ARO:3003288	S93	23	S93_23	AR
1025	1	1	18878	19903	VF	sseK1	S93	23	S93_23	VF
914	1	1	6879	7793	BR	oxyRkp	S93	25	S93_25	BR
1469	1	5	471	1940	IS	tnpA&ISEc9&ISEc9&PHAGESJ46&tnpA	S93	29	S93_29	IS
917	1	2	7	924	IS	ISSen1&ISSen1	S93	30	S93_30	IS
212	1	1	178008	178220	PHG	PHAGEST147	S96	1	S96_1	PHG
1889	1	1	206422	208311	AR	ARO:3003317	S96	1	S96_1	AR
2255	1	1	213071	215326	AR	ARO:3003939	S96	1	S96_1	AR
1286	1	2	299926	301212	BR	arsB_pKW301&arsB	S96	1	S96_1	BR
1763	2	3	334045	335808	AR@MGE	silC&Tn6024@Tn6024	S96	1	S96_1	AR	MGE
437	1	1	340460	340897	MGE	Tn6024	S96	1	S96_1	MGE
2046	3	8	348200	350246	BR@BR@BR	pcoC&pcoC@pcoD&pcoD&Tn6024@pcoR&pcoR&Tn6024	S96	1	S96_1	BR	BR	BR
704	1	1	356983	357687	PAI	putative	S96	1	S96_1	PAI
622	2	2	437231	437853	ATOX@TOX	AT439@T439	S96	1	S96_1	ATOX	TOX
950	1	1	543707	544657	VF	sopD	S96	1	S96_1	VF
989	1	2	565684	566673	BR	rpoS&rpoS	S96	1	S96_1	BR
802	1	2	584027	584829	TOX	T10052&AT10052	S96	1	S96_1	TOX
893	1	1	701685	702578	VF	mig-14	S96	1	S96_1	VF
1370	1	1	61592	62962	VF	steC	S96	2	S96_2	VF
1223	1	1	130605	131828	VF	sseJ	S96	2	S96_2	VF
398	1	1	133102	133500	VF	steB	S96	2	S96_2	VF
437	1	2	145326	145763	AR	aac(6')-Iaa&ARO:3002571	S96	2	S96_2	AR
947	1	1	159993	160940	VF	sifB	S96	2	S96_2	VF
629	1	1	182985	183614	VF	steA	S96	2	S96_2	VF
4530	3	4	194825	199355	BR@BR@BR	smvA/emrB@opmD/nmpC&nmpC@yddg/emrE	S96	2	S96_2	BR	BR	BR
4491	4	6	351635	356126	VF@VF@VF@VF	ssaU&ssaT@ssaS&ssaR@ssaQ@ssaO	S96	2	S96_2	VF	VF	VF	VF
2134	2	2	533759	535893	VF@VF	phoP@phoQ	S96	2	S96_2	VF	VF
1007	1	1	542268	543275	VF	sifA	S96	2	S96_2	VF
323	1	1	620653	620976	VF	csgC	S96	2	S96_2	VF
2350	4	4	622745	625095	VF@VF@VF@VF	csgD@csgE@csgF@csgG	S96	2	S96_2	VF	VF	VF	VF
644	1	1	59604	60248	PAI	RhuM	S96	3	S96_3	PAI
1671	2	3	173875	175546	ATOX@BR	AT443&T443@cueP	S96	3	S96_3	ATOX	BR
398	1	1	260633	261031	BR	nikR	S96	3	S96_3	BR
617	2	2	13134	13751	TOX@ATOX	T10074@AT10074	S96	4	S96_4	TOX	ATOX
359	1	1	102363	102722	PHG	PHAGESPN9CC	S96	4	S96_4	PHG
1967	1	1	112193	114160	VF	apeE	S96	4	S96_4	VF
578	1	1	123149	123727	AR	ARO:3003379	S96	4	S96_4	AR
875	1	1	216733	217608	BR	corC	S96	4	S96_4	BR
449	1	1	241397	241846	VF	fur	S96	4	S96_4	VF
2705	1	1	60859	63564	BR	mgtA	S96	5	S96_5	BR
573	1	2	146820	147393	TOX	T6086&AT6086	S96	5	S96_5	TOX
2363	1	1	4192	6555	VF	sspH2	S96	6	S96_6	VF
4792	4	4	99817	104609	VF@VF@VF@VF	stcA@stcB@stcC@stcD	S96	6	S96_6	VF	VF	VF	VF
1043	1	1	114905	115948	VF	sseK2	S96	6	S96_6	VF
2119	1	2	122188	124307	BR	baeR&baeS	S96	6	S96_6	BR
2345	1	1	203530	205875	VF	sopA	S96	6	S96_6	VF
1421	1	1	251644	253065	AR	ARO:3001327	S96	6	S96_6	AR
3144	4	4	276273	279417	PHG@PHG@PHG@PHG	PHAGE118970@PHAGE118970@PHAGE118970@PHAGE118970	S96	6	S96_6	PHG	PHG	PHG	PHG
716	1	1	182968	183684	VF	STM0306	S96	7	S96_7	VF
4356	4	4	187015	191371	VF@VF@VF@VF	safD@safC@safB@safA	S96	7	S96_7	VF	VF	VF	VF
1618	2	3	192631	194249	PHG@ATOX	PHAGELT2-gi@AT10103&T10103	S96	7	S96_7	PHG	ATOX
374	1	1	37089	37463	BR	corD	S96	8	S96_8	BR
1607	1	1	131336	132943	BR	cuiD	S96	8	S96_8	BR
4928	4	4	138798	143726	VF@VF@VF@VF	stiH@stiC@stiB@stiA	S96	8	S96_8	VF	VF	VF	VF
470	1	1	3	473	PHG	PHAGEvB	S96	9	S96_9	PHG
2898	2	3	35631	38529	PHG@PHG	PHAGEGifsy@PHAGEGifsy&gogB	S96	9	S96_9	PHG	PHG
433	2	2	92314	92747	TOX@ATOX	T10086@AT10086	S96	9	S96_9	TOX	ATOX
2189	1	2	116705	118894	VF	sinH&sinH	S96	9	S96_9	VF
3110	1	1	170561	173671	BR	acrD	S96	9	S96_9	BR
2273	3	3	251	2524	VF@VF@VF	fliA@fliZ@fliY	S96	10	S96_10	VF	VF	VF
719	1	1	5337	6056	AR	ARO:3000826	S96	10	S96_10	AR
2467	2	2	35427	37894	VF@VF	flhA@flhE	S96	10	S96_10	VF	VF
530	1	1	79677	80207	PHG	PHAGELT2-gi	S96	10	S96_10	PHG
827	1	1	81411	82238	PHG	PHAGELT2-gi	S96	10	S96_10	PHG
1003	1	2	88015	89018	MGE	tnpA&tnpA	S96	10	S96_10	MGE
719	1	1	92991	93710	VF	sopE2	S96	10	S96_10	VF
998	2	2	19155	20153	PHG@PHG	PHAGESJ46@PHAGESJ46	S96	11	S96_11	PHG	PHG
1404	2	2	21919	23323	PHG@PHG	PHAGEmEp460@PHAGEmEp460	S96	11	S96_11	PHG	PHG
311	1	1	35218	35529	PAI	excision	S96	11	S96_11	PAI
[truncated: 41 more rows]

## Sheet: Clusters-5-10kbp
TotalLength (bp)	GeneCount	AnnotationCount	Q_START	Q_END	ConsensusTags	Genes	Sample	Contig	Sample_contig
5722	4	4	76611	82333	VF@VF@VF@VF	ssrB@ssrA@spiC/ssaB@ssaC	S106	1	S106_1	VF	VF	VF	VF
5173	3	4	221786	226959	VF@VF@VF	stdA@stdB@stdC&STM3026	S106	2	S106_2	VF	VF	VF
9187	9	9	217255	226442	VF@VF@VF@VF@VF@VF@VF@VF@VF	fimW@fimY@fimZ@fimF@fimH@fimD@fimC@fimI@fimA	S106	3	S106_3	VF	VF	VF	VF	VF	VF	VF	VF	VF
7647	7	7	32099	39746	VF@VF@VF@VF@VF@VF@VF	bcfH@bcfG@bcfE@bcfD@bcfC@bcfB@bcfA	S106	4	S106_4	VF	VF	VF	VF	VF	VF	VF
5580	5	5	68253	73833	VF@VF@VF@VF@VF	sthA@sthB@sthC@sthD@sthE	S106	4	S106_4	VF	VF	VF	VF	VF
5223	4	5	90547	95770	VF@VF@VF@VF	STM4575@STM4574@stjC@stjB&STM4571	S106	4	S106_4	VF	VF	VF	VF
5604	5	6	53450	59054	VF@VF@VF@VF@VF	stfG@stfF&stfE@stfD@stfC@stfA	S106	6	S106_6	VF	VF	VF	VF	VF
5497	5	5	185076	190573	VF@VF@VF@VF@VF	lpfA@lpfB@lpfC@lpfD@lpfE	S106	7	S106_7	VF	VF	VF	VF	VF
7441	3	3	55056	62497	BR@BR@BR	mdtA@mdtB@mdtC	S106	10	S106_10	BR	BR	BR
5231	3	3	81990	87221	VF@VF@VF	stbD@stbC@stbA	S106	13	S106_13	VF	VF	VF
7428	3	10	96179	103607	BR@BR@BR	mdsB&gesB&ARO:3000790&gesA&ARO:3000789@golT&golT@golS&golS&ARO:3000504	S106	13	S106_13	BR	BR	BR
9392	5	5	44501	53893	VF@VF@VF@VF@VF	iroN@iroE@iroD@iroC@iroB	S106	15	S106_15	VF	VF	VF	VF	VF
7304	1	1	27747	35051	VF	ratB	S106	16	S106_16	VF
5842	5	8	30384	36226	ICE@MGE@PAI@PAI@PAIMGE	SGI2&ICEberg|235_IME_gi|5227589538|ref|AIK22102.1|_TrmE___Salmonella_enterica_subsp._enterica___@int3@hypothetical@reverse@SGI2&ICEberg|235_IME_gi|5227589580|ref|AIK22123.1|_YidY___Salmonella_enterica_subsp._enterica___&putative	S106	23	S106_23	ICE	MGE	PAI	PAI	PAIMGE
8853	8	49	71117	79970	PAIMGE@PAIMGE@GI@PAIMGE@MGE@ICE@AR@GI	ICEberg|1010_gi|1224956907|ref|ATB17874.1|_Orf5_acetyltransferase___Pseudomonas_aeruginosa___&ICE6440&putative@sul1&sul1&ICEberg|254_IME_gi|9873341261|ref|AJS16031.1|_dihydropteroate_synthase___Proteus_mirabilis___&SGI1-B2&ARO:3000410&sul1delta&qacEdelta&qacEdelta1&ICEberg|205_IME_gi|9872597240|ref|AAL13156.1|_quaternary_ammonium_and_disinfectant_resistance_protein___Salmonella_enterica___@JF2621…	S106	24	S106_24	PAIMGE	PAIMGE	GI	PAIMGE	MGE	ICE	AR	GI
5722	4	4	371405	377127	VF@VF@VF@VF	ssaC@spiC/ssaB@ssrA@ssrB	S107	1	S107_1	VF	VF	VF	VF
5173	3	4	359728	364901	VF@VF@VF	stdA@stdB@stdC&STM3026	S107	2	S107_2	VF	VF	VF
5497	5	5	186622	192119	VF@VF@VF@VF@VF	lpfE@lpfD@lpfC@lpfB@lpfA	S107	3	S107_3	VF	VF	VF	VF	VF
9187	9	9	217194	226381	VF@VF@VF@VF@VF@VF@VF@VF@VF	fimW@fimY@fimZ@fimF@fimH@fimD@fimC@fimI@fimA	S107	4	S107_4	VF	VF	VF	VF	VF	VF	VF	VF	VF
7647	7	7	32009	39656	VF@VF@VF@VF@VF@VF@VF	bcfH@bcfG@bcfE@bcfD@bcfC@bcfB@bcfA	S107	5	S107_5	VF	VF	VF	VF	VF	VF	VF
5580	5	5	68145	73725	VF@VF@VF@VF@VF	sthA@sthB@sthC@sthD@sthE	S107	5	S107_5	VF	VF	VF	VF	VF
5199	4	5	90439	95638	VF@VF@VF@VF	STM4575@STM4574@stjC@stjB&STM4571	S107	5	S107_5	VF	VF	VF	VF
9443	14	16	4904	14347	PHG@PHG@PHG@PHG@PHG@PHG@PHG@PHG@PHG@PHG@PHG@PHG@PHG@PHG	PHAGE118970&PHAGE118970&PHAGE118970@PHAGEST64B@PHAGEST64B@PHAGE118970@PHAGE118970@PHAGE118970@PHAGE118970@PHAGEST64B@PHAGE118970@PHAGE118970@PHAGE118970@PHAGEST64B@PHAGEST64B@PHAGEST64B	S107	6	S107_6	PHG	PHG	PHG	PHG	PHG	PHG	PHG	PHG	PHG	PHG	PHG	PHG	PHG	PHG
7441	3	3	146576	154017	BR@BR@BR	mdtA@mdtB@mdtC	S107	6	S107_6	BR	BR	BR
5231	3	3	103692	108923	VF@VF@VF	stbD@stbC@stbA	S107	7	S107_7	VF	VF	VF
7428	3	10	117879	125307	BR@BR@BR	mdsB&gesB&ARO:3000790&gesA&ARO:3000789@golT&golT@golS&golS&ARO:3000504	S107	7	S107_7	BR	BR	BR
5604	5	6	53253	58857	VF@VF@VF@VF@VF	stfG@stfF&stfE@stfD@stfC@stfA	S107	9	S107_9	VF	VF	VF	VF	VF
7304	1	1	94266	101570	VF	ratB	S107	11	S107_11	VF
6397	5	8	44720	51117	PAIMGE@PAI@PAI@MGE@ICE	SGI2&ICEberg|235_IME_gi|5227589580|ref|AIK22123.1|_YidY___Salmonella_enterica_subsp._enterica___&putative@reverse@hypothetical@int3@ICEberg|235_IME_gi|5227589538|ref|AIK22102.1|_TrmE___Salmonella_enterica_subsp._enterica___&SGI2	S107	18	S107_18	PAIMGE	PAI	PAI	MGE	ICE
9701	10	11	319	10020	PHG@PHG@PHG@PHG@PHG@PHG@PHG@PHG@PHG@PHG	PHAGEmEp460@PHAGEmEp460@PHAGESfII@PHAGEmEp460&PHAGEcdtI@PHAGESfII@PHAGEcdtI@PHAGESfIV@PHAGESfIV@PHAGESfIV@PHAGESfIV	S107	19	S107_19	PHG	PHG	PHG	PHG	PHG	PHG	PHG	PHG	PHG	PHG
5754	4	6	144	5898	PHG@PHG@PHG@PHG	PHAGEST64B&PHAGEST64B@PHAGEST64B&PHAGEST64B@PHAGE118970@PHAGESfII	S107	23	S107_23	PHG	PHG	PHG	PHG
9392	5	5	44501	53893	VF@VF@VF@VF@VF	iroN@iroE@iroD@iroC@iroB	S107	24	S107_24	VF	VF	VF	VF	VF
6068	9	10	15910	21978	PHG@PHG@PHG@PHG@PHG@PHG@PHG@PHG@PHG	PHAGEGifsy@PHAGEGifsy@PHAGEGifsy@PHAGEGifsy@PHAGEGifsy@PHAGEGifsy@PHAGEGifsy@PHAGEGifsy@PHAGEGifsy&PHAGEGifsy	S107	29	S107_29	PHG	PHG	PHG	PHG	PHG	PHG	PHG	PHG	PHG
7684	8	8	180	7864	PHG@PHG@PHG@PHG@PHG@PHG@PHG@PHG	PHAGESPN3UB@PHAGESPN3UB@PHAGEGifsy@PHAGEGifsy@PHAGESPN3UB@PHAGEGifsy@PHAGEGifsy@PHAGEGifsy	S107	30	S107_30	PHG	PHG	PHG	PHG	PHG	PHG	PHG	PHG
5235	6	7	4514	9749	PHG@PHG@PHG@PHG@PHG@PHG	PHAGESEN34@PHAGEGifsy&PHAGEGifsy@PHAGEGifsy@PHAGEGifsy@PHAGEGifsy@PHAGEGifsy	S107	31	S107_31	PHG	PHG	PHG	PHG	PHG	PHG
6226	6	7	12351	18577	PHG@PHG@PHG@PHG@PHG@PHG	PHAGEGifsy@PHAGEGifsy@PHAGEGifsy&sodCI@PHAGEGifsy@PHAGEGifsy@PHAGEGifsy	S107	31	S107_31	PHG	PHG	PHG	PHG	PHG	PHG
6504	6	26	516	7020	PAIMGE@PAIMGE@PAIMGE@PAIMGE@PAIMGE@PAIMGE	tet(B)&tet(B)&ICEApl1&ARO:3000166&ICEberg|60_gi|51507283|emb|CAF29033.1|_putative_tetracycline_resistance_protein___Haemophilus_influenzae___&tetracycline@ARO:3003479&ICEKkKWG1&ICEberg|976_gi|1253680805|ref|CRZ20113.1|_Tetracycline_repressor_protein_class_B_from_transposon_Tn10___Kingella_kingae___&ICEHpaT3T1&hypothetical&ICEberg|350_gi|301155800|emb|CBW15268.1|_putative_transcriptional_regulator…	S107	32	S107_32	PAIMGE	PAIMGE	PAIMGE	PAIMGE	PAIMGE	PAIMGE
6842	2	33	75	6917	PAIMGE@PAIMGE	Tn21&tniA&Tn6108&Tn21&hypothetical&mercuric&Tn21&Tn21&mercuric&Tn21&MerA&merC&MerC&ICEberg|213_IME_gi|7492389947|ref|ABQ57372.1|_MerC___Salmonella_enterica_subsp._enterica_serovar_Kentucky___&Tn2670&SGI1-K&MerP&ICEberg|213_IME_gi|7492389948|ref|ABQ57373.1|_MerP___Salmonella_enterica_subsp._enterica_serovar_Kentucky___&merT&MerT&merT&SGI1-K&ICEberg|213_IME_gi|7492389949|ref|ABQ57374.1|_MerT___Salm…	S107	33	S107_33	PAIMGE	PAIMGE
5722	4	4	138257	143979	VF@VF@VF@VF	ssrB@ssrA@spiC/ssaB@ssaC	S118	1	S118_1	VF	VF	VF	VF
5173	3	4	341374	346547	VF@VF@VF	stdA@stdB@stdC&STM3026	S118	2	S118_2	VF	VF	VF
5497	5	5	184611	190108	VF@VF@VF@VF@VF	lpfA@lpfB@lpfC@lpfD@lpfE	S118	3	S118_3	VF	VF	VF	VF	VF
9187	9	9	89115	98302	VF@VF@VF@VF@VF@VF@VF@VF@VF	fimA@fimI@fimC@fimD@fimH@fimF@fimZ@fimY@fimW	S118	4	S118_4	VF	VF	VF	VF	VF	VF	VF	VF	VF
5199	4	5	187072	192271	VF@VF@VF@VF	STM4571&stjB@stjC@STM4574@STM4575	S118	5	S118_5	VF	VF	VF	VF
5580	5	5	208985	214565	VF@VF@VF@VF@VF	sthE@sthD@sthC@sthB@sthA	S118	5	S118_5	VF	VF	VF	VF	VF
7647	7	7	243054	250701	VF@VF@VF@VF@VF@VF@VF	bcfA@bcfB@bcfC@bcfD@bcfE@bcfG@bcfH	S118	5	S118_5	VF	VF	VF	VF	VF	VF	VF
9443	14	16	4904	14347	PHG@PHG@PHG@PHG@PHG@PHG@PHG@PHG@PHG@PHG@PHG@PHG@PHG@PHG	PHAGE118970&PHAGE118970&PHAGE118970@PHAGEST64B@PHAGEST64B@PHAGE118970@PHAGE118970@PHAGE118970@PHAGE118970@PHAGEST64B@PHAGE118970@PHAGE118970@PHAGE118970@PHAGEST64B@PHAGEST64B@PHAGEST64B	S118	6	S118_6	PHG	PHG	PHG	PHG	PHG	PHG	PHG	PHG	PHG	PHG	PHG	PHG	PHG	PHG
7441	3	3	146576	154017	BR@BR@BR	mdtA@mdtB@mdtC	S118	6	S118_6	BR	BR	BR
5231	3	3	103692	108923	VF@VF@VF	stbD@stbC@stbA	S118	7	S118_7	VF	VF	VF
7428	3	10	117879	125307	BR@BR@BR	mdsB&gesB&ARO:3000790&gesA&ARO:3000789@golT&golT@golS&golS&ARO:3000504	S118	7	S118_7	BR	BR	BR
6068	9	10	15205	21273	PHG@PHG@PHG@PHG@PHG@PHG@PHG@PHG@PHG	PHAGEGifsy@PHAGEGifsy@PHAGEGifsy@PHAGEGifsy@PHAGEGifsy@PHAGEGifsy@PHAGEGifsy@PHAGEGifsy@PHAGEGifsy&PHAGEGifsy	S118	8	S118_8	PHG	PHG	PHG	PHG	PHG	PHG	PHG	PHG	PHG
7304	1	1	125803	133107	VF	ratB	S118	8	S118_8	VF
5604	5	6	96198	101802	VF@VF@VF@VF@VF	stfA@stfC@stfD@stfE&stfF@stfG	S118	11	S118_11	VF	VF	VF	VF	VF
5235	6	7	5219	10454	PHG@PHG@PHG@PHG@PHG@PHG	PHAGESEN34@PHAGEGifsy&PHAGEGifsy@PHAGEGifsy@PHAGEGifsy@PHAGEGifsy@PHAGEGifsy	S118	17	S118_17	PHG	PHG	PHG	PHG	PHG	PHG
6397	5	8	44720	51117	PAIMGE@PAI@PAI@MGE@ICE	SGI2&ICEberg|235_IME_gi|5227589580|ref|AIK22123.1|_YidY___Salmonella_enterica_subsp._enterica___&putative@reverse@hypothetical@int3@ICEberg|235_IME_gi|5227589538|ref|AIK22102.1|_TrmE___Salmonella_enterica_subsp._enterica___&SGI2	S118	19	S118_19	PAIMGE	PAI	PAI	MGE	ICE
9701	10	11	52802	62503	PHG@PHG@PHG@PHG@PHG@PHG@PHG@PHG@PHG@PHG	PHAGESfIV@PHAGESfIV@PHAGESfIV@PHAGESfIV@PHAGEcdtI@PHAGESfII@PHAGEcdtI&PHAGEmEp460@PHAGESfII@PHAGEmEp460@PHAGEmEp460	S118	24	S118_24	PHG	PHG	PHG	PHG	PHG	PHG	PHG	PHG	PHG	PHG
9392	5	5	44231	53623	VF@VF@VF@VF@VF	iroN@iroE@iroD@iroC@iroB	S118	25	S118_25	VF	VF	VF	VF	VF
8024	8	8	923	8947	PHG@PHG@PHG@PHG@PHG@PHG@PHG@PHG	PHAGEGifsy@PHAGESPN3UB@PHAGEGifsy@PHAGEGifsy@PHAGESPN3UB@PHAGEGifsy@PHAGEGifsy@PHAGEGifsy	S118	36	S118_36	PHG	PHG	PHG	PHG	PHG	PHG	PHG	PHG
9187	9	9	218551	227738	VF@VF@VF@VF@VF@VF@VF@VF@VF	fimW@fimY@fimZ@fimF@fimH@fimD@fimC@fimI@fimA	S129	1	S129_1	VF	VF	VF	VF	VF	VF	VF	VF	VF
7428	3	10	430450	437878	BR@BR@BR	golS&golS&ARO:3000504@golT&golT@gesA&ARO:3000789&mdsB&ARO:3000790&gesB	S129	1	S129_1	BR	BR	BR
5231	3	3	446837	452068	VF@VF@VF	stbA@stbC@stbD	S129	1	S129_1	VF	VF	VF
7441	3	3	127233	134674	BR@BR@BR	mdtC@mdtB@mdtA	S129	2	S129_2	BR	BR	BR
7647	7	7	31869	39516	VF@VF@VF@VF@VF@VF@VF	bcfH@bcfG@bcfE@bcfD@bcfC@bcfB@bcfA	S129	3	S129_3	VF	VF	VF	VF	VF	VF	VF
5580	5	5	68023	73603	VF@VF@VF@VF@VF	sthA@sthB@sthC@sthD@sthE	S129	3	S129_3	VF	VF	VF	VF	VF
5199	4	5	90317	95516	VF@VF@VF@VF	STM4575@STM4574@stjC@stjB&STM4571	S129	3	S129_3	VF	VF	VF	VF
5722	4	4	110528	116250	VF@VF@VF@VF	ssaC@spiC/ssaB@ssrA@ssrB	S129	4	S129_4	VF	VF	VF	VF
5604	5	6	164150	169754	VF@VF@VF@VF@VF	stfA@stfC@stfD@stfE&stfF@stfG	S129	7	S129_7	VF	VF	VF	VF	VF
9392	5	5	44501	53893	VF@VF@VF@VF@VF	iroN@iroE@iroD@iroC@iroB	S129	15	S129_15	VF	VF	VF	VF	VF
7304	1	1	66562	73866	VF	ratB	S129	16	S129_16	VF
5173	3	4	2468	7641	VF@VF@VF	stdA@stdB@stdC&STM3026	S129	20	S129_20	VF	VF	VF
6397	5	8	44720	51117	PAIMGE@PAI@PAI@MGE@ICE	SGI2&ICEberg|235_IME_gi|5227589580|ref|AIK22123.1|_YidY___Salmonella_enterica_subsp._enterica___&putative@reverse@hypothetical@int3@ICEberg|235_IME_gi|5227589538|ref|AIK22102.1|_TrmE___Salmonella_enterica_subsp._enterica___&SGI2	S129	22	S129_22	PAIMGE	PAI	PAI	MGE	ICE
5585	5	5	45688	51273	PHG@PHG@PHG@PHG@PHG	PHAGEGifsy@PHAGEGifsy@PHAGEGifsy@PHAGEGifsy@PHAGEGifsy	S129	28	S129_28	PHG	PHG	PHG	PHG	PHG
5298	8	10	187	5485	PHG@PHG@PHG@PHG@PHG@PHG@PHG@PHG	PHAGEGifsy@PHAGEGifsy@PHAGEGifsy@PHAGEGifsy&PHAGEGifsy&PHAGEGifsy@PHAGEGifsy@PHAGEGifsy@PHAGESEN34@PHAGESPN3UB	S129	39	S129_39	PHG	PHG	PHG	PHG	PHG	PHG	PHG	PHG
8831	16	17	726	9557	PHG@PHG@PHG@PHG@PHG@PHG@PHG@PHG@PHG@PHG@PHG@PHG@PHG@PHG@PHG@PHG	PHAGEGifsy@PHAGEGifsy@PHAGEGifsy@PHAGEGifsy@PHAGEGifsy@PHAGESEN34@PHAGEGifsy@PHAGEGifsy@PHAGEGifsy@PHAGEGifsy@PHAGEGifsy&PHAGEGifsy@PHAGEGifsy@PHAGEGifsy@PHAGEGifsy@PHAGEGifsy@PHAGEGifsy	S129	40	S129_40	PHG	PHG	PHG	PHG	PHG	PHG	PHG	PHG	PHG	PHG	PHG	PHG	PHG	PHG	PHG	PHG
5231	3	3	90574	95805	VF@VF@VF	stbD@stbC@stbA	S135	1	S135_1	VF	VF	VF
7428	3	10	104760	112188	BR@BR@BR	mdsB&gesB&ARO:3000790&gesA&ARO:3000789@golT&golT@golS&golS&ARO:3000504	S135	1	S135_1	BR	BR	BR
9186	9	9	314938	324124	VF@VF@VF@VF@VF@VF@VF@VF@VF	fimA@fimI@fimC@fimD@fimH@fimF@fimZ@fimY@fimW	S135	1	S135_1	VF	VF	VF	VF	VF	VF	VF	VF	VF
5235	7	8	767091	772326	PHG@PHG@PHG@PHG@PHG@PHG@PHG	PHAGESEN34@PHAGESEN34@PHAGEGifsy&PHAGEGifsy@PHAGEGifsy@PHAGEGifsy@PHAGEGifsy@PHAGEGifsy	S135	1	S135_1	PHG	PHG	PHG	PHG	PHG	PHG	PHG
5580	5	5	237433	243013	VF@VF@VF@VF@VF	sthE@sthD@sthC@sthB@sthA	S135	2	S135_2	VF	VF	VF	VF	VF
7646	7	7	271521	279167	VF@VF@VF@VF@VF@VF@VF	bcfA@bcfB@bcfC@bcfD@bcfE@bcfG@bcfH	S135	2	S135_2	VF	VF	VF	VF	VF	VF	VF
6988	7	7	458393	465381	VF@VF@VF@VF@VF@VF@VF	stkG@stkF@stkE@stkD@stkC@stkB@stkA	S135	2	S135_2	VF	VF	VF	VF	VF	VF	VF
5604	5	6	485286	490890	VF@VF@VF@VF@VF	stfA@stfC@stfD@stfE&stfF@stfG	S135	2	S135_2	VF	VF	VF	VF	VF
5693	5	6	134147	139840	VF@VF@VF@VF@VF	steA@steB@steC@steD@steE&steF	S135	3	S135_3	VF	VF	VF	VF	VF
5722	4	4	17022	22744	VF@VF@VF@VF	ssrB@ssrA@spiC/ssaB@ssaC	S135	4	S135_4	VF	VF	VF	VF
6895	9	9	204192	211087	PHG@PHG@PHG@PHG@PHG@PHG@PHG@PHG@PHG	PHAGEST64T@PHAGEST64T@PHAGEST104@PHAGESE1@PHAGEc@PHAGESf6@PHAGESE1@PHAGESE1@PHAGEepsilon34	S135	5	S135_5	PHG	PHG	PHG	PHG	PHG	PHG	PHG	PHG	PHG
9376	10	10	212444	221820	PHG@PHG@PHG@PHG@PHG@PHG@PHG@PHG@PHG@PHG	PHAGEP22@PHAGEmEpX2@PHAGEvB@PHAGESf101@PHAGEHK620@PHAGESf6@PHAGESf6@PHAGESf6@PHAGESf6@PHAGESf6	S135	5	S135_5	PHG	PHG	PHG	PHG	PHG	PHG	PHG	PHG	PHG	PHG
5497	5	5	55971	61468	VF@VF@VF@VF@VF	lpfA@lpfB@lpfC@lpfD@lpfE	S135	7	S135_7	VF	VF	VF	VF	VF
9560	10	10	88352	97912	PHG@PHG@PHG@PHG@PHG@PHG@PHG@PHG@PHG@PHG	PHAGESJ46@PHAGESJ46@PHAGESJ46@PHAGEpro483@PHAGEpro147@PHAGEL@PHAGEP2@PHAGEP2@PHAGEP2@PHAGEpro483	S135	8	S135_8	PHG	PHG	PHG	PHG	PHG	PHG	PHG	PHG	PHG	PHG
7441	3	3	76892	84333	BR@BR@BR	mdtC@mdtB@mdtA	S135	14	S135_14	BR	BR	BR
8041	8	24	2899	10940	MGE@ICE@PAIMGE@PAIMGE@PAIMGE@PAIMGE@ICE@ICE	tnpA@ICEPmiCHN3335&tnpA&ICEberg|1027_gi|5513884299|ref|APO17805.1|_Relaxase_/helicase___Proteus_mirabilis___@ICEberg|16_gi|229371470|gb|ACQ61893.1|_tetracycline_repressor_protein___Vibrio_cholerae_MJ-1236___&Tetracycline&ICEPmiCHN3335@ICEberg|16_gi|229371471|gb|ACQ61894.1|_TetA___Vibrio_cholerae_MJ-1236___&Tetracycline&tet(A)&ARO:3000165&ICEVchBan9&tet(A)@ICEberg|196_IME_gi|4144747444|ref|AIG5658…	S135	20	S135_20	MGE	ICE	PAIMGE	PAIMGE	PAIMGE	PAIMGE	ICE	ICE
5231	3	3	91757	96988	VF@VF@VF	stbD@stbC@stbA	S136	1	S136_1	VF	VF	VF
7428	3	10	105943	113371	BR@BR@BR	mdsB&gesB&ARO:3000790&gesA&ARO:3000789@golT&golT@golS&golS&ARO:3000504	S136	1	S136_1	BR	BR	BR
9186	9	9	316102	325288	VF@VF@VF@VF@VF@VF@VF@VF@VF	fimA@fimI@fimC@fimD@fimH@fimF@fimZ@fimY@fimW	S136	1	S136_1	VF	VF	VF	VF	VF	VF	VF	VF	VF
5235	7	8	768255	773490	PHG@PHG@PHG@PHG@PHG@PHG@PHG	PHAGESEN34@PHAGESEN34@PHAGEGifsy&PHAGEGifsy@PHAGEGifsy@PHAGEGifsy@PHAGEGifsy@PHAGEGifsy	S136	1	S136_1	PHG	PHG	PHG	PHG	PHG	PHG	PHG
5693	5	6	134147	139840	VF@VF@VF@VF@VF	steA@steB@steC@steD@steE&steF	S136	2	S136_2	VF	VF	VF	VF	VF
5604	5	6	46207	51811	VF@VF@VF@VF@VF	stfG@stfF&stfE@stfD@stfC@stfA	S136	3	S136_3	VF	VF	VF	VF	VF
6988	7	7	71716	78704	VF@VF@VF@VF@VF@VF@VF	stkA@stkB@stkC@stkD@stkE@stkF@stkG	S136	3	S136_3	VF	VF	VF	VF	VF	VF	VF
7646	7	7	257930	265576	VF@VF@VF@VF@VF@VF@VF	bcfH@bcfG@bcfE@bcfD@bcfC@bcfB@bcfA	S136	3	S136_3	VF	VF	VF	VF	VF	VF	VF
5580	5	5	294084	299664	VF@VF@VF@VF@VF	sthA@sthB@sthC@sthD@sthE	S136	3	S136_3	VF	VF	VF	VF	VF
5722	4	4	17022	22744	VF@VF@VF@VF	ssrB@ssrA@spiC/ssaB@ssaC	S136	4	S136_4	VF	VF	VF	VF
9376	10	10	163925	173301	PHG@PHG@PHG@PHG@PHG@PHG@PHG@PHG@PHG@PHG	PHAGESf6@PHAGESf6@PHAGESf6@PHAGESf6@PHAGESf6@PHAGEHK620@PHAGESf101@PHAGEvB@PHAGEmEpX2@PHAGEP22	S136	5	S136_5	PHG	PHG	PHG	PHG	PHG	PHG	PHG	PHG	PHG	PHG
6895	9	9	174658	181553	PHG@PHG@PHG@PHG@PHG@PHG@PHG@PHG@PHG	PHAGEepsilon34@PHAGESE1@PHAGESE1@PHAGESf6@PHAGEc@PHAGESE1@PHAGEST104@PHAGEST64T@PHAGEST64T	S136	5	S136_5	PHG	PHG	PHG	PHG	PHG	PHG	PHG	PHG	PHG
5497	5	5	55971	61468	VF@VF@VF@VF@VF	lpfA@lpfB@lpfC@lpfD@lpfE	S136	7	S136_7	VF	VF	VF	VF	VF
9560	10	10	80608	90168	PHG@PHG@PHG@PHG@PHG@PHG@PHG@PHG@PHG@PHG	PHAGEpro483@PHAGEP2@PHAGEP2@PHAGEP2@PHAGEL@PHAGEpro147@PHAGEpro483@PHAGESJ46@PHAGESJ46@PHAGESJ46	S136	9	S136_9	PHG	PHG	PHG	PHG	PHG	PHG	PHG	PHG	PHG	PHG
7441	3	3	26129	33570	BR@BR@BR	mdtC@mdtB@mdtA	S136	19	S136_19	BR	BR	BR
9187	9	9	78563	87750	VF@VF@VF@VF@VF@VF@VF@VF@VF	fimW@fimY@fimZ@fimF@fimH@fimD@fimC@fimI@fimA	S146	1	S146_1	VF	VF	VF	VF	VF	VF	VF	VF	VF
7428	3	10	290462	297890	BR@BR@BR	golS&golS&ARO:3000504@golT&golT@gesA&ARO:3000789&mdsB&ARO:3000790&gesB	S146	1	S146_1	BR	BR	BR
5231	3	3	306849	312080	VF@VF@VF	stbA@stbC@stbD	S146	1	S146_1	VF	VF	VF
7441	3	3	207501	214942	BR@BR@BR	mdtA@mdtB@mdtC	S146	2	S146_2	BR	BR	BR
5199	4	5	227437	232636	VF@VF@VF@VF	STM4571&stjB@stjC@STM4574@STM4575	S146	3	S146_3	VF	VF	VF	VF
5580	5	5	249350	254930	VF@VF@VF@VF@VF	sthE@sthD@sthC@sthB@sthA	S146	3	S146_3	VF	VF	VF	VF	VF
7647	7	7	283437	291084	VF@VF@VF@VF@VF@VF@VF	bcfA@bcfB@bcfC@bcfD@bcfE@bcfG@bcfH	S146	3	S146_3	VF	VF	VF	VF	VF	VF	VF
5722	4	4	110528	116250	VF@VF@VF@VF	ssaC@spiC/ssaB@ssrA@ssrB	S146	4	S146_4	VF	VF	VF	VF
5604	5	6	37882	43486	VF@VF@VF@VF@VF	stfG@stfF&stfE@stfD@stfC@stfA	S146	7	S146_7	VF	VF	VF	VF	VF
9392	5	5	44501	53893	VF@VF@VF@VF@VF	iroN@iroE@iroD@iroC@iroB	S146	16	S146_16	VF	VF	VF	VF	VF
7304	1	1	66562	73866	VF	ratB	S146	17	S146_17	VF
5173	3	4	2467	7640	VF@VF@VF	stdA@stdB@stdC&STM3026	S146	21	S146_21	VF	VF	VF
5842	5	8	30363	36205	ICE@MGE@PAI@PAI@PAIMGE	SGI2&ICEberg|235_IME_gi|5227589538|ref|AIK22102.1|_TrmE___Salmonella_enterica_subsp._enterica___@int3@hypothetical@reverse@SGI2&ICEberg|235_IME_gi|5227589580|ref|AIK22123.1|_YidY___Salmonella_enterica_subsp._enterica___&putative	S146	23	S146_23	ICE	MGE	PAI	PAI	PAIMGE
5585	5	5	45682	51267	PHG@PHG@PHG@PHG@PHG	PHAGEGifsy@PHAGEGifsy@PHAGEGifsy@PHAGEGifsy@PHAGEGifsy	S146	29	S146_29	PHG	PHG	PHG	PHG	PHG
5298	8	10	7321	12619	PHG@PHG@PHG@PHG@PHG@PHG@PHG@PHG	PHAGESPN3UB@PHAGESEN34@PHAGEGifsy@PHAGEGifsy@PHAGEGifsy&PHAGEGifsy&PHAGEGifsy@PHAGEGifsy@PHAGEGifsy@PHAGEGifsy	S146	37	S146_37	PHG	PHG	PHG	PHG	PHG	PHG	PHG	PHG
8831	16	17	17	8848	PHG@PHG@PHG@PHG@PHG@PHG@PHG@PHG@PHG@PHG@PHG@PHG@PHG@PHG@PHG@PHG	PHAGEGifsy@PHAGEGifsy@PHAGEGifsy@PHAGEGifsy@PHAGEGifsy@PHAGEGifsy&PHAGEGifsy@PHAGEGifsy@PHAGEGifsy@PHAGEGifsy@PHAGEGifsy@PHAGESEN34@PHAGEGifsy@PHAGEGifsy@PHAGEGifsy@PHAGEGifsy@PHAGEGifsy	S146	38	S146_38	PHG	PHG	PHG	PHG	PHG	PHG	PHG	PHG	PHG	PHG	PHG	PHG	PHG	PHG	PHG	PHG
5722	4	4	371231	376953	VF@VF@VF@VF	ssaC@spiC/ssaB@ssrA@ssrB	S147	1	S147_1	VF	VF	VF	VF
5173	3	4	359729	364902	VF@VF@VF	stdA@stdB@stdC&STM3026	S147	2	S147_2	VF	VF	VF
5497	5	5	139467	144964	VF@VF@VF@VF@VF	lpfE@lpfD@lpfC@lpfB@lpfA	S147	3	S147_3	VF	VF	VF	VF	VF
9187	9	9	217192	226379	VF@VF@VF@VF@VF@VF@VF@VF@VF	fimW@fimY@fimZ@fimF@fimH@fimD@fimC@fimI@fimA	S147	4	S147_4	VF	VF	VF	VF	VF	VF	VF	VF	VF
7647	7	7	32009	39656	VF@VF@VF@VF@VF@VF@VF	bcfH@bcfG@bcfE@bcfD@bcfC@bcfB@bcfA	S147	5	S147_5	VF	VF	VF	VF	VF	VF	VF
5580	5	5	68145	73725	VF@VF@VF@VF@VF	sthA@sthB@sthC@sthD@sthE	S147	5	S147_5	VF	VF	VF	VF	VF
5199	4	5	90439	95638	VF@VF@VF@VF	STM4575@STM4574@stjC@stjB&STM4571	S147	5	S147_5	VF	VF	VF	VF
9443	14	16	4904	14347	PHG@PHG@PHG@PHG@PHG@PHG@PHG@PHG@PHG@PHG@PHG@PHG@PHG@PHG	PHAGE118970&PHAGE118970&PHAGE118970@PHAGEST64B@PHAGEST64B@PHAGE118970@PHAGE118970@PHAGE118970@PHAGE118970@PHAGEST64B@PHAGE118970@PHAGE118970@PHAGE118970@PHAGEST64B@PHAGEST64B@PHAGEST64B	S147	6	S147_6	PHG	PHG	PHG	PHG	PHG	PHG	PHG	PHG	PHG	PHG	PHG	PHG	PHG	PHG
7441	3	3	146576	154017	BR@BR@BR	mdtA@mdtB@mdtC	S147	6	S147_6	BR	BR	BR
7428	3	10	113856	121284	BR@BR@BR	golS&golS&ARO:3000504@golT&golT@gesA&ARO:3000789&mdsB&ARO:3000790&gesB	S147	7	S147_7	BR	BR	BR
5231	3	3	130243	135474	VF@VF@VF	stbA@stbC@stbD	S147	7	S147_7	VF	VF	VF
5604	5	6	53253	58857	VF@VF@VF@VF@VF	stfG@stfF&stfE@stfD@stfC@stfA	S147	9	S147_9	VF	VF	VF	VF	VF
6068	9	10	15205	21273	PHG@PHG@PHG@PHG@PHG@PHG@PHG@PHG@PHG	PHAGEGifsy@PHAGEGifsy@PHAGEGifsy@PHAGEGifsy@PHAGEGifsy@PHAGEGifsy@PHAGEGifsy@PHAGEGifsy@PHAGEGifsy&PHAGEGifsy	S147	10	S147_10	PHG	PHG	PHG	PHG	PHG	PHG	PHG	PHG	PHG
7304	1	1	125791	133095	VF	ratB	S147	10	S147_10	VF
5235	6	7	97874	103109	PHG@PHG@PHG@PHG@PHG@PHG	PHAGEGifsy@PHAGEGifsy@PHAGEGifsy@PHAGEGifsy@PHAGEGifsy&PHAGEGifsy@PHAGESEN34	S147	15	S147_15	PHG	PHG	PHG	PHG	PHG	PHG
5842	5	8	30438	36280	ICE@MGE@PAI@PAI@PAIMGE	SGI2&ICEberg|235_IME_gi|5227589538|ref|AIK22102.1|_TrmE___Salmonella_enterica_subsp._enterica___@int3@hypothetical@reverse@SGI2&ICEberg|235_IME_gi|5227589580|ref|AIK22123.1|_YidY___Salmonella_enterica_subsp._enterica___&putative	S147	17	S147_17	ICE	MGE	PAI	PAI	PAIMGE
9701	10	11	67458	77159	PHG@PHG@PHG@PHG@PHG@PHG@PHG@PHG@PHG@PHG	PHAGESfIV@PHAGESfIV@PHAGESfIV@PHAGESfIV@PHAGEcdtI@PHAGESfII@PHAGEcdtI&PHAGEmEp460@PHAGESfII@PHAGEmEp460@PHAGEmEp460	S147	18	S147_18	PHG	PHG	PHG	PHG	PHG	PHG	PHG	PHG	PHG	PHG
5754	4	6	144	5898	PHG@PHG@PHG@PHG	PHAGEST64B&PHAGEST64B@PHAGEST64B&PHAGEST64B@PHAGE118970@PHAGESfII	S147	23	S147_23	PHG	PHG	PHG	PHG
9392	5	5	44231	53623	VF@VF@VF@VF@VF	iroN@iroE@iroD@iroC@iroB	S147	24	S147_24	VF	VF	VF	VF	VF
5231	3	3	125010	130241	VF@VF@VF	stbD@stbC@stbA	S148	1	S148_1	VF	VF	VF
7428	3	10	139197	146625	BR@BR@BR	mdsB&gesB&ARO:3000790&gesA&ARO:3000789@golT&golT@golS&golS&ARO:3000504	S148	1	S148_1	BR	BR	BR
9187	9	9	349340	358527	VF@VF@VF@VF@VF@VF@VF@VF@VF	fimA@fimI@fimC@fimD@fimH@fimF@fimZ@fimY@fimW	S148	1	S148_1	VF	VF	VF	VF	VF	VF	VF	VF	VF
7441	3	3	125935	133376	BR@BR@BR	mdtC@mdtB@mdtA	S148	2	S148_2	BR	BR	BR
5199	4	5	227437	232636	VF@VF@VF@VF	STM4571&stjB@stjC@STM4574@STM4575	S148	4	S148_4	VF	VF	VF	VF
5580	5	5	249350	254930	VF@VF@VF@VF@VF	sthE@sthD@sthC@sthB@sthA	S148	4	S148_4	VF	VF	VF	VF	VF
7647	7	7	283437	291084	VF@VF@VF@VF@VF@VF@VF	bcfA@bcfB@bcfC@bcfD@bcfE@bcfG@bcfH	S148	4	S148_4	VF	VF	VF	VF	VF	VF	VF
5722	4	4	110529	116251	VF@VF@VF@VF	ssaC@spiC/ssaB@ssrA@ssrB	S148	5	S148_5	VF	VF	VF	VF
9392	5	5	168173	177565	VF@VF@VF@VF@VF	iroN@iroE@iroD@iroC@iroB	S148	7	S148_7	VF	VF	VF	VF	VF
5604	5	6	164150	169754	VF@VF@VF@VF@VF	stfA@stfC@stfD@stfE&stfF@stfG	S148	8	S148_8	VF	VF	VF	VF	VF
7304	1	1	66563	73867	VF	ratB	S148	16	S148_16	VF
5173	3	4	2467	7640	VF@VF@VF	stdA@stdB@stdC&STM3026	S148	19	S148_19	VF	VF	VF
6397	5	8	44720	51117	PAIMGE@PAI@PAI@MGE@ICE	SGI2&ICEberg|235_IME_gi|5227589580|ref|AIK22123.1|_YidY___Salmonella_enterica_subsp._enterica___&putative@reverse@hypothetical@int3@ICEberg|235_IME_gi|5227589538|ref|AIK22102.1|_TrmE___Salmonella_enterica_subsp._enterica___&SGI2	S148	21	S148_21	PAIMGE	PAI	PAI	MGE	ICE
5585	5	5	72	5657	PHG@PHG@PHG@PHG@PHG	PHAGEGifsy@PHAGEGifsy@PHAGEGifsy@PHAGEGifsy@PHAGEGifsy	S148	26	S148_26	PHG	PHG	PHG	PHG	PHG
5298	8	10	7321	12619	PHG@PHG@PHG@PHG@PHG@PHG@PHG@PHG	PHAGESPN3UB@PHAGESEN34@PHAGEGifsy@PHAGEGifsy@PHAGEGifsy&PHAGEGifsy&PHAGEGifsy@PHAGEGifsy@PHAGEGifsy@PHAGEGifsy	S148	34	S148_34	PHG	PHG	PHG	PHG	PHG	PHG	PHG	PHG
8831	16	17	726	9557	PHG@PHG@PHG@PHG@PHG@PHG@PHG@PHG@PHG@PHG@PHG@PHG@PHG@PHG@PHG@PHG	PHAGEGifsy@PHAGEGifsy@PHAGEGifsy@PHAGEGifsy@PHAGEGifsy@PHAGESEN34@PHAGEGifsy@PHAGEGifsy@PHAGEGifsy@PHAGEGifsy@PHAGEGifsy&PHAGEGifsy@PHAGEGifsy@PHAGEGifsy@PHAGEGifsy@PHAGEGifsy@PHAGEGifsy	S148	35	S148_35	PHG	PHG	PHG	PHG	PHG	PHG	PHG	PHG	PHG	PHG	PHG	PHG	PHG	PHG	PHG	PHG
5722	4	4	371229	376951	VF@VF@VF@VF	ssaC@spiC/ssaB@ssrA@ssrB	S149	1	S149_1	VF	VF	VF	VF
5173	3	4	253878	259051	VF@VF@VF	stdA@stdB@stdC&STM3026	S149	2	S149_2	VF	VF	VF
5497	5	5	139467	144964	VF@VF@VF@VF@VF	lpfE@lpfD@lpfC@lpfB@lpfA	S149	3	S149_3	VF	VF	VF	VF	VF
9187	9	9	89115	98302	VF@VF@VF@VF@VF@VF@VF@VF@VF	fimA@fimI@fimC@fimD@fimH@fimF@fimZ@fimY@fimW	S149	4	S149_4	VF	VF	VF	VF	VF	VF	VF	VF	VF
5199	4	5	187072	192271	VF@VF@VF@VF	STM4571&stjB@stjC@STM4574@STM4575	S149	5	S149_5	VF	VF	VF	VF
5580	5	5	208985	214565	VF@VF@VF@VF@VF	sthE@sthD@sthC@sthB@sthA	S149	5	S149_5	VF	VF	VF	VF	VF
7647	7	7	243054	250701	VF@VF@VF@VF@VF@VF@VF	bcfA@bcfB@bcfC@bcfD@bcfE@bcfG@bcfH	S149	5	S149_5	VF	VF	VF	VF	VF	VF	VF
7441	3	3	125944	133385	BR@BR@BR	mdtC@mdtB@mdtA	S149	6	S149_6	BR	BR	BR
9443	14	16	265614	275057	PHG@PHG@PHG@PHG@PHG@PHG@PHG@PHG@PHG@PHG@PHG@PHG@PHG@PHG	PHAGEST64B@PHAGEST64B@PHAGEST64B@PHAGE118970@PHAGE118970@PHAGE118970@PHAGEST64B@PHAGE118970@PHAGE118970@PHAGE118970@PHAGE118970@PHAGEST64B@PHAGEST64B@PHAGE118970&PHAGE118970&PHAGE118970	S149	6	S149_6	PHG	PHG	PHG	PHG	PHG	PHG	PHG	PHG	PHG	PHG	PHG	PHG	PHG	PHG
5231	3	3	103692	108923	VF@VF@VF	stbD@stbC@stbA	S149	7	S149_7	VF	VF	VF
7428	3	10	117879	125307	BR@BR@BR	mdsB&gesB&ARO:3000790&gesA&ARO:3000789@golT&golT@golS&golS&ARO:3000504	S149	7	S149_7	BR	BR	BR
7304	1	1	94266	101570	VF	ratB	S149	10	S149_10	VF
5604	5	6	53253	58857	VF@VF@VF@VF@VF	stfG@stfF&stfE@stfD@stfC@stfA	S149	11	S149_11	VF	VF	VF	VF	VF
6397	5	8	44720	51117	PAIMGE@PAI@PAI@MGE@ICE	SGI2&ICEberg|235_IME_gi|5227589580|ref|AIK22123.1|_YidY___Salmonella_enterica_subsp._enterica___&putative@reverse@hypothetical@int3@ICEberg|235_IME_gi|5227589538|ref|AIK22102.1|_TrmE___Salmonella_enterica_subsp._enterica___&SGI2	S149	18	S149_18	PAIMGE	PAI	PAI	MGE	ICE
9701	10	11	319	10020	PHG@PHG@PHG@PHG@PHG@PHG@PHG@PHG@PHG@PHG	PHAGEmEp460@PHAGEmEp460@PHAGESfII@PHAGEmEp460&PHAGEcdtI@PHAGESfII@PHAGEcdtI@PHAGESfIV@PHAGESfIV@PHAGESfIV@PHAGESfIV	S149	19	S149_19	PHG	PHG	PHG	PHG	PHG	PHG	PHG	PHG	PHG	PHG
5754	4	6	51805	57559	PHG@PHG@PHG@PHG	PHAGESfII@PHAGE118970@PHAGEST64B&PHAGEST64B@PHAGEST64B&PHAGEST64B	S149	25	S149_25	PHG	PHG	PHG	PHG
9392	5	5	44114	53506	VF@VF@VF@VF@VF	iroN@iroE@iroD@iroC@iroB	S149	26	S149_26	VF	VF	VF	VF	VF
6068	9	10	15910	21978	PHG@PHG@PHG@PHG@PHG@PHG@PHG@PHG@PHG	PHAGEGifsy@PHAGEGifsy@PHAGEGifsy@PHAGEGifsy@PHAGEGifsy@PHAGEGifsy@PHAGEGifsy@PHAGEGifsy@PHAGEGifsy&PHAGEGifsy	S149	32	S149_32	PHG	PHG	PHG	PHG	PHG	PHG	PHG	PHG	PHG
6226	6	7	295	6521	PHG@PHG@PHG@PHG@PHG@PHG	PHAGEGifsy@PHAGEGifsy@PHAGEGifsy@PHAGEGifsy&sodCI@PHAGEGifsy@PHAGEGifsy	S149	34	S149_34	PHG	PHG	PHG	PHG	PHG	PHG
5235	6	7	9123	14358	PHG@PHG@PHG@PHG@PHG@PHG	PHAGEGifsy@PHAGEGifsy@PHAGEGifsy@PHAGEGifsy@PHAGEGifsy&PHAGEGifsy@PHAGESEN34	S149	34	S149_34	PHG	PHG	PHG	PHG	PHG	PHG
5722	4	4	79168	84890	VF@VF@VF@VF	ssrB@ssrA@spiC/ssaB@ssaC	S152	1	S152_1	VF	VF	VF	VF
5173	3	4	216573	221746	VF@VF@VF	STM3026&stdC@stdB@stdA	S152	2	S152_2	VF	VF	VF
9187	9	9	136329	145516	VF@VF@VF@VF@VF@VF@VF@VF@VF	fimA@fimI@fimC@fimD@fimH@fimF@fimZ@fimY@fimW	S152	3	S152_3	VF	VF	VF	VF	VF	VF	VF	VF	VF
5223	4	5	229273	234496	VF@VF@VF@VF	STM4571&stjB@stjC@STM4574@STM4575	S152	4	S152_4	VF	VF	VF	VF
5580	5	5	251210	256790	VF@VF@VF@VF@VF	sthE@sthD@sthC@sthB@sthA	S152	4	S152_4	VF	VF	VF	VF	VF
7647	7	7	285297	292944	VF@VF@VF@VF@VF@VF@VF	bcfA@bcfB@bcfC@bcfD@bcfE@bcfG@bcfH	S152	4	S152_4	VF	VF	VF	VF	VF	VF	VF
5604	5	6	53358	58962	VF@VF@VF@VF@VF	stfG@stfF&stfE@stfD@stfC@stfA	S152	6	S152_6	VF	VF	VF	VF	VF
5497	5	5	185076	190573	VF@VF@VF@VF@VF	lpfA@lpfB@lpfC@lpfD@lpfE	S152	7	S152_7	VF	VF	VF	VF	VF
7441	3	3	55056	62497	BR@BR@BR	mdtA@mdtB@mdtC	S152	10	S152_10	BR	BR	BR
5231	3	3	81990	87221	VF@VF@VF	stbD@stbC@stbA	S152	13	S152_13	VF	VF	VF
7428	3	10	96179	103607	BR@BR@BR	mdsB&gesB&ARO:3000790&gesA&ARO:3000789@golT&golT@golS&golS&ARO:3000504	S152	13	S152_13	BR	BR	BR
9392	5	5	81038	90430	VF@VF@VF@VF@VF	iroB@iroC@iroD@iroE@iroN	S152	15	S152_15	VF	VF	VF	VF	VF
7304	1	1	93218	100522	VF	ratB	S152	16	S152_16	VF
8871	8	49	1825	10696	GI@AR@ICE@MGE@PAIMGE@GI@PAIMGE@PAIMGE	Tn6091&ICEberg|43_gi|20095165|gb|AAM08031.1|_transposase_tnpIS15___Providencia_rettgeri___&TnpA26&tnpA&PHAGERCS47&IS26&KP966111@mph(A)&mph(A)&ICEberg|254_IME_gi|9873341267|ref|AJS16036.1|_macrolide_2-phosphotransferase___Proteus_mirabilis___&SGI1-B2&ARO:3000316&ARO:3003839&ICEVchChnAHV1003&ICEberg|1064_gi|3661129042|ref|ALP45218.1|_mrx_protein___Vibrio_cholerae___@ICEVchChnAHV1003&ICEberg|1064_gi…	S152	19	S152_19	GI	AR	ICE	MGE	PAIMGE	GI	PAIMGE	PAIMGE
6397	5	8	44720	51117	PAIMGE@PAI@PAI@MGE@ICE	SGI2&ICEberg|235_IME_gi|5227589580|ref|AIK22123.1|_YidY___Salmonella_enterica_subsp._enterica___&putative@reverse@hypothetical@int3@ICEberg|235_IME_gi|5227589538|ref|AIK22102.1|_TrmE___Salmonella_enterica_subsp._enterica___&SGI2	S152	24	S152_24	PAIMGE	PAI	PAI	MGE	ICE
5231	3	3	125010	130241	VF@VF@VF	stbD@stbC@stbA	S18	1	S18_1	VF	VF	VF
7428	3	10	139197	146625	BR@BR@BR	mdsB&gesB&ARO:3000790&gesA&ARO:3000789@golT&golT@golS&golS&ARO:3000504	S18	1	S18_1	BR	BR	BR
9187	9	9	349340	358527	VF@VF@VF@VF@VF@VF@VF@VF@VF	fimA@fimI@fimC@fimD@fimH@fimF@fimZ@fimY@fimW	S18	1	S18_1	VF	VF	VF	VF	VF	VF	VF	VF	VF
7441	3	3	207501	214942	BR@BR@BR	mdtA@mdtB@mdtC	S18	2	S18_2	BR	BR	BR
7647	7	7	5266	12913	VF@VF@VF@VF@VF@VF@VF	bcfH@bcfG@bcfE@bcfD@bcfC@bcfB@bcfA	S18	4	S18_4	VF	VF	VF	VF	VF	VF	VF
5580	5	5	41420	47000	VF@VF@VF@VF@VF	sthA@sthB@sthC@sthD@sthE	S18	4	S18_4	VF	VF	VF	VF	VF
5199	4	5	63714	68913	VF@VF@VF@VF	STM4575@STM4574@stjC@stjB&STM4571	S18	4	S18_4	VF	VF	VF	VF
5604	5	6	164150	169754	VF@VF@VF@VF@VF	stfA@stfC@stfD@stfE&stfF@stfG	S18	6	S18_6	VF	VF	VF	VF	VF
5722	4	4	110528	116250	VF@VF@VF@VF	ssaC@spiC/ssaB@ssrA@ssrB	S18	10	S18_10	VF	VF	VF	VF
9392	5	5	44501	53893	VF@VF@VF@VF@VF	iroN@iroE@iroD@iroC@iroB	S18	16	S18_16	VF	VF	VF	VF	VF
7304	1	1	66562	73866	VF	ratB	S18	17	S18_17	VF
5173	3	4	2467	7640	VF@VF@VF	stdA@stdB@stdC&STM3026	S18	21	S18_21	VF	VF	VF
6397	5	8	44720	51117	PAIMGE@PAI@PAI@MGE@ICE	SGI2&ICEberg|235_IME_gi|5227589580|ref|AIK22123.1|_YidY___Salmonella_enterica_subsp._enterica___&putative@reverse@hypothetical@int3@ICEberg|235_IME_gi|5227589538|ref|AIK22102.1|_TrmE___Salmonella_enterica_subsp._enterica___&SGI2	S18	24	S18_24	PAIMGE	PAI	PAI	MGE	ICE
5585	5	5	45682	51267	PHG@PHG@PHG@PHG@PHG	PHAGEGifsy@PHAGEGifsy@PHAGEGifsy@PHAGEGifsy@PHAGEGifsy	S18	29	S18_29	PHG	PHG	PHG	PHG	PHG
5298	8	10	187	5485	PHG@PHG@PHG@PHG@PHG@PHG@PHG@PHG	PHAGEGifsy@PHAGEGifsy@PHAGEGifsy@PHAGEGifsy&PHAGEGifsy&PHAGEGifsy@PHAGEGifsy@PHAGEGifsy@PHAGESEN34@PHAGESPN3UB	S18	37	S18_37	PHG	PHG	PHG	PHG	PHG	PHG	PHG	PHG
8831	16	17	17	8848	PHG@PHG@PHG@PHG@PHG@PHG@PHG@PHG@PHG@PHG@PHG@PHG@PHG@PHG@PHG@PHG	PHAGEGifsy@PHAGEGifsy@PHAGEGifsy@PHAGEGifsy@PHAGEGifsy@PHAGEGifsy&PHAGEGifsy@PHAGEGifsy@PHAGEGifsy@PHAGEGifsy@PHAGEGifsy@PHAGESEN34@PHAGEGifsy@PHAGEGifsy@PHAGEGifsy@PHAGEGifsy@PHAGEGifsy	S18	38	S18_38	PHG	PHG	PHG	PHG	PHG	PHG	PHG	PHG	PHG	PHG	PHG	PHG	PHG	PHG	PHG	PHG
9187	9	9	219750	228937	VF@VF@VF@VF@VF@VF@VF@VF@VF	fimW@fimY@fimZ@fimF@fimH@fimD@fimC@fimI@fimA	S21	1	S21_1	VF	VF	VF	VF	VF	VF	VF	VF	VF
7428	3	10	431649	439077	BR@BR@BR	golS&golS&ARO:3000504@golT&golT@gesA&ARO:3000789&mdsB&ARO:3000790&gesB	S21	1	S21_1	BR	BR	BR
5231	3	3	448036	453267	VF@VF@VF	stbA@stbC@stbD	S21	1	S21_1	VF	VF	VF
7441	3	3	207501	214942	BR@BR@BR	mdtA@mdtB@mdtC	S21	2	S21_2	BR	BR	BR
5199	4	5	227437	232636	VF@VF@VF@VF	STM4571&stjB@stjC@STM4574@STM4575	S21	4	S21_4	VF	VF	VF	VF
5580	5	5	249350	254930	VF@VF@VF@VF@VF	sthE@sthD@sthC@sthB@sthA	S21	4	S21_4	VF	VF	VF	VF	VF
7647	7	7	283437	291084	VF@VF@VF@VF@VF@VF@VF	bcfA@bcfB@bcfC@bcfD@bcfE@bcfG@bcfH	S21	4	S21_4	VF	VF	VF	VF	VF	VF	VF
5722	4	4	150573	156295	VF@VF@VF@VF	ssrB@ssrA@spiC/ssaB@ssaC	S21	5	S21_5	VF	VF	VF	VF
5604	5	6	164150	169754	VF@VF@VF@VF@VF	stfA@stfC@stfD@stfE&stfF@stfG	S21	7	S21_7	VF	VF	VF	VF	VF
9392	5	5	168443	177835	VF@VF@VF@VF@VF	iroN@iroE@iroD@iroC@iroB	S21	11	S21_11	VF	VF	VF	VF	VF
7304	1	1	66563	73867	VF	ratB	S21	16	S21_16	VF
5173	3	4	2467	7640	VF@VF@VF	stdA@stdB@stdC&STM3026	S21	19	S21_19	VF	VF	VF
5842	5	8	30363	36205	ICE@MGE@PAI@PAI@PAIMGE	SGI2&ICEberg|235_IME_gi|5227589538|ref|AIK22102.1|_TrmE___Salmonella_enterica_subsp._enterica___@int3@hypothetical@reverse@SGI2&ICEberg|235_IME_gi|5227589580|ref|AIK22123.1|_YidY___Salmonella_enterica_subsp._enterica___&putative	S21	21	S21_21	ICE	MGE	PAI	PAI	PAIMGE
5585	5	5	45682	51267	PHG@PHG@PHG@PHG@PHG	PHAGEGifsy@PHAGEGifsy@PHAGEGifsy@PHAGEGifsy@PHAGEGifsy	S21	27	S21_27	PHG	PHG	PHG	PHG	PHG
5298	8	10	7321	12619	PHG@PHG@PHG@PHG@PHG@PHG@PHG@PHG	PHAGESPN3UB@PHAGESEN34@PHAGEGifsy@PHAGEGifsy@PHAGEGifsy&PHAGEGifsy&PHAGEGifsy@PHAGEGifsy@PHAGEGifsy@PHAGEGifsy	S21	35	S21_35	PHG	PHG	PHG	PHG	PHG	PHG	PHG	PHG
8831	16	17	17	8848	PHG@PHG@PHG@PHG@PHG@PHG@PHG@PHG@PHG@PHG@PHG@PHG@PHG@PHG@PHG@PHG	PHAGEGifsy@PHAGEGifsy@PHAGEGifsy@PHAGEGifsy@PHAGEGifsy@PHAGEGifsy&PHAGEGifsy@PHAGEGifsy@PHAGEGifsy@PHAGEGifsy@PHAGEGifsy@PHAGESEN34@PHAGEGifsy@PHAGEGifsy@PHAGEGifsy@PHAGEGifsy@PHAGEGifsy	S21	36	S21_36	PHG	PHG	PHG	PHG	PHG	PHG	PHG	PHG	PHG	PHG	PHG	PHG	PHG	PHG	PHG	PHG
5231	3	3	90574	95805	VF@VF@VF	stbD@stbC@stbA	S29	1	S29_1	VF	VF	VF
7428	3	10	104760	112188	BR@BR@BR	mdsB&gesB&ARO:3000790&gesA&ARO:3000789@golT&golT@golS&golS&ARO:3000504	S29	1	S29_1	BR	BR	BR
9186	9	9	314938	324124	VF@VF@VF@VF@VF@VF@VF@VF@VF	fimA@fimI@fimC@fimD@fimH@fimF@fimZ@fimY@fimW	S29	1	S29_1	VF	VF	VF	VF	VF	VF	VF	VF	VF
5235	7	8	767091	772326	PHG@PHG@PHG@PHG@PHG@PHG@PHG	PHAGESEN34@PHAGESEN34@PHAGEGifsy&PHAGEGifsy@PHAGEGifsy@PHAGEGifsy@PHAGEGifsy@PHAGEGifsy	S29	1	S29_1	PHG	PHG	PHG	PHG	PHG	PHG	PHG
5693	5	6	134147	139840	VF@VF@VF@VF@VF	steA@steB@steC@steD@steE&steF	S29	2	S29_2	VF	VF	VF	VF	VF
5604	5	6	46451	52055	VF@VF@VF@VF@VF	stfG@stfF&stfE@stfD@stfC@stfA	S29	3	S29_3	VF	VF	VF	VF	VF
6988	7	7	71960	78948	VF@VF@VF@VF@VF@VF@VF	stkA@stkB@stkC@stkD@stkE@stkF@stkG	S29	3	S29_3	VF	VF	VF	VF	VF	VF	VF
7646	7	7	258174	265820	VF@VF@VF@VF@VF@VF@VF	bcfH@bcfG@bcfE@bcfD@bcfC@bcfB@bcfA	S29	3	S29_3	VF	VF	VF	VF	VF	VF	VF
5580	5	5	294328	299908	VF@VF@VF@VF@VF	sthA@sthB@sthC@sthD@sthE	S29	3	S29_3	VF	VF	VF	VF	VF
5722	4	4	17022	22744	VF@VF@VF@VF	ssrB@ssrA@spiC/ssaB@ssaC	S29	4	S29_4	VF	VF	VF	VF
9376	10	10	163925	173301	PHG@PHG@PHG@PHG@PHG@PHG@PHG@PHG@PHG@PHG	PHAGESf6@PHAGESf6@PHAGESf6@PHAGESf6@PHAGESf6@PHAGEHK620@PHAGESf101@PHAGEvB@PHAGEmEpX2@PHAGEP22	S29	5	S29_5	PHG	PHG	PHG	PHG	PHG	PHG	PHG	PHG	PHG	PHG
6895	9	9	174658	181553	PHG@PHG@PHG@PHG@PHG@PHG@PHG@PHG@PHG	PHAGEepsilon34@PHAGESE1@PHAGESE1@PHAGESf6@PHAGEc@PHAGESE1@PHAGEST104@PHAGEST64T@PHAGEST64T	S29	5	S29_5	PHG	PHG	PHG	PHG	PHG	PHG	PHG	PHG	PHG
5497	5	5	166800	172297	VF@VF@VF@VF@VF	lpfE@lpfD@lpfC@lpfB@lpfA	S29	7	S29_7	VF	VF	VF	VF	VF
9560	10	10	88352	97912	PHG@PHG@PHG@PHG@PHG@PHG@PHG@PHG@PHG@PHG	PHAGESJ46@PHAGESJ46@PHAGESJ46@PHAGEpro483@PHAGEpro147@PHAGEL@PHAGEP2@PHAGEP2@PHAGEP2@PHAGEpro483	S29	9	S29_9	PHG	PHG	PHG	PHG	PHG	PHG	PHG	PHG	PHG	PHG
7441	3	3	76892	84333	BR@BR@BR	mdtC@mdtB@mdtA	S29	13	S29_13	BR	BR	BR
9187	9	9	216940	226127	VF@VF@VF@VF@VF@VF@VF@VF@VF	fimW@fimY@fimZ@fimF@fimH@fimD@fimC@fimI@fimA	S34	1	S34_1	VF	VF	VF	VF	VF	VF	VF	VF	VF
7428	3	10	428839	436267	BR@BR@BR	golS&golS&ARO:3000504@golT&golT@gesA&ARO:3000789&mdsB&ARO:3000790&gesB	S34	1	S34_1	BR	BR	BR
5231	3	3	445226	450457	VF@VF@VF	stbA@stbC@stbD	S34	1	S34_1	VF	VF	VF
7441	3	3	207501	214942	BR@BR@BR	mdtA@mdtB@mdtC	S34	2	S34_2	BR	BR	BR
7647	7	7	31869	39516	VF@VF@VF@VF@VF@VF@VF	bcfH@bcfG@bcfE@bcfD@bcfC@bcfB@bcfA	S34	3	S34_3	VF	VF	VF	VF	VF	VF	VF
5580	5	5	68023	73603	VF@VF@VF@VF@VF	sthA@sthB@sthC@sthD@sthE	S34	3	S34_3	VF	VF	VF	VF	VF
5199	4	5	90317	95516	VF@VF@VF@VF	STM4575@STM4574@stjC@stjB&STM4571	S34	3	S34_3	VF	VF	VF	VF
5722	4	4	110528	116250	VF@VF@VF@VF	ssaC@spiC/ssaB@ssrA@ssrB	S34	5	S34_5	VF	VF	VF	VF
5604	5	6	164288	169892	VF@VF@VF@VF@VF	stfA@stfC@stfD@stfE&stfF@stfG	S34	7	S34_7	VF	VF	VF	VF	VF
9392	5	5	81030	90422	VF@VF@VF@VF@VF	iroB@iroC@iroD@iroE@iroN	S34	15	S34_15	VF	VF	VF	VF	VF
7304	1	1	66562	73866	VF	ratB	S34	16	S34_16	VF
5173	3	4	91347	96520	VF@VF@VF	STM3026&stdC@stdB@stdA	S34	20	S34_20	VF	VF	VF
6397	5	8	44720	51117	PAIMGE@PAI@PAI@MGE@ICE	SGI2&ICEberg|235_IME_gi|5227589580|ref|AIK22123.1|_YidY___Salmonella_enterica_subsp._enterica___&putative@reverse@hypothetical@int3@ICEberg|235_IME_gi|5227589538|ref|AIK22102.1|_TrmE___Salmonella_enterica_subsp._enterica___&SGI2	S34	22	S34_22	PAIMGE	PAI	PAI	MGE	ICE
5585	5	5	45676	51261	PHG@PHG@PHG@PHG@PHG	PHAGEGifsy@PHAGEGifsy@PHAGEGifsy@PHAGEGifsy@PHAGEGifsy	S34	26	S34_26	PHG	PHG	PHG	PHG	PHG
5298	8	10	7321	12619	PHG@PHG@PHG@PHG@PHG@PHG@PHG@PHG	PHAGESPN3UB@PHAGESEN34@PHAGEGifsy@PHAGEGifsy@PHAGEGifsy&PHAGEGifsy&PHAGEGifsy@PHAGEGifsy@PHAGEGifsy@PHAGEGifsy	S34	34	S34_34	PHG	PHG	PHG	PHG	PHG	PHG	PHG	PHG
8831	16	17	17	8848	PHG@PHG@PHG@PHG@PHG@PHG@PHG@PHG@PHG@PHG@PHG@PHG@PHG@PHG@PHG@PHG	PHAGEGifsy@PHAGEGifsy@PHAGEGifsy@PHAGEGifsy@PHAGEGifsy@PHAGEGifsy&PHAGEGifsy@PHAGEGifsy@PHAGEGifsy@PHAGEGifsy@PHAGEGifsy@PHAGESEN34@PHAGEGifsy@PHAGEGifsy@PHAGEGifsy@PHAGEGifsy@PHAGEGifsy	S34	35	S34_35	PHG	PHG	PHG	PHG	PHG	PHG	PHG	PHG	PHG	PHG	PHG	PHG	PHG	PHG	PHG	PHG
5231	3	3	126166	131397	VF@VF@VF	stbD@stbC@stbA	S58	1	S58_1	VF	VF	VF
7428	3	10	140353	147781	BR@BR@BR	mdsB&gesB&ARO:3000790&gesA&ARO:3000789@golT&golT@golS&golS&ARO:3000504	S58	1	S58_1	BR	BR	BR
9187	9	9	350496	359683	VF@VF@VF@VF@VF@VF@VF@VF@VF	fimA@fimI@fimC@fimD@fimH@fimF@fimZ@fimY@fimW	S58	1	S58_1	VF	VF	VF	VF	VF	VF	VF	VF	VF
9443	14	16	65947	75390	PHG@PHG@PHG@PHG@PHG@PHG@PHG@PHG@PHG@PHG@PHG@PHG@PHG@PHG	PHAGE118970&PHAGE118970&PHAGE118970@PHAGEST64B@PHAGEST64B@PHAGE118970@PHAGE118970@PHAGE118970@PHAGE118970@PHAGEST64B@PHAGE118970@PHAGE118970@PHAGE118970@PHAGEST64B@PHAGEST64B@PHAGEST64B	S58	2	S58_2	PHG	PHG	PHG	PHG	PHG	PHG	PHG	PHG	PHG	PHG	PHG	PHG	PHG	PHG
7441	3	3	207619	215060	BR@BR@BR	mdtA@mdtB@mdtC	S58	2	S58_2	BR	BR	BR
7647	7	7	31869	39516	VF@VF@VF@VF@VF@VF@VF	bcfH@bcfG@bcfE@bcfD@bcfC@bcfB@bcfA	S58	3	S58_3	VF	VF	VF	VF	VF	VF	VF
5580	5	5	68023	73603	VF@VF@VF@VF@VF	sthA@sthB@sthC@sthD@sthE	S58	3	S58_3	VF	VF	VF	VF	VF
5199	4	5	90317	95516	VF@VF@VF@VF	STM4575@STM4574@stjC@stjB&STM4571	S58	3	S58_3	VF	VF	VF	VF
5722	4	4	150572	156294	VF@VF@VF@VF	ssrB@ssrA@spiC/ssaB@ssaC	S58	5	S58_5	VF	VF	VF	VF
5604	5	6	164288	169892	VF@VF@VF@VF@VF	stfA@stfC@stfD@stfE&stfF@stfG	S58	7	S58_7	VF	VF	VF	VF	VF
9392	5	5	81030	90422	VF@VF@VF@VF@VF	iroB@iroC@iroD@iroE@iroN	S58	15	S58_15	VF	VF	VF	VF	VF
7304	1	1	66562	73866	VF	ratB	S58	16	S58_16	VF
5173	3	4	91500	96673	VF@VF@VF	STM3026&stdC@stdB@stdA	S58	20	S58_20	VF	VF	VF
6397	5	8	44720	51117	PAIMGE@PAI@PAI@MGE@ICE	SGI2&ICEberg|235_IME_gi|5227589580|ref|AIK22123.1|_YidY___Salmonella_enterica_subsp._enterica___&putative@reverse@hypothetical@int3@ICEberg|235_IME_gi|5227589538|ref|AIK22102.1|_TrmE___Salmonella_enterica_subsp._enterica___&SGI2	S58	22	S58_22	PAIMGE	PAI	PAI	MGE	ICE
5585	5	5	45676	51261	PHG@PHG@PHG@PHG@PHG	PHAGEGifsy@PHAGEGifsy@PHAGEGifsy@PHAGEGifsy@PHAGEGifsy	S58	26	S58_26	PHG	PHG	PHG	PHG	PHG
5298	8	10	7321	12619	PHG@PHG@PHG@PHG@PHG@PHG@PHG@PHG	PHAGESPN3UB@PHAGESEN34@PHAGEGifsy@PHAGEGifsy@PHAGEGifsy&PHAGEGifsy&PHAGEGifsy@PHAGEGifsy@PHAGEGifsy@PHAGEGifsy	S58	34	S58_34	PHG	PHG	PHG	PHG	PHG	PHG	PHG	PHG
8831	16	17	17	8848	PHG@PHG@PHG@PHG@PHG@PHG@PHG@PHG@PHG@PHG@PHG@PHG@PHG@PHG@PHG@PHG	PHAGEGifsy@PHAGEGifsy@PHAGEGifsy@PHAGEGifsy@PHAGEGifsy@PHAGEGifsy&PHAGEGifsy@PHAGEGifsy@PHAGEGifsy@PHAGEGifsy@PHAGEGifsy@PHAGESEN34@PHAGEGifsy@PHAGEGifsy@PHAGEGifsy@PHAGEGifsy@PHAGEGifsy	S58	35	S58_35	PHG	PHG	PHG	PHG	PHG	PHG	PHG	PHG	PHG	PHG	PHG	PHG	PHG	PHG	PHG	PHG
5231	3	3	125567	130798	VF@VF@VF	stbD@stbC@stbA	S61	1	S61_1	VF	VF	VF
7428	3	10	139754	147182	BR@BR@BR	mdsB&gesB&ARO:3000790&gesA&ARO:3000789@golT&golT@golS&golS&ARO:3000504	S61	1	S61_1	BR	BR	BR
9187	9	9	349897	359084	VF@VF@VF@VF@VF@VF@VF@VF@VF	fimA@fimI@fimC@fimD@fimH@fimF@fimZ@fimY@fimW	S61	1	S61_1	VF	VF	VF	VF	VF	VF	VF	VF	VF
7441	3	3	127233	134674	BR@BR@BR	mdtC@mdtB@mdtA	S61	2	S61_2	BR	BR	BR
5199	4	5	227437	232636	VF@VF@VF@VF	STM4571&stjB@stjC@STM4574@STM4575	S61	4	S61_4	VF	VF	VF	VF
5580	5	5	249350	254930	VF@VF@VF@VF@VF	sthE@sthD@sthC@sthB@sthA	S61	4	S61_4	VF	VF	VF	VF	VF
7647	7	7	283437	291084	VF@VF@VF@VF@VF@VF@VF	bcfA@bcfB@bcfC@bcfD@bcfE@bcfG@bcfH	S61	4	S61_4	VF	VF	VF	VF	VF	VF	VF
5722	4	4	110528	116250	VF@VF@VF@VF	ssaC@spiC/ssaB@ssrA@ssrB	S61	5	S61_5	VF	VF	VF	VF
9684	10	10	35095	44779	PHG@PHG@PHG@PHG@PHG@PHG@PHG@PHG@PHG@PHG	PHAGESPN3US@PHAGESPN3US@PHAGESPN3US@PHAGESPN3US@PHAGESPN3US@PHAGESPN3US@PHAGESPN3US@PHAGESPN3US@PHAGESPN3US@PHAGESPN3US	S61	6	S61_6	PHG	PHG	PHG	PHG	PHG	PHG	PHG	PHG	PHG	PHG
7268	8	8	46357	53625	PHG@PHG@PHG@PHG@PHG@PHG@PHG@PHG	PHAGESPN3US@PHAGESPN3US@PHAGESPN3US@PHAGESPN3US@PHAGESPN3US@PHAGESPN3US@PHAGESPN3US@PHAGESPN3US	S61	6	S61_6	PHG	PHG	PHG	PHG	PHG	PHG	PHG	PHG
8420	7	9	56178	64598	PHG@PHG@PHG@PHG@PHG@PHG@PHG	PHAGESPN3US@PHAGESPN3US@PHAGESPN3US@PHAGESPN3US&PHAGESPN3US&PHAGESPN3US@PHAGESPN3US@PHAGESPN3US@PHAGESPN3US	S61	6	S61_6	PHG	PHG	PHG	PHG	PHG	PHG	PHG
5921	6	6	93603	99524	PHG@PHG@PHG@PHG@PHG@PHG	PHAGESPN3US@PHAGESPN3US@PHAGESPN3US@PHAGESPN3US@PHAGESPN3US@PHAGESPN3US	S61	6	S61_6	PHG	PHG	PHG	PHG	PHG	PHG
7204	5	5	102054	109258	PHG@PHG@PHG@PHG@PHG	PHAGESPN3US@PHAGESPN3US@PHAGESPN3US@PHAGESPN3US@PHAGESPN3US	S61	6	S61_6	PHG	PHG	PHG	PHG	PHG
7837	5	6	131725	139562	PHG@PHG@PHG@PHG@PHG	PHAGESPN3US@PHAGESPN3US@PHAGESPN3US&PHAGESPN3US@PHAGESPN3US@PHAGESPN3US	S61	6	S61_6	PHG	PHG	PHG	PHG	PHG
8081	9	9	217613	225694	PHG@PHG@PHG@PHG@PHG@PHG@PHG@PHG@PHG	PHAGESPN3US@PHAGESPN3US@PHAGESPN3US@PHAGESPN3US@PHAGESPN3US@PHAGESPN3US@PHAGESPN3US@PHAGESPN3US@PHAGESPN3US	S61	6	S61_6	PHG	PHG	PHG	PHG	PHG	PHG	PHG	PHG	PHG
5604	5	6	37882	43486	VF@VF@VF@VF@VF	stfG@stfF&stfE@stfD@stfC@stfA	S61	7	S61_7	VF	VF	VF	VF	VF
9392	5	5	44231	53623	VF@VF@VF@VF@VF	iroN@iroE@iroD@iroC@iroB	S61	16	S61_16	VF	VF	VF	VF	VF
7304	1	1	66562	73866	VF	ratB	S61	17	S61_17	VF
5173	3	4	2467	7640	VF@VF@VF	stdA@stdB@stdC&STM3026	S61	21	S61_21	VF	VF	VF
6397	5	8	44720	51117	PAIMGE@PAI@PAI@MGE@ICE	SGI2&ICEberg|235_IME_gi|5227589580|ref|AIK22123.1|_YidY___Salmonella_enterica_subsp._enterica___&putative@reverse@hypothetical@int3@ICEberg|235_IME_gi|5227589538|ref|AIK22102.1|_TrmE___Salmonella_enterica_subsp._enterica___&SGI2	S61	25	S61_25	PAIMGE	PAI	PAI	MGE	ICE
5585	5	5	45682	51267	PHG@PHG@PHG@PHG@PHG	PHAGEGifsy@PHAGEGifsy@PHAGEGifsy@PHAGEGifsy@PHAGEGifsy	S61	31	S61_31	PHG	PHG	PHG	PHG	PHG
5298	8	10	187	5485	PHG@PHG@PHG@PHG@PHG@PHG@PHG@PHG	PHAGEGifsy@PHAGEGifsy@PHAGEGifsy@PHAGEGifsy&PHAGEGifsy&PHAGEGifsy@PHAGEGifsy@PHAGEGifsy@PHAGESEN34@PHAGESPN3UB	S61	39	S61_39	PHG	PHG	PHG	PHG	PHG	PHG	PHG	PHG
8831	16	17	17	8848	PHG@PHG@PHG@PHG@PHG@PHG@PHG@PHG@PHG@PHG@PHG@PHG@PHG@PHG@PHG@PHG	PHAGEGifsy@PHAGEGifsy@PHAGEGifsy@PHAGEGifsy@PHAGEGifsy@PHAGEGifsy&PHAGEGifsy@PHAGEGifsy@PHAGEGifsy@PHAGEGifsy@PHAGEGifsy@PHAGESEN34@PHAGEGifsy@PHAGEGifsy@PHAGEGifsy@PHAGEGifsy@PHAGEGifsy	S61	41	S61_41	PHG	PHG	PHG	PHG	PHG	PHG	PHG	PHG	PHG	PHG	PHG	PHG	PHG	PHG	PHG	PHG
8621	10	13	989	9610	PHG@PHG@PHG@PHG@PHG@PHG@PHG@PHG@PHG@PHG	PHAGEST64T@PHAGEST64T@PHAGEST104@PHAGEBTP1&PHAGESPN9CC@PHAGESf6&PHAGESf6@PHAGEvB&PHAGESE1@PHAGESH2026Stx1@PHAGEBTP1@PHAGEepsilon34@PHAGEepsilon34	S93	1	S93_1	PHG	PHG	PHG	PHG	PHG	PHG	PHG	PHG	PHG	PHG
9231	9	11	549991	559222	VF@VF@VF@VF@VF@VF@VF@VF@VF	ssaV@ssaL@ssaX@ssaJ&ssaI@ssaH@sseG&sseF@sscB@sseE@sseD	S93	1	S93_1	VF	VF	VF	VF	VF	VF	VF	VF	VF
5722	4	4	563797	569519	VF@VF@VF@VF	ssaC@spiC/ssaB@ssrA@ssrB	S93	1	S93_1	VF	VF	VF	VF
7304	1	1	106332	113636	VF	ratB	S93	2	S93_2	VF
6731	9	11	253163	259894	PHG@PHG@PHG@PHG@PHG@PHG@PHG@PHG@PHG	PHAGEvB@PHAGEvB@PHAGESE1@PHAGEphage@PHAGESf6@PHAGEepsilon34&PHAGESE1@PHAGESE1@PHAGEHK629@PHAGEST64T&PHAGEES18	S93	2	S93_2	PHG	PHG	PHG	PHG	PHG	PHG	PHG	PHG	PHG
5580	5	5	2029	7609	VF@VF@VF@VF@VF	sthA@sthB@sthC@sthD@sthE	S93	4	S93_4	VF	VF	VF	VF	VF
7441	3	3	116080	123521	BR@BR@BR	mdtC@mdtB@mdtA	S93	5	S93_5	BR	BR	BR
7239	8	10	261156	268395	VF@VF@VF@VF@VF@VF@VF@VF	fliR@fliQ@fliP@fliO@fliN&fliM@fliL@fliK&fliJ@fliI	S93	5	S93_5	VF	VF	VF	VF	VF	VF	VF	VF
5074	4	5	54988	60062	VF@VF@VF@VF	stfF&stfE@stfD@stfC@stfA	S93	6	S93_6	VF	VF	VF	VF
7647	7	7	255211	262858	VF@VF@VF@VF@VF@VF@VF	bcfH@bcfG@bcfE@bcfD@bcfC@bcfB@bcfA	S93	6	S93_6	VF	VF	VF	VF	VF	VF	VF
5231	4	4	58637	63868	VF@VF@VF@VF	tcfA@tcfB@tcfC@tcfD	S93	10	S93_10	VF	VF	VF	VF
5231	3	3	96114	101345	VF@VF@VF	stbD@stbC@stbA	S93	10	S93_10	VF	VF	VF
7428	3	10	110301	117729	BR@BR@BR	mdsB&gesB&ARO:3000790&gesA&ARO:3000789@golT&golT@golS&golS&ARO:3000504	S93	10	S93_10	BR	BR	BR
5759	7	8	84427	90186	PHG@PHG@PHG@PHG@PHG@PHG@MGE	PHAGEpro147@PHAGEpro483@PHAGEpro147@PHAGEfiAA91@PHAGEL@PHAGESP@PHAGESP&int2	S93	12	S93_12	PHG	PHG	PHG	PHG	PHG	PHG	MGE
9186	9	9	2055	11241	VF@VF@VF@VF@VF@VF@VF@VF@VF	fimW@fimY@fimZ@fimF@fimH@fimD@fimC@fimI@fimA	S93	14	S93_14	VF	VF	VF	VF	VF	VF	VF	VF	VF
7171	5	29	19843	27014	MGE@ICE@PAIMGE@GI@GI	tnpA@Tn1721&ICEberg|196_IME_gi|4144747434|ref|AIG56576.1|_resolvase___Proteus_mirabilis___&PHAGESJ46&PHAGESJ46@Tn6108&Tn21&ICEberg|199_IME_gi|7466545183|ref|AVE17479.1|_TnpM___Proteus_mirabilis___@GQ281659&intI1&class&ICEPae690&ICEberg|1010_gi|1224956901|ref|ATB17843.1|_IntI1_class_I_integrase___Pseudomonas_aeruginosa___&In784&ARO:3002860&dfrA17&dfrA17&ARO:3002605&SGI1-B2&aadA5&aadA5&ICEberg|254_…	S93	17	S93_17	MGE	ICE	PAIMGE	GI	GI
5497	5	5	14621	20118	VF@VF@VF@VF@VF	lpfE@lpfD@lpfC@lpfB@lpfA	S93	19	S93_19	VF	VF	VF	VF	VF
5173	3	4	440470	445643	VF@VF@VF	stdA@stdB@stdC&STM3026	S96	1	S96_1	VF	VF	VF
9392	5	5	706404	715796	VF@VF@VF@VF@VF	iroN@iroE@iroD@iroC@iroB	S96	1	S96_1	VF	VF	VF	VF	VF
5722	4	4	371229	376951	VF@VF@VF@VF	ssaC@spiC/ssaB@ssrA@ssrB	S96	2	S96_2	VF	VF	VF	VF
5497	5	5	184386	189883	VF@VF@VF@VF@VF	lpfA@lpfB@lpfC@lpfD@lpfE	S96	3	S96_3	VF	VF	VF	VF	VF
9187	9	9	89115	98302	VF@VF@VF@VF@VF@VF@VF@VF@VF	fimA@fimI@fimC@fimD@fimH@fimF@fimZ@fimY@fimW	S96	4	S96_4	VF	VF	VF	VF	VF	VF	VF	VF	VF
5199	4	5	187072	192271	VF@VF@VF@VF	STM4571&stjB@stjC@STM4574@STM4575	S96	5	S96_5	VF	VF	VF	VF
5580	5	5	208985	214565	VF@VF@VF@VF@VF	sthE@sthD@sthC@sthB@sthA	S96	5	S96_5	VF	VF	VF	VF	VF
7647	7	7	243054	250701	VF@VF@VF@VF@VF@VF@VF	bcfA@bcfB@bcfC@bcfD@bcfE@bcfG@bcfH	S96	5	S96_5	VF	VF	VF	VF	VF	VF	VF
7441	3	3	125719	133160	BR@BR@BR	mdtC@mdtB@mdtA	S96	6	S96_6	BR	BR	BR
9443	14	16	265389	274832	PHG@PHG@PHG@PHG@PHG@PHG@PHG@PHG@PHG@PHG@PHG@PHG@PHG@PHG	PHAGEST64B@PHAGEST64B@PHAGEST64B@PHAGE118970@PHAGE118970@PHAGE118970@PHAGEST64B@PHAGE118970@PHAGE118970@PHAGE118970@PHAGE118970@PHAGEST64B@PHAGEST64B@PHAGE118970&PHAGE118970&PHAGE118970	S96	6	S96_6	PHG	PHG	PHG	PHG	PHG	PHG	PHG	PHG	PHG	PHG	PHG	PHG	PHG	PHG
7428	3	10	113859	121287	BR@BR@BR	golS&golS&ARO:3000504@golT&golT@gesA&ARO:3000789&mdsB&ARO:3000790&gesB	S96	7	S96_7	BR	BR	BR
5231	3	3	130246	135477	VF@VF@VF	stbA@stbC@stbD	S96	7	S96_7	VF	VF	VF
5604	5	6	165461	171065	VF@VF@VF@VF@VF	stfA@stfC@stfD@stfE&stfF@stfG	S96	8	S96_8	VF	VF	VF	VF	VF
6068	9	10	15205	21273	PHG@PHG@PHG@PHG@PHG@PHG@PHG@PHG@PHG	PHAGEGifsy@PHAGEGifsy@PHAGEGifsy@PHAGEGifsy@PHAGEGifsy@PHAGEGifsy@PHAGEGifsy@PHAGEGifsy@PHAGEGifsy&PHAGEGifsy	S96	9	S96_9	PHG	PHG	PHG	PHG	PHG	PHG	PHG	PHG	PHG
7304	1	1	125797	133101	VF	ratB	S96	9	S96_9	VF
5235	6	7	97874	103109	PHG@PHG@PHG@PHG@PHG@PHG	PHAGEGifsy@PHAGEGifsy@PHAGEGifsy@PHAGEGifsy@PHAGEGifsy&PHAGEGifsy@PHAGESEN34	S96	15	S96_15	PHG	PHG	PHG	PHG	PHG	PHG
6397	5	8	44720	51117	PAIMGE@PAI@PAI@MGE@ICE	SGI2&ICEberg|235_IME_gi|5227589580|ref|AIK22123.1|_YidY___Salmonella_enterica_subsp._enterica___&putative@reverse@hypothetical@int3@ICEberg|235_IME_gi|5227589538|ref|AIK22102.1|_TrmE___Salmonella_enterica_subsp._enterica___&SGI2	S96	17	S96_17	PAIMGE	PAI	PAI	MGE	ICE
9701	10	11	67458	77159	PHG@PHG@PHG@PHG@PHG@PHG@PHG@PHG@PHG@PHG	PHAGESfIV@PHAGESfIV@PHAGESfIV@PHAGESfIV@PHAGEcdtI@PHAGESfII@PHAGEcdtI&PHAGEmEp460@PHAGESfII@PHAGEmEp460@PHAGEmEp460	S96	18	S96_18	PHG	PHG	PHG	PHG	PHG	PHG	PHG	PHG	PHG	PHG
5754	4	6	144	5898	PHG@PHG@PHG@PHG	PHAGEST64B&PHAGEST64B@PHAGEST64B&PHAGEST64B@PHAGE118970@PHAGESfII	S96	23	S96_23	PHG	PHG	PHG	PHG
8024	8	8	923	8947	PHG@PHG@PHG@PHG@PHG@PHG@PHG@PHG	PHAGEGifsy@PHAGESPN3UB@PHAGEGifsy@PHAGEGifsy@PHAGESPN3UB@PHAGEGifsy@PHAGEGifsy@PHAGEGifsy	S96	28	S96_28	PHG	PHG	PHG	PHG	PHG	PHG	PHG	PHG

## Sheet: Clusters-10-15kbp
TotalLength (bp)	GeneCount	AnnotationCount	Q_START	Q_END	ConsensusTags	Genes	Sample	Contig	Sample_contig
12603	13	16	83536	96139	VF@VF@VF@VF@VF@VF@VF@VF@VF@VF@VF@VF@VF	ssaE@sseA@sseB&sscA@sseC@sseD@sseE@sscB@sseF&sseG@ssaH@ssaI&ssaJ@ssaX@ssaL@ssaV	S106	1	S106_1	VF	VF	VF	VF	VF	VF	VF	VF	VF	VF	VF	VF	VF
12394	9	13	394951	407345	VF@VF@VF@VF@VF@VF@VF@VF@BR	hilD@prgH@prgI@prgJ&prgK@orgB/SctL&orgC@hilC@sprB@avrA@sitC&sitB&sitA	S106	2	S106_2	VF	VF	VF	VF	VF	VF	VF	VF	BR
11114	8	11	47878	58992	PAI@PAI@PAI@PAI@PAI@PAI@PAI@PAI	MgtC&mgtC@mgtB&Mg2+@CigR@SlsA@putative@FidL@misL&MisL@RmbA	S106	7	S106_7	PAI	PAI	PAI	PAI	PAI	PAI	PAI	PAI
10436	8	11	158232	168668	VF@VF@VF@VF@VF@VF@VF@VF	cheZ@cheY@cheB&cheR@cheM@cheW@cheA@motB&motA@flhC&flhD	S106	9	S106_9	VF	VF	VF	VF	VF	VF	VF	VF
11472	13	13	129105	140577	VF@VF@VF@VF@VF@VF@VF@VF@VF@VF@VF@VF@VF	flgL@flgK@flgJ@flgI@flgH@flgG@flgF@flgE@flgC@flgB@flgA@flgM@flgN	S106	11	S106_11	VF	VF	VF	VF	VF	VF	VF	VF	VF	VF	VF	VF	VF
11131	11	13	9760	20891	VF@VF@VF@VF@VF@VF@VF@VF@VF@VF@VF	fliE@fliF@fliH@fliI@fliJ&fliK@fliL@fliM&fliN@fliO@fliP@fliQ@fliR	S106	17	S106_17	VF	VF	VF	VF	VF	VF	VF	VF	VF	VF	VF
13837	12	13	1693	15530	PHG@PHG@PHG@PHG@PHG@PHG@PHG@PHG@PHG@PHG@PHG@PHG	PHAGEGifsy@PHAGEGifsy@PHAGEGifsy@PHAGEGifsy@PHAGEGifsy@PHAGEGifsy@PHAGEGifsy@PHAGEGifsy@PHAGEGifsy&PHAGEGifsy@PHAGEGifsy@PHAGEGifsy@PHAGEGifsy	S106	30	S106_30	PHG	PHG	PHG	PHG	PHG	PHG	PHG	PHG	PHG	PHG	PHG	PHG
14561	11	14	295	14856	PHG@PHG@PHG@PHG@PHG@PHG@PHG@PHG@PHG@PHG@PHG	PHAGEGifsy@PHAGEGifsy@PHAGEGifsy@PHAGEGifsy&sodCI@PHAGEGifsy@PHAGEGifsy&PHAGEGifsy@PHAGEGifsy@PHAGEGifsy@PHAGEGifsy&PHAGEGifsy@PHAGEGifsy@PHAGEGifsy	S106	31	S106_31	PHG	PHG	PHG	PHG	PHG	PHG	PHG	PHG	PHG	PHG	PHG
14452	20	22	16318	30770	PHG@PHG@PHG@PHG@PHG@PHG@PHG@PHG@PHG@PHG@PHG@PHG@PHG@PHG@PHG@PHG@PHG@PHG@PHG@PHG	PHAGEGifsy&PHAGEGifsy@PHAGEGifsy@PHAGEGifsy@PHAGEGifsy@PHAGEGifsy@PHAGEGifsy@PHAGEGifsy@PHAGEGifsy@PHAGEGifsy@PHAGESEN34@PHAGEGifsy@PHAGEGifsy@PHAGEGifsy@PHAGEGifsy@PHAGEGifsy&PHAGEGifsy@PHAGEGifsy@PHAGEGifsy@PHAGEGifsy@PHAGEGifsy@PHAGEGifsy	S106	31	S106_31	PHG	PHG	PHG	PHG	PHG	PHG	PHG	PHG	PHG	PHG	PHG	PHG	PHG	PHG	PHG	PHG	PHG	PHG	PHG	PHG
12603	13	16	357599	370202	VF@VF@VF@VF@VF@VF@VF@VF@VF@VF@VF@VF@VF	ssaV@ssaL@ssaX@ssaJ&ssaI@ssaH@sseG&sseF@sscB@sseE@sseD@sseC@sscA&sseB@sseA@ssaE	S107	1	S107_1	VF	VF	VF	VF	VF	VF	VF	VF	VF	VF	VF	VF	VF
11472	13	13	585204	596676	VF@VF@VF@VF@VF@VF@VF@VF@VF@VF@VF@VF@VF	flgL@flgK@flgJ@flgI@flgH@flgG@flgF@flgE@flgC@flgB@flgA@flgM@flgN	S107	1	S107_1	VF	VF	VF	VF	VF	VF	VF	VF	VF	VF	VF	VF	VF
12394	9	13	532660	545054	VF@VF@VF@VF@VF@VF@VF@VF@BR	hilD@prgH@prgI@prgJ&prgK@orgB/SctL&orgC@hilC@sprB@avrA@sitC&sitB&sitA	S107	2	S107_2	VF	VF	VF	VF	VF	VF	VF	VF	BR
11114	8	11	318203	329317	PAI@PAI@PAI@PAI@PAI@PAI@PAI@PAI	RmbA@MisL&misL@FidL@putative@SlsA@CigR@Mg2+&mgtB@MgtC&mgtC	S107	3	S107_3	PAI	PAI	PAI	PAI	PAI	PAI	PAI	PAI
10436	8	11	23650	34086	VF@VF@VF@VF@VF@VF@VF@VF	flhD&flhC@motA&motB@cheA@cheW@cheM@cheR&cheB@cheY@cheZ	S107	10	S107_10	VF	VF	VF	VF	VF	VF	VF	VF
13048	12	15	7842	20890	PHG@PHG@PHG@PHG@PHG@PHG@PHG@PHG@PHG@PHG@PHG@PHG	PHAGEST64B@PHAGEST64B&PHAGE118970@PHAGE118970@PHAGE118970@PHAGE118970&PHAGE118970@PHAGEST64B@PHAGE118970@PHAGE118970@PHAGE118970@PHAGE118970@PHAGE118970@PHAGE118970&PHAGE118970	S107	23	S107_23	PHG	PHG	PHG	PHG	PHG	PHG	PHG	PHG	PHG	PHG	PHG	PHG
11131	11	13	36812	47943	VF@VF@VF@VF@VF@VF@VF@VF@VF@VF@VF	fliR@fliQ@fliP@fliO@fliN&fliM@fliL@fliK&fliJ@fliI@fliH@fliF@fliE	S107	23	S107_23	VF	VF	VF	VF	VF	VF	VF	VF	VF	VF	VF
11883	14	16	2525	14408	PHG@PHG@PHG@PHG@PHG@PHG@PHG@PHG@PHG@PHG@PHG@PHG@PHG@PHG	PHAGESPN3UB@PHAGESPN3UB@PHAGEGifsy@PHAGEGifsy@PHAGEGifsy&PHAGEGifsy&PHAGEGifsy@PHAGEGifsy@PHAGEGifsy@PHAGEGifsy@PHAGEGifsy@PHAGEGifsy@PHAGEGifsy@PHAGEGifsy@PHAGEGifsy@PHAGEGifsy	S107	29	S107_29	PHG	PHG	PHG	PHG	PHG	PHG	PHG	PHG	PHG	PHG	PHG	PHG	PHG	PHG
12603	13	16	145182	157785	VF@VF@VF@VF@VF@VF@VF@VF@VF@VF@VF@VF@VF	ssaE@sseA@sseB&sscA@sseC@sseD@sseE@sscB@sseF&sseG@ssaH@ssaI&ssaJ@ssaX@ssaL@ssaV	S118	1	S118_1	VF	VF	VF	VF	VF	VF	VF	VF	VF	VF	VF	VF	VF
11114	8	11	47413	58527	PAI@PAI@PAI@PAI@PAI@PAI@PAI@PAI	MgtC&mgtC@mgtB&Mg2+@CigR@SlsA@putative@FidL@misL&MisL@RmbA	S118	3	S118_3	PAI	PAI	PAI	PAI	PAI	PAI	PAI	PAI
11883	14	16	1820	13703	PHG@PHG@PHG@PHG@PHG@PHG@PHG@PHG@PHG@PHG@PHG@PHG@PHG@PHG	PHAGESPN3UB@PHAGESPN3UB@PHAGEGifsy@PHAGEGifsy@PHAGEGifsy&PHAGEGifsy&PHAGEGifsy@PHAGEGifsy@PHAGEGifsy@PHAGEGifsy@PHAGEGifsy@PHAGEGifsy@PHAGEGifsy@PHAGEGifsy@PHAGEGifsy@PHAGEGifsy	S118	8	S118_8	PHG	PHG	PHG	PHG	PHG	PHG	PHG	PHG	PHG	PHG	PHG	PHG	PHG	PHG
10170	7	8	24346	34516	PHG@PHG@PHG@PHG@PHG@PHG@PHG	PHAGEGifsy@PHAGEGifsy@PHAGEGifsy@PHAGEGifsy@PHAGEGifsy@PHAGEGifsy&PHAGEGifsy@PHAGEGifsy	S118	8	S118_8	PHG	PHG	PHG	PHG	PHG	PHG	PHG
14474	10	12	186670	201144	PHG@PHG@PHG@PHG@PHG@PHG@PHG@PHG@PHG@PHG	PHAGESfV@PHAGESfV&PHAGESfV@PHAGESfII@PHAGESfII@PHAGESfII@PHAGESfI@PHAGESfI&PHAGESfII@PHAGESfIV@PHAGESfI@PHAGEST64B	S118	9	S118_9	PHG	PHG	PHG	PHG	PHG	PHG	PHG	PHG	PHG	PHG
10436	8	11	23650	34086	VF@VF@VF@VF@VF@VF@VF@VF	flhD&flhC@motA&motB@cheA@cheW@cheM@cheR&cheB@cheY@cheZ	S118	10	S118_10	VF	VF	VF	VF	VF	VF	VF	VF
12394	9	13	98404	110798	VF@VF@VF@VF@VF@VF@VF@VF@BR	hilD@prgH@prgI@prgJ&prgK@orgB/SctL&orgC@hilC@sprB@avrA@sitC&sitB&sitA	S118	13	S118_13	VF	VF	VF	VF	VF	VF	VF	VF	BR
11472	13	13	32219	43691	VF@VF@VF@VF@VF@VF@VF@VF@VF@VF@VF@VF@VF	flgN@flgM@flgA@flgB@flgC@flgE@flgF@flgG@flgH@flgI@flgJ@flgK@flgL	S118	15	S118_15	VF	VF	VF	VF	VF	VF	VF	VF	VF	VF	VF	VF	VF
12449	11	13	13056	25505	PHG@PHG@PHG@PHG@PHG@PHG@PHG@PHG@PHG@VF@MGE	PHAGEGifsy@PHAGEGifsy@PHAGEGifsy&sodCI@PHAGEGifsy@PHAGEGifsy@PHAGEGifsy@PHAGEGifsy@PHAGEGifsy@PHAGEGifsy@sseI/srfH&PHAGEGifsy@tnpA	S118	17	S118_17	PHG	PHG	PHG	PHG	PHG	PHG	PHG	PHG	PHG	VF	MGE
11131	11	13	32041	43172	VF@VF@VF@VF@VF@VF@VF@VF@VF@VF@VF	fliR@fliQ@fliP@fliO@fliN&fliM@fliL@fliK&fliJ@fliI@fliH@fliF@fliE	S118	26	S118_26	VF	VF	VF	VF	VF	VF	VF	VF	VF	VF	VF
13497	10	19	553726	567223	VF@PAI@VF@VF@PAI@PAI@PAI@PAI@PAI@PAI	tae4@Hcp-like&STM0276@STM0275@STM0274@conserved&STM0273@STM0272&ClpB-like@hypothetical&STM0271@conserved&STM0269@hypothetical&STM0268&STM0267&hypothetical@hypothetical&STM0266	S129	1	S129_1	VF	PAI	VF	VF	PAI	PAI	PAI	PAI	PAI	PAI
11131	11	13	321280	332411	VF@VF@VF@VF@VF@VF@VF@VF@VF@VF@VF	fliR@fliQ@fliP@fliO@fliN&fliM@fliL@fliK&fliJ@fliI@fliH@fliF@fliE	S129	2	S129_2	VF	VF	VF	VF	VF	VF	VF	VF	VF	VF	VF
12603	13	16	96722	109325	VF@VF@VF@VF@VF@VF@VF@VF@VF@VF@VF@VF@VF	ssaV@ssaL@ssaX@ssaJ&ssaI@ssaH@sseG&sseF@sscB@sseE@sseD@sseC@sscA&sseB@sseA@ssaE	S129	4	S129_4	VF	VF	VF	VF	VF	VF	VF	VF	VF	VF	VF	VF	VF
10436	8	11	158085	168521	VF@VF@VF@VF@VF@VF@VF@VF	cheZ@cheY@cheB&cheR@cheM@cheW@cheA@motB&motA@flhC&flhD	S129	8	S129_8	VF	VF	VF	VF	VF	VF	VF	VF
11114	8	11	126765	137879	PAI@PAI@PAI@PAI@PAI@PAI@PAI@PAI	RmbA@MisL&misL@FidL@putative@SlsA@CigR@Mg2+&mgtB@MgtC&mgtC	S129	10	S129_10	PAI	PAI	PAI	PAI	PAI	PAI	PAI	PAI
12392	9	13	75240	87632	VF@VF@VF@VF@VF@VF@VF@VF@BR	hilD@prgH@prgI@prgJ&prgK@orgB/SctL&orgC@hilC@sprB@avrA@sitC&sitB&sitA	S129	17	S129_17	VF	VF	VF	VF	VF	VF	VF	VF	BR
11472	13	13	32218	43690	VF@VF@VF@VF@VF@VF@VF@VF@VF@VF@VF@VF@VF	flgN@flgM@flgA@flgB@flgC@flgE@flgF@flgG@flgH@flgI@flgJ@flgK@flgL	S129	19	S129_19	VF	VF	VF	VF	VF	VF	VF	VF	VF	VF	VF	VF	VF
11991	8	54	43461	55452	PAIMGE@ICE@GI@PAIMGE@PAIMGE@AR@MGE@AR	tnpA&Tn2610&transposase&ICEberg|198_IME_gi|7191581157|ref|AJD76992.1|_TnpA_transposition_transposase___Proteus_mirabilis___&PHAGESJ46@ICEberg|196_IME_gi|4144747434|ref|AIG56576.1|_resolvase___Proteus_mirabilis___&Tn1721&PHAGESJ46&PHAGESJ46@Tn21&ICEberg|199_IME_gi|7466545183|ref|AVE17479.1|_TnpM___Proteus_mirabilis___&Tn6108&In511&GQ281659&intI1&MGIVchHai6&integrase&ICEberg|172_IME_gi|7459628419|r…	S129	26	S129_26	PAIMGE	ICE	GI	PAIMGE	PAIMGE	AR	MGE	AR
13401	11	12	780283	793684	PHG@PHG@PHG@PHG@PHG@PHG@PHG@PHG@PHG@PHG@PHG	PHAGEGifsy@PHAGEGifsy@PHAGEGifsy@PHAGEGifsy&PHAGEGifsy@PHAGEGifsy@PHAGEGifsy@PHAGEGifsy@PHAGEGifsy@PHAGEGifsy@PHAGEGifsy@PHAGEGifsy	S135	1	S135_1	PHG	PHG	PHG	PHG	PHG	PHG	PHG	PHG	PHG	PHG	PHG
11472	13	13	912600	924072	VF@VF@VF@VF@VF@VF@VF@VF@VF@VF@VF@VF@VF	flgN@flgM@flgA@flgB@flgC@flgE@flgF@flgG@flgH@flgI@flgJ@flgK@flgL	S135	1	S135_1	VF	VF	VF	VF	VF	VF	VF	VF	VF	VF	VF	VF	VF
12394	9	13	36049	48443	BR@VF@VF@VF@VF@VF@VF@VF@VF	sitA&sitB&sitC@avrA@sprB@hilC@orgC&orgB/SctL@prgK&prgJ@prgI@prgH@hilD	S135	3	S135_3	BR	VF	VF	VF	VF	VF	VF	VF	VF
12516	9	15	312033	324549	PAI@ICE@ICE@ICE@ICE@ICE@ICE@ICE@ICE	putative@ICEberg|464_gi|2518219819|ref|CBW53131.1|_putative_integrase_(phage)___Salmonella_enterica_subsp._enterica_serovar_Hadar___@ICEberg|464_gi|2518219820|ref|CBW53132.1|_putative_DNA-binding_protein_(phage)___Salmonella_enterica_subsp._enterica_serovar_Hadar___@ICEberg|464_gi|2518219821|ref|CBW53133.1|_hypothetical_protein___Salmonella_enterica_subsp._enterica_serovar_Hadar___@ICEberg|464_gi…	S135	3	S135_3	PAI	ICE	ICE	ICE	ICE	ICE	ICE	ICE	ICE
12603	13	16	23947	36550	VF@VF@VF@VF@VF@VF@VF@VF@VF@VF@VF@VF@VF	ssaE@sseA@sseB&sscA@sseC@sseD@sseE@sscB@sseF&sseG@ssaH@ssaI&ssaJ@ssaX@ssaL@ssaV	S135	4	S135_4	VF	VF	VF	VF	VF	VF	VF	VF	VF	VF	VF	VF	VF
10436	8	11	167494	177930	VF@VF@VF@VF@VF@VF@VF@VF	cheZ@cheY@cheB&cheR@cheM@cheW@cheA@motB&motA@flhC&flhD	S135	6	S135_6	VF	VF	VF	VF	VF	VF	VF	VF
11137	11	13	211048	222185	VF@VF@VF@VF@VF@VF@VF@VF@VF@VF@VF	fliE@fliF@fliH@fliI@fliJ&fliK@fliL@fliM&fliN@fliO@fliP@fliQ@fliR	S135	6	S135_6	VF	VF	VF	VF	VF	VF	VF	VF	VF	VF	VF
11133	12	13	74805	85938	PHG@PHG@PHG@PHG@PHG@PHG@PHG@PHG@PHG@PHG@PHG@PHG	PHAGEL@PHAGEP2@PHAGEpro483@PHAGEpro147@PHAGEP2@PHAGEfiAA91@PHAGEP2@PHAGEL@PHAGEpro147@PHAGEfiAA91@PHAGEfiAA91&PHAGEpro147@PHAGEpro147	S135	8	S135_8	PHG	PHG	PHG	PHG	PHG	PHG	PHG	PHG	PHG	PHG	PHG	PHG
11980	9	12	48235	60215	PAI@PAI@PAI@PAI@PAI@PAI@PAI@PAI@MGE	MgtC&mgtC@mgtB&Mg2+@CigR@SlsA@putative@FidL@MisL&misL@RmbA@tnpA	S135	11	S135_11	PAI	PAI	PAI	PAI	PAI	PAI	PAI	PAI	MGE
13401	11	12	781447	794848	PHG@PHG@PHG@PHG@PHG@PHG@PHG@PHG@PHG@PHG@PHG	PHAGEGifsy@PHAGEGifsy@PHAGEGifsy@PHAGEGifsy&PHAGEGifsy@PHAGEGifsy@PHAGEGifsy@PHAGEGifsy@PHAGEGifsy@PHAGEGifsy@PHAGEGifsy@PHAGEGifsy	S136	1	S136_1	PHG	PHG	PHG	PHG	PHG	PHG	PHG	PHG	PHG	PHG	PHG
11472	13	13	913764	925236	VF@VF@VF@VF@VF@VF@VF@VF@VF@VF@VF@VF@VF	flgN@flgM@flgA@flgB@flgC@flgE@flgF@flgG@flgH@flgI@flgJ@flgK@flgL	S136	1	S136_1	VF	VF	VF	VF	VF	VF	VF	VF	VF	VF	VF	VF	VF
12394	9	13	36049	48443	BR@VF@VF@VF@VF@VF@VF@VF@VF	sitA&sitB&sitC@avrA@sprB@hilC@orgC&orgB/SctL@prgK&prgJ@prgI@prgH@hilD	S136	2	S136_2	BR	VF	VF	VF	VF	VF	VF	VF	VF
12516	9	15	311943	324459	PAI@ICE@ICE@ICE@ICE@ICE@ICE@ICE@ICE	putative@ICEberg|464_gi|2518219819|ref|CBW53131.1|_putative_integrase_(phage)___Salmonella_enterica_subsp._enterica_serovar_Hadar___@ICEberg|464_gi|2518219820|ref|CBW53132.1|_putative_DNA-binding_protein_(phage)___Salmonella_enterica_subsp._enterica_serovar_Hadar___@ICEberg|464_gi|2518219821|ref|CBW53133.1|_hypothetical_protein___Salmonella_enterica_subsp._enterica_serovar_Hadar___@ICEberg|464_gi…	S136	2	S136_2	PAI	ICE	ICE	ICE	ICE	ICE	ICE	ICE	ICE
12603	13	16	23947	36550	VF@VF@VF@VF@VF@VF@VF@VF@VF@VF@VF@VF@VF	ssaE@sseA@sseB&sscA@sseC@sseD@sseE@sscB@sseF&sseG@ssaH@ssaI&ssaJ@ssaX@ssaL@ssaV	S136	4	S136_4	VF	VF	VF	VF	VF	VF	VF	VF	VF	VF	VF	VF	VF
10436	8	11	167494	177930	VF@VF@VF@VF@VF@VF@VF@VF	cheZ@cheY@cheB&cheR@cheM@cheW@cheA@motB&motA@flhC&flhD	S136	6	S136_6	VF	VF	VF	VF	VF	VF	VF	VF
[truncated: 111 more rows]

## Sheet: Clusters-15-20kbp
TotalLength (bp)	GeneCount	AnnotationCount	Q_START	Q_END	ConsensusTags	Genes	Sample	Contig	Sample_contig
[truncated: 23 more rows]

[truncated: 1 more sheets: Clusters>20kbp]
